# Supplementary material for: Isorhamnetin Exhibits Hypoglycemic Activity and Targets PI3K/AKT and COX-2 Pathways in Type 1 Diabetes
Source: Nutrients. 2025 Oct 11;17(20):3201. doi: 10.3390/nu17203201 (PMC12567359; doi:10.3390/nu17203201)
Supplement: Supplementary file 1 [file nutrients-17-03201-s001.zip]

Archive with 6 entries (6 files):
- Figure_S1_Full_compound¿Cenzyme¿Cgene_network.pdf
- Figure_S2_Docking_interaction_details.pdf
- Table_S1_LC¿CMSMS_compounds_positive_mode.csv
- Table_S2_LC¿CMSMS_compounds_negative_mode.csv
- Table_S3_Node_table.csv
- Table_S4_Edge_Table.csv
