# Supplementary material for: Isorhamnetin Exhibits Hypoglycemic Activity and Targets PI3K/AKT and COX-2 Pathways in Type 1 Diabetes
Source: Nutrients. 2025 Oct 11;17(20):3201. doi: 10.3390/nu17203201 (PMC12567359; doi:10.3390/nu17203201)
Supplement: Supplementary file 1 [file nutrients-17-03201-s001.zip › Table_S1_LC¿CMSMS_compounds_positive_mode.csv]

Table S1. LC�CMS/MS compounds (positive mode).
															Normalised abundance
															Normal																								T1DM
Compound	Neutral mass (Da)	m/z	Charge	Retention time (min)	Chromatographic peak width (min)	Identifications	Anova (p)	q Value	Max Fold Change	Highest Mean	Lowest Mean	Isotope Distribution	Maximum Abundance	Minimum CV%	N35P-04	N35P-05	N35P-06	N36P-04	N36P-05	N36P-06	N37P-04	N37P-05	N37P-06	N58P-04	N58P-05	N58P-06	N62P-04	N62P-05	N62P-06	N76P-04	N76P-05	N76P-06	N77P-04	N77P-05	N77P-06	N78P-04	N78P-05	N78P-06	DM33P-04	DM33P-05	DM33P-06	DM48P-04	DM48P-05	DM48P-06	DM50P-04	DM50P-05	DM50P-06	DM53P-04	DM53P-05
0.60_53.0187m/z		53.0186839	1	0.603016667	0.211633333	0	0.000669391	0.000362002	2.99252162	T1DM	Normal	100 - 17.7	2853.417116	47.83	683.8018234	630.2531443	634.2265236	350.4055932	1412.676139	1915.275979	256.3857352	282.7761319	284.9587298	693.8966369	679.1917919	700.4003205	908.5599509	903.6770847	948.8286946	1551.354762	1533.338659	1578.512247	531.4652924	528.213992	508.2505688	1667.206846	1731.844441	1968.881878	8009.486619	8298.161459	9101.307137	1221.791111	1195.131305	1183.272157	1462.379601	1436.569032	1423.762374	7030.724194	7780.768463
0.60_53.5194m/z		53.51938049	1	0.603016667	0.165866667	0	0.000861074	0.000440436	3.107290009	T1DM	Normal	100 - 2.95	500.4303129	50.37	111.8939624	104.4494182	110.7202453	17.61139081	242.4422964	335.5937065	39.6887637	44.96667132	44.85339364	120.9804718	115.0526997	116.5395215	155.1378112	159.5467731	162.7412024	269.9088943	267.1491933	273.4428753	86.34562712	94.04936254	83.01237234	278.77158	306.097963	324.2135126	1477.688955	1514.987634	1551.815457	207.2980326	199.2146081	203.2693583	252.5862963	249.3727806	255.2111661	1269.262001	1380.25197
0.09_55.9347m/z		55.93466115	1	0.088216667	0.749316667	0	0.022701242	0.005364121	1.715929306	Normal	T1DM+ISO20	100	349.6332457	37.75	175.1131179	169.9650163	174.3419144	3978.891825	223.6059653	245.7361501	203.5250655	191.0767853	198.646717	182.860242	192.4724132	191.0391698	196.8471643	200.974128	198.1770902	193.3321628	201.4036231	185.0086314	156.4911873	156.5381877	150.5393209	198.2338667	216.3357754	210.0423777	621.8899814	737.1590742	670.4581694	241.1299227	245.3137362	230.1017276	250.1721706	244.0282574	246.1039768	641.3703717	624.2349512
3.59_56.5983m/z		56.59830248	1	3.588883333	0.263116667	0	0.001273726	0.000594138	3.280663725	Normal	T1DM+ISO20	100 - 3.97	267.6784019	40.76	278.6280044	284.0274849	292.6331139	0	10.75814708	34.93503204	348.235068	371.6588358	396.2909739	254.1638419	247.0657305	259.9300485	266.4150008	244.6090381	273.3034941	300.7524155	306.1763808	320.7564601	258.7225552	265.6930314	259.1335194	386.4482059	376.4756828	387.4695799	128.5755356	32.0377003	26.86067196	297.599769	299.6734403	290.8806035	251.2693692	249.8586269	263.601757	93.21614294	144.777863
3.59_56.7674m/z		56.76741737	1	3.588883333	0.245966667	0	0.027003474	0.005900509	3.027708041	Normal	T1DM+ISO20	100 - 3.74	289.1520107	41.5	306.8566259	306.4812326	318.5551436	0	0	18.49478331	391.1047527	391.6329311	420.4272254	302.2731087	271.8813815	289.2537431	287.7194599	282.6539838	290.0303018	313.1728448	327.5585656	330.9533857	284.2366375	279.4247054	286.4522428	425.3267281	404.1194601	411.0390125	102.6532605	90.40628995	133.8731416	331.1158177	354.6769117	320.0463725	312.7897418	259.8207963	269.5470408	107.4911592	59.11779695
3.59_56.9366m/z		56.9366205	1	3.588883333	0.263116667	0	0.064348139	0.011428753	2.991001269	Normal	T1DM+ISO20	100 - 2.66	162.2882903	43.04	171.7736403	165.8861914	180.1658064	0	0	5.552008488	214.8159306	250.0659047	248.2333892	153.1003989	152.2105656	158.5816029	158.6616291	161.5339005	163.4008393	179.2448742	183.7833139	187.1602675	146.4147347	166.800054	151.6562997	241.9526344	225.3948698	228.5301111	87.27424987	68.56237903	41.90609704	142.3032876	116.1254095	146.9268718	159.0349679	182.734113	127.2514656	0	84.76197242
0.60_56.9649m/z		56.96486719	1	0.603016667	0.617766667	0	0.001358916	0.000629617	9.716460414	T1DM	Normal	100	401.6771816	63	12.20936747	13.18236941	17.89017042	537.9484617	31.85636473	43.31985134	8.72532791	1.873025252	5.744488497	5.878390506	4.674924023	4.885272568	5.066976762	8.112939157	0.348711937	2.94444875	4.664394278	5.492804524	6.266941185	7.905288271	4.637975497	84.5400745	87.04711107	86.94112914	1450.645728	1431.337481	1584.53898	1.396075842	5.611008605	4.700239023	13.21063475	8.765778104	13.06574876	1459.045986	1516.384332
0.73_60.0808m/z		60.08083142	1	0.734566667	0.165883333	0	0.434445239	0.051080002	1.069172095	T1DM+ISO20	T1DM	100 - 1.48	235.3542472	12.09	231.9254354	228.91335	221.8987638	56.44754256	186.5839453	260.6301956	230.3546429	248.0402972	245.2580003	263.5155178	253.8006999	262.3720756	242.6583459	243.1001084	238.8060221	254.4959116	254.7021404	265.6023791	208.6741795	207.4895015	205.6887736	237.9830774	247.0348915	238.068147	185.1868129	205.5863717	139.5873248	261.0635293	240.2606998	246.942867	236.6595698	224.6396997	247.3669127	216.6959706	0
3.62_60.3431m/z		60.34313524	1	3.6232	0.217366667	0	0.18128035	0.02499725	2.649149277	Normal	T1DM+ISO20	100	174.7791715	41.08	204.4823323	197.6446415	198.3131839	0	0	0	210.6159974	240.4743955	248.8156779	155.0355324	170.4569872	179.1471998	184.59739	175.5712672	193.1266935	214.4929678	219.8540885	227.8853972	168.6621442	169.4989041	175.4685207	216.1313342	209.4381422	234.9873188	0	64.61252313	0	160.6980593	203.8205112	191.7534366	187.8577267	190.4472791	210.7977262	27.85840033	0
3.55_60.6911m/z		60.69112462	1	3.554566667	0.280266667	0	0.224457273	0.029698939	2.405683863	Normal	T1DM+ISO20	100	432.1085377	40	468.3517059	474.1021291	470.0155144	0	0	12.48385069	521.6645652	559.6449686	550.2438232	439.0329753	444.0086399	463.0809383	456.7025656	442.6395613	462.2103567	495.2442421	509.7676225	522.2598684	433.8243219	443.8334537	435.6095042	579.3864101	582.6269192	603.8709678	0	103.8442959	55.36113976	471.9490977	470.5400693	485.0930116	463.5919155	475.1274928	437.0522256	65.9495009	91.50073309
3.57_60.8650m/z		60.86496022	1	3.571716667	0.24595	0	0.117473198	0.017829866	2.466105091	Normal	T1DM+ISO20	100	404.933011	39.68	439.6860161	435.0591237	445.512038	0	25.05807865	0	500.5393376	512.1536313	522.2995778	423.7959343	411.2805912	442.326496	409.473262	422.169171	437.3933057	440.2522805	469.6510529	480.819157	399.80274	416.1073763	416.7612112	556.6333902	548.2486818	563.3698114	6.711264763	74.00776393	0	434.2708369	415.8224024	482.7603998	404.1507916	420.9594706	433.7244937	40.21516664	52.67247157
0.60_61.0073m/z		61.00733211	1	0.603016667	0.165883333	0	0.00153292	0.00069316	17.41223579	T1DM	Normal	100 - 0.792	2711.216142	124.09	35.17808387	36.25060941	27.56986	1823.208649	164.9949638	279.3319883	17.51689442	33.25830041	24.86664345	28.36427773	33.48814236	25.7749955	37.22321693	28.1441158	51.0567348	38.78380893	22.41513576	27.39015321	9.767027248	25.49489111	28.70268334	145.3828543	304.9262122	487.8903616	9192.691717	9425.498759	10149.46561	36.8625222	59.41188378	58.9101571	107.2329438	104.4620281	104.6323715	9645.48361	10450.58463
3.61_61.3875m/z		61.38751043	1	3.60605	0.263116667	0	0.002040756	0.000864235	2.829010066	Normal	T1DM+ISO20	100	187.5526009	41.71	197.5661468	195.0090791	206.9889548	0	0	18.36982931	222.3317676	248.0520017	232.7375844	206.4083914	208.455178	215.0072557	188.2057162	187.9371035	186.5667063	202.5577221	194.9870889	200.9844922	183.8909962	166.7701777	169.3245512	283.1297769	283.6140281	302.3678748	58.27636354	77.38495079	90.93519817	148.4016152	178.6231198	202.5685279	209.615341	189.5722572	213.7523347	0	39.24634677
0.60_61.5088m/z		61.50881976	1	0.603016667	0.617766667	0	0.000198321	0.000135404	41.15377154	T1DM	Normal	100	164.6813747	79.76	0	0	0	30.04102066	7.999356974	8.992800895	3.260108221	0	0	0	0	0	0	0	0	0	0	0	0	0	0	12.54293213	11.07499169	22.12744751	499.3235939	535.114903	610.4783528	0	0	0	3.441435939	0	0	642.2211106	670.6317074
3.57_64.5443m/z		64.54428122	1	3.571716667	0.211633333	0	0.302178299	0.037955508	2.042660389	Normal	T1DM+ISO20	100	185.5426805	39.53	199.7009505	205.4753664	210.7949548	0	0	0	221.2274566	232.8422778	223.8511029	203.2465223	181.9841988	205.6692501	224.533332	209.1348899	212.3514438	219.755088	221.2256428	243.359745	182.010427	192.2675693	186.3679669	222.8688159	223.8570885	230.500242	0	62.26607417	23.61854202	216.9828199	207.9218663	237.2133833	242.9481417	191.3547897	200.4284233	10.02085623	44.22225421
3.57_64.7233m/z		64.72326176	1	3.571716667	0.211633333	0	0.238677798	0.031196425	2.101705008	Normal	T1DM+ISO20	100	209.2762213	39.31	228.7130473	229.3057135	237.5794008	0	0	6.66445253	237.6954709	258.2178832	289.5311869	216.4538915	213.503599	228.7166	242.8686164	230.4171	230.9010021	250.4740956	251.7895302	255.8823347	213.6411526	204.7426664	221.7400021	244.471382	259.0197923	270.3003921	58.92132116	42.50649565	29.58661652	226.4869	237.5693574	242.3221089	245.3158961	229.9042744	237.1257226	0	0
3.55_65.0814m/z		65.0814123	1	3.554566667	0.297433333	0	0.364973842	0.044394216	2.11301768	Normal	T1DM+ISO20	100	552.3850451	40.34	611.5928631	603.0654608	610.1107498	0	0	1.282958381	612.2094101	675.1707389	663.6978149	579.3773831	589.7027372	595.4091571	584.05749	579.5016399	615.4955064	641.707007	640.0989443	653.8944146	540.2009246	558.9279674	571.6982679	781.4803749	760.8800366	787.6792357	40.90648563	58.71571706	107.8644358	629.195367	577.3868145	653.7929912	610.6481038	605.0526543	620.4237435	0	101.449765
3.57_65.2605m/z		65.26047944	1	3.571716667	0.297433333	0	0.109870973	0.016930657	2.189902058	Normal	T1DM+ISO20	100	502.2073791	40.36	531.5192614	533.8477754	546.2073036	0	13.71718396	8.248871094	584.7011551	605.3379532	608.5040816	555.8883985	546.7416901	560.2781036	529.536805	536.7618162	552.2200125	540.9206924	550.146016	575.0360024	493.7268763	488.5776501	503.3599733	705.7552777	731.9386756	750.0055235	33.89451806	44.13520677	60.3109931	565.0290974	595.0369012	589.9147723	566.9650972	531.1899216	566.2518442	124.6874588	74.17869327
3.61_65.4387m/z		65.43873417	1	3.60605	0.263116667	0	0.083806302	0.013711373	2.317901393	Normal	T1DM+ISO20	100	332.3282267	40.44	348.9890663	348.7573886	356.0018321	0	0	16.74782149	350.9674035	371.7871775	413.4027747	385.5319195	371.7048887	387.6182585	359.8957288	346.7170263	351.3269192	364.338584	358.4394521	400.8880639	318.2168743	337.8630283	331.7989246	475.4298915	490.832668	488.6217479	35.59725477	27.81407013	65.77057791	355.9487448	371.838844	383.430175	359.1182044	381.5207326	374.6522561	37.46592562	30.75865276
3.62_65.6182m/z		65.61823542	1	3.6232	0.33175	0	0.138613382	0.020397981	2.243309905	Normal	T1DM+ISO20	100	278.330739	42.63	302.7391682	315.5017434	310.640867	0	0	0.301743375	288.0638872	323.2262221	317.753695	325.6257273	304.7244419	307.22396	303.1266638	293.5299968	305.8239166	287.1126656	306.1787703	278.4572551	266.5968262	260.3664572	264.2599128	438.3950946	437.4737262	442.8149947	70.45842485	33.06582052	156.2143171	301.7571869	327.5494311	304.2602334	342.8651646	319.266085	310.7527226	43.85446363	157.4151712
3.62_65.9724m/z		65.97236449	1	3.6232	0.263116667	0	0.005864514	0.001956007	2.329914746	Normal	T1DM+ISO20	100	143.6806207	41.79	145.1527073	147.6422105	158.9163049	0	0	30.2176637	144.9320128	183.8400263	178.4326434	187.3555116	142.690759	160.8598055	139.3550635	161.3790403	135.0788511	128.9673545	171.5779411	148.2326432	120.2447134	143.6283898	135.5070479	222.9988609	226.1075117	235.2178333	27.80326848	0	27.00363098	159.8747001	168.0389736	129.9351256	149.0895166	189.3133694	149.1410637	26.43481677	6.149402543
0.60_66.0189m/z		66.01891033	1	0.603016667	0.165883333	0	0.005233268	0.001785774	3.308073626	T1DM	T1DM+ISO20	100 - 18.6 - 6.78	409.532192	50.19	95.8525382	92.2187888	87.73569402	0	216.2588575	305.3312536	28.92465873	28.98628503	33.31779636	97.28818813	93.00537757	90.28012083	120.1736788	124.6411447	126.8438732	216.7741498	217.6714953	226.0568037	62.01970196	61.79316752	64.73745464	219.6682645	216.8379569	254.2600302	1289.610355	1338.501786	1403.304571	151.3860907	154.3749185	135.9796987	189.0403817	186.527565	174.1758429	1178.820861	1088.571809
0.04_68.9937m/z		68.99366769	1	0.036733333	0.451883333	0	4.87E-08	1.47E-07	2.434999688	T1DM	Normal	100 - 2.75 - 0.625 - 0.0715 - 0.00282	34359.03315	34.02	3951.083725	4117.538571	4848.855841	84247.78016	5105.139623	10641.58499	15830.28942	10763.21938	11128.1032	10823.14069	10571.45213	12850.71462	16816.27169	15753.51704	11046.49647	12691.34624	12592.32072	11390.30712	11786.0964	11647.46124	13671.17287	12067.3931	13091.87048	11218.5491	51481.96762	52356.28256	55869.38678	19110.46551	23354.52649	21366.02534	25288.72165	26570.90344	23633.31204	32568.91705	85324.63359
0.05_69.0794m/z		69.07944423	1	0.0539	0.331766667	0	0.000245569	0.000161148	3.232101378	T1DM	Normal	100	252.5106485	59.75	3.090247131	2.452012637	6.524392171	308.1102482	17.06223356	59.7723033	151.2259554	64.44617547	69.21400204	63.10106024	60.35059509	93.89731181	155.3867036	133.2071642	60.71713799	78.68670423	77.60822251	56.45018009	75.81430745	71.99783089	104.9434019	63.15271127	58.63698065	39.17237717	317.6450854	378.0737844	363.1150786	101.3318868	159.9735341	136.1879613	193.4824598	249.5110078	180.9404193	65.00547914	749.5411454
3.55_69.4117m/z		69.41171961	1	3.554566667	0.24595	0	0.517695543	0.059309182	2.002722912	Normal	T1DM+ISO20	100	532.6387461	40.41	545.7682777	554.3648054	553.0544282	0	0	0	581.0101731	616.6020911	616.0640723	590.4902949	589.3205714	586.2322528	567.3337662	564.2734359	590.4816111	623.9814377	611.8768159	646.6992613	543.7486784	560.0134449	570.2610518	745.9743776	745.9327163	779.846342	21.32904013	80.08418823	52.33817322	572.6160997	589.9111679	583.1833992	610.2669466	575.8005565	569.7607454	82.29356778	0
3.59_69.5961m/z		69.59605404	1	3.588883333	0.24595	0	0.225560055	0.029806724	1.942343316	Normal	T1DM+ISO20	100	489.9023831	40.08	513.2994074	514.761563	519.7763409	0	24.55985557	0	518.1899206	543.5580608	582.4782862	542.6183227	560.1673927	550.880748	534.509424	528.8817034	547.7390843	547.200473	555.5415242	556.0613378	490.0427769	496.2422785	501.2981161	697.5730174	709.4083293	722.8692313	94.04192788	76.31937902	104.3368626	568.945363	552.6514934	571.5976477	600.7932318	548.0277193	557.7849445	1.683582021	3.074793844
3.62_69.9703m/z		69.97029008	1	3.6232	0.194466667	0	0.33531792	0.041388949	1.814394441	Normal	T1DM+ISO20	100 - 1.34	328.2828688	51.02	265.1412341	254.4875917	284.1255624	1731.854948	0	0	302.7645535	253.6687813	280.6204602	297.757228	277.3280751	310.4737992	269.0723314	282.6164302	294.8133923	253.2073472	276.3788091	289.3973037	256.0955333	251.6631915	227.3951281	371.1639918	404.1402267	444.6229324	0	0	0	264.6713464	307.4663748	314.589224	335.8573368	319.4670546	352.1099637	62.18714934	89.14901504
0.77_70.0653m/z		70.06534284	1	0.7689	0.165883333	0	0.935135334	0.099347716	1.025875459	T1DM	Normal	100 - 5.04	388.9813924	12.35	376.0013447	378.4608117	370.1222752	208.5644748	233.2542575	295.4353063	410.6265273	430.6991746	454.634137	425.5818459	416.5036204	435.3967734	391.3266416	384.4703532	382.4745905	436.9275989	428.9774505	436.4218948	310.6341421	320.8660396	309.9605153	414.2422188	408.2004989	440.3020587	394.1875237	383.0927971	500.6980681	484.8861411	482.9853039	473.1155907	389.5231027	388.9204383	377.6339898	575.7627698	444.8296678
3.62_70.1450m/z		70.14502393	1	3.6232	0.2288	0	0.003585511	0.001330489	2.181680605	Normal	T1DM+ISO20	100	162.4826456	45.26	165.8866742	168.2657573	169.3230377	0	0	12.06739279	151.2295233	176.6941512	197.837856	183.7084517	178.3422716	213.4571655	188.5832381	181.8426774	163.6889127	144.3108952	176.7593634	163.2658204	155.2729245	143.5195286	130.3193348	262.1746353	275.8010014	297.2328818	89.6110286	35.53456861	71.80346173	159.590538	163.2462335	121.0470992	214.8374131	232.2781521	208.9281402	25.55763783	50.34943084
3.66_70.3287m/z		70.32871213	1	3.657516667	0.38325	0	0.034749147	0.007119269	2.030198037	Normal	T1DM+ISO20	100	178.6727186	44.69	213.9159592	208.6403142	201.2887729	0	0	0	192.3889215	167.3058004	182.2764816	192.3567801	179.3260518	222.7270261	206.4393235	207.7646075	200.4893506	141.7319001	201.1936494	175.0796175	180.678652	161.6570247	165.6502527	284.0395604	300.852861	302.3423392	79.76008716	89.613686	46.16341544	172.3490188	205.8183832	205.4771117	242.7057536	167.1054683	231.9014205	0.02017337	70.75648211
0.04_70.4941m/z		70.49413027	1	0.036733333	0.434733333	0	0.000706363	0.000378647	1.53255662	T1DM	Normal	100 - 25	355.0733063	32.15	73.80015882	83.32640151	105.1810436	1686.75014	99.47563995	189.0186544	241.962182	174.4645436	167.6285197	159.0377153	160.832162	189.4473968	230.3395179	224.3736034	162.3221316	188.6591349	173.0397914	158.3749041	165.5207317	154.0768968	190.920443	198.684739	211.4625943	171.7867739	535.254929	599.9543223	664.3586545	235.2306186	264.3816972	235.9793679	254.710146	270.9127217	255.3089655	361.3976849	725.7255017
1.65_70.9582m/z		70.95818372	1	1.649783333	2.07065	0	0.426471711	0.050328437	1.264042429	Normal	T1DM+ISO20	100 - 9.48	3034.962461	39.97	1677.954506	1694.727959	1731.739742	33299.57484	1746.004066	1978.711242	1821.357003	1769.115203	1710.435287	1819.52839	1791.203848	1801.965636	1909.009971	1812.61984	1797.657701	1766.388568	1748.854049	1747.699503	1357.372432	1363.504669	1402.710378	1705.832116	1708.86302	1676.269086	4620.459275	4567.111625	4800.069321	1987.658656	1999.927581	1951.393392	1918.55363	1905.706042	1876.536461	4274.151434	5327.189328
3.99_71.0852m/z		71.08519196	1	3.989283333	0.394666667	0	0.294771173	0.037176207	1.329361948	T1DM	T1DM+ISO20	100 - 0.33	227.6110439	21.94	208.4248314	211.2742805	213.9656049	0.984427115	0	0	174.5090107	177.7412155	176.4631723	222.8899987	241.3311293	237.5500001	190.5835644	190.0881985	216.1762731	195.1851065	206.4373782	192.0189525	161.4327606	170.9491769	173.9045144	183.5312735	188.2574249	183.1587157	22.40699756	24.02534948	26.56414007	208.5749216	211.2911933	191.4211076	196.952836	163.5708513	166.6037183	46.96651596	25.67963695
0.75_72.0809m/z		72.08090684	1	0.751733333	0.06865	0	0.001615645	0.000721888	1.50330504	T1DM+ISO20	Normal	100 - 1.58	104.8949318	18.53	61.58942897	51.83158451	84.40721791	77.80283476	56.88360793	67.60636406	56.74657063	59.16381838	63.40817881	70.03324113	56.1099175	73.96276322	65.84468295	90.21064188	68.37605073	71.60393089	72.38910612	108.7311786	80.48467864	80.26467764	74.64693722	57.00884364	61.07039007	64.45245281	46.98464153	97.14815678	52.6210999	97.30341571	131.5023492	132.9345258	79.42133771	67.08147154	77.78380113	70.11351413	29.95562812
0.04_72.9374m/z		72.9373579	1	0.036733333	0.634916667	0	2.40E-05	2.39E-05	1.754298441	T1DM	Normal	100 - 2.59 - 2.42	6087.829391	32.96	1378.093927	1386.122174	1436.097236	28557.66383	1705.166281	2653.752032	3072.117365	2471.001494	2440.660893	2476.026152	2444.167575	2683.708855	3146.415496	3023.071809	2428.090274	2625.379133	2678.025045	2421.520895	2320.351224	2318.736512	2508.159593	2312.266843	2498.586901	2300.479548	9941.222448	10352.89277	11267.48202	3661.38423	4166.899029	3924.940136	4285.244221	4537.696786	4134.043024	7990.509305	13961.33033
1.53_72.9374m/z		72.93740537	1	1.52965	0.3146	0	0.140055823	0.020564497	1.3562059	Normal	T1DM+ISO20	100 - 0.25	914.9466441	40.29	458.656941	437.6725138	449.9155429	10091.06957	464.1335455	624.6556717	576.5264798	543.4276971	540.9999406	572.288373	563.3795043	565.3334036	588.5513674	579.4780256	563.8819933	557.4457095	549.1142025	559.9697708	435.8258236	434.8725395	402.7015604	451.3557003	512.3706317	435.0929516	1521.19012	1634.607732	1855.041084	584.317871	593.8947795	559.7479476	579.0572636	598.3076812	557.5403926	1843.399727	1756.975833
0.60_72.9908m/z		72.99081246	1	0.603016667	0.102966667	0	0.000489381	0.000280056	21.75607116	T1DM	Normal	100 - 40.7 - 33.4	101.2595663	114.66	3.597842942	0	2.684421501	0	12.86830764	21.47519127	3.636124161	3.655759858	0	9.102493124	9.582270007	9.227935678	5.797606017	9.918642618	8.805751546	2.517176119	1.965547474	4.314103005	1.168217888	0	1.38612275	0	0	0	193.9614999	203.9481908	230.7049528	0	5.493344365	5.818506277	27.37504803	31.06641435	18.37079597	165.8402451	167.6629303
3.54_73.4771m/z		73.47714216	1	3.5374	0.13155	0	0.061032465	0.011056049	2.464177312	Normal	T1DM+ISO20	100	169.1659227	39.06	183.2890083	190.0430736	197.2758448	0	0	11.46891692	185.3885147	187.6330541	167.596275	177.8257927	188.0198143	187.7651711	195.2865408	209.8467938	204.9358926	212.1644853	199.4433868	208.2307828	159.9233825	166.9011524	174.9205581	203.052443	214.8878853	234.083375	0	0	31.09668044	136.7908047	110.3419004	158.106033	189.5914197	208.907121	169.1505308	0	0
3.62_73.5317m/z		73.53165238	1	3.6232	0.9953	0	8.40E-11	7.55E-10	19.11089978	T1DM+ISO20	Normal	100	272.2199642	144.9	0	1.588282934	0	327.0998309	0	1.038342605	6.198972134	0	0	0	0	0	2.949274118	0	0	0	0	2.09800585	0.541036217	0	0.180432144	0.000367725	0	0.166865096	53.91641345	19.98599454	68.94234092	283.080756	246.1324325	389.4084348	0	0	4.005241394	109.0027612	0
0.60_73.5320m/z		73.53199235	1	0.603016667	0.2288	0	0.000873934	0.000446129	2.000199446	T1DM	Normal	100 - 17.4	3255.587032	40.51	1345.197798	1316.565381	1369.094299	965.7805007	2091.753311	2602.315264	632.2785286	671.2271278	666.4479324	1317.406461	1330.104891	1338.375616	1686.29635	1618.188165	1637.692964	2302.667046	2251.284374	2404.803869	1109.830472	1112.517936	1072.532867	2666.210585	2713.205151	2841.372003	7371.936046	7121.404223	7688.305669	2075.84923	2138.10402	2108.681635	2359.141243	2365.520559	2270.623562	6615.500411	7172.023203
3.52_73.8555m/z		73.85550003	1	3.520233333	0.297433333	0	0.15249523	0.022026351	2.055843555	Normal	T1DM+ISO20	100	443.2183843	39.29	477.610631	467.2988137	454.022883	0	0	49.64788388	411.5640577	472.9925882	481.0292604	489.036528	483.4279925	483.9942885	454.7355648	473.9799003	498.748215	515.8010307	533.0266424	546.8098313	464.535157	484.2544873	503.14897	625.9464455	631.4034463	634.2266058	0	0	0	449.0804948	471.1022876	460.1303251	465.4871003	470.6992747	469.5737191	58.02650515	60.9855758
0.59_74.0327m/z		74.03274264	1	0.58585	0.211633333	0	0.001007333	0.00049499	1.992168368	T1DM	Normal	100 - 4.47	637.4379413	40.99	263.1468832	263.6833798	262.1931371	157.246159	414.3552564	519.7178669	122.1160606	120.1758648	133.6064693	263.2141725	249.6277042	268.5832088	323.1611614	326.0977103	329.1732572	447.638655	454.3144152	486.0031281	215.6550099	220.0637148	208.1062947	519.641426	520.0053721	591.7998155	1452.331704	1373.327369	1520.232335	419.9164347	415.7597748	405.7605545	444.1434567	455.4359052	443.5276398	1267.746074	1462.682093
3.55_74.0422m/z		74.0421777	1	3.554566667	0.800816667	0	0.106535086	0.016518961	1.71802946	Normal	T1DM+ISO20	100	385.6988802	41	429.0351354	434.5086206	415.5573348	0	0	0	348.2475451	399.9823998	401.9402817	434.694772	458.0723778	463.8399174	410.8797058	400.1956994	454.4852061	409.6974131	441.5241042	461.6870716	410.9490241	370.8160824	436.7622744	571.2470865	542.1880294	560.4630418	94.85730141	56.88112597	85.77351117	456.3118429	464.0845901	493.0328023	392.8648087	419.5108773	449.450455	138.8331289	53.31964381
3.57_74.2324m/z		74.2324383	1	3.571716667	0.211633333	0	0.118709442	0.017984513	2.062475421	Normal	T1DM+ISO20	100	232.9469134	41.91	260.6361312	249.7805493	251.3117314	0	0	0	227.2178275	241.9168157	233.1918952	258.7597184	243.0681136	266.5422358	244.1025469	264.7757637	279.6737179	266.6599856	275.1399949	263.1379512	224.7757574	245.730521	230.2717803	326.512316	365.9160574	371.6045109	26.58298796	0	37.31270808	265.1214769	284.1709917	251.9930862	272.9064282	278.0364407	284.7179832	0.116457577	0
0.84_76.0395m/z		76.03953869	1	0.837533333	0.286	0	0.52067796	0.059602483	1.218571311	T1DM	T1DM+ISO20	92.8 - 100 - 4.58	286.4650114	12.7	244.8440867	239.4338384	254.2327139	20.81318921	179.7718473	219.9308036	214.7467069	239.2754349	234.6559724	340.3475171	328.9083988	314.4559641	284.3005512	293.2632464	294.0230667	361.6599786	344.7113139	345.7327835	322.1985739	335.2964914	330.4107065	281.3657151	282.3726181	288.9629815	442.9570742	566.8913082	426.9558486	342.4561505	357.3423995	334.343739	291.5905283	265.3640026	291.3784344	268.1686323	275.0244293
3.87_76.7127m/z		76.71266177	1	3.869166667	0.2002	0	0.056089377	0.010344028	2.11444282	Normal	T1DM	100	128.7234374	59.13	253.4673114	249.7737062	241.7807496	0	0	0	137.4749174	125.3508335	120.3460216	139.0274947	124.049823	119.8591624	102.9132651	113.3394613	113.7968417	102.0302924	82.4297351	94.28645969	92.41196582	99.81667001	86.38285649	230.9042312	222.8023262	237.1183728	18.24111737	0	54.96749549	82.11792954	94.88780525	62.55066302	131.2201982	165.5275379	162.3614315	0	0
3.49_78.2168m/z		78.21675428	1	3.49165	0.18305	0	0.076031569	0.012689735	2.001339501	Normal	T1DM+ISO20	100	304.5933647	40.67	333.205133	341.8980382	315.2698651	0	0	12.33918135	259.3538448	290.4469964	312.4372181	330.9264632	333.6721722	345.4918637	320.2925586	315.4995867	343.7291605	356.2610368	368.5151312	395.5120005	333.2606937	335.8038535	354.1044454	428.1540567	441.0283986	443.0390558	0	0	34.26030885	300.6120546	319.3374001	330.5126572	326.2201201	293.8965372	321.971332	0	0
3.54_78.6000m/z		78.60002739	1	3.5374	0.165866667	0	0.031774033	0.006653591	2.135295503	Normal	T1DM+ISO20	100	194.4853834	39.97	215.7262797	216.1341221	203.1182023	0	0	12.35889317	169.8119049	200.5250733	214.6550312	206.668197	226.5114429	215.9166325	213.343417	208.7301037	221.836208	226.2572342	235.4530233	244.2222212	198.5303454	205.4857578	217.543124	244.6518837	270.5065755	299.6635291	0	0	24.38484161	158.4502566	157.3671117	221.0349694	212.1688146	188.170188	211.5888467	33.10565533	42.157407
3.87_79.0542m/z		79.05418359	1	3.869166667	0.514816667	0	0.2186759	0.029040781	1.217380107	T1DM+ISO20	T1DM	100	138.1556446	22.62	162.7756509	154.9316371	165.9517024	35.09005095	0	0	109.3530518	117.5273309	100.077358	177.3574916	180.4517683	171.6188107	157.4021765	148.145299	137.1902248	146.5138684	154.5989105	162.1517921	122.0849324	132.8440808	141.6979787	123.9354285	127.1377512	111.9285827	1.35882745	0	25.59297679	104.4064403	114.5199429	95.70823399	97.60103335	106.4568988	127.650332	30.29447855	48.01429244
0.82_79.0545m/z		79.05447219	1	0.820383333	0.331766667	0	0.014539669	0.003794228	1.347677278	Normal	T1DM+ISO20	100	133.838839	18.3	106.4138722	109.1352936	106.7082873	26.54830063	141.7610652	180.7761527	113.2132222	115.2299532	123.8002892	170.0802594	161.2882153	169.6023762	135.8211984	139.7680277	138.1696471	149.7054165	154.1978045	153.9538639	144.8036263	144.8578884	147.2564747	124.0549584	125.8202173	129.1657252	197.0962133	166.0936222	123.418205	116.6110014	133.7177963	114.7895923	116.9547167	116.3009323	114.7090941	118.1851305	73.89790129
0.72_80.9481m/z		80.9481218	1	0.717416667	0.1144	0	0.108923739	0.016827819	1.52799086	Normal	T1DM	100	911.9974077	22.57	959.0896611	945.7447603	969.5797211	0	826.5250879	900.2745789	865.8565205	986.354735	1020.502243	950.3747491	946.5934548	977.9348928	1048.292859	1027.291019	1056.040633	1030.169388	1018.930919	1028.598202	954.1229862	903.4245509	895.748092	862.5593554	862.6287925	851.300584	137.7500016	177.3914969	0	910.8152101	952.1244864	956.5959474	761.7195475	786.6036527	768.7819609	21.86181861	0
3.85_81.0700m/z		81.0699542	1	3.852	0.646366667	0	0.300703999	0.037793273	1.14577676	T1DM+ISO20	Normal	100	745.8151729	9.86	645.8326582	659.6332546	661.7984483	556.353994	222.7413992	12.52905422	622.205944	615.2707181	640.1865817	881.7160608	881.9139992	871.0762582	673.3462502	720.4473949	699.117916	771.6255317	751.0333757	781.191465	656.5762704	636.5988987	641.8124419	680.1492521	680.3424344	658.7095171	113.689287	112.9570156	84.30138072	855.0345232	885.7930728	872.0456351	662.2262271	637.0850929	677.8768258	132.2498652	249.2142706
0.60_81.5209m/z		81.52085394	1	0.603016667	0.165883333	0	0.005855903	0.001953922	7.790485023	T1DM	Normal	100 - 0.743	918.0650627	126.54	26.98329003	25.22829216	18.40033839	1726.207745	119.6227826	155.8715353	12.31969436	21.55998587	23.9201821	13.9455762	20.41744078	16.41563194	25.20420044	15.6298755	33.04422963	7.876880347	18.54432323	16.98776294	0.7454825	16.25533152	10.63198103	81.69631565	160.8087246	259.9480881	2936.690059	2850.434463	3033.203395	15.76517812	25.36372481	30.88362996	63.32777002	59.07503452	66.72818891	3289.680538	3257.025539
0.09_81.9371m/z		81.93711594	1	0.088216667	0.303166667	0	1.93E-06	3.04E-06	3.86730733	T1DM	Normal	100	107.5936084	44.72	1.543650866	0	1.216220741	57.46914885	5.367336112	17.42816304	50.44719161	22.02958435	26.69597992	22.43539456	30.22752017	34.7642037	57.18397494	50.02565245	23.41262933	29.4035095	37.91103959	29.752113	31.05295892	27.58071276	39.63851428	30.39653564	27.59795426	14.13177588	136.0789331	139.9955557	163.0726448	52.7933954	74.9474361	59.71995099	69.91263211	81.78735092	71.23763287	21.91742331	344.6776251
0.60_82.0141m/z		82.01414972	1	0.603016667	0.2288	0	0.00287685	0.00111346	2.422161563	T1DM	Normal	100 - 16.3 - 16.2 - 0.154	7107.421741	47.14	2263.563687	2214.865195	2242.23078	1647.768421	4209.35591	5707.609369	927.2307381	981.6107562	995.7054309	2259.833724	2267.240555	2335.698022	2917.531836	2929.366581	3024.799894	4737.409201	4634.795485	4736.081743	1762.938521	1824.942759	1729.655839	4371.318879	4593.023854	5109.346784	18873.76563	19279.32418	21115.77112	3439.017948	3341.93016	3323.770634	3992.234817	4010.231445	4009.082223	16934.42758	18086.13461
3.72_82.0143m/z		82.01434288	1	3.72045	0.5148	0	5.36E-05	4.73E-05	167.1796051	T1DM+ISO20	Normal	100 - 5.71	188.7275148	174.14	0	0	0	0	0	17.5886565	0	6.816049077	0	0	0	0	0	0	0	0	0	0	0	0	0	0	2.688673143	0	0	36.49897357	51.63503021	403.9516914	321.9519654	400.891274	0	4.871344688	0	31.57708885	30.43274857
3.49_82.4785m/z		82.47846976	1	3.49165	0.165883333	0	0.006062051	0.002005723	2.600803364	Normal	T1DM+ISO20	100 - 53.3	127.9708568	44.95	172.6280161	165.9037086	162.4482715	0	0	0	86.09918914	94.3390691	125.1894194	124.5202296	122.9507389	127.7866063	157.7378063	138.7737411	142.7143404	156.1148627	180.8503335	140.2726566	122.2836815	134.8002666	125.5482979	200.984722	186.0278329	203.3267733	29.24730438	57.0032597	43.63186378	40.45155068	60.02547977	86.43828547	120.0966869	83.62067904	93.28203022	0	4.089337827
3.49_82.6750m/z		82.67500726	1	3.49165	0.148716667	0	0.000981339	0.000486193	2.083935264	Normal	T1DM+ISO20	100 - 20.1	112.3713172	40.62	132.9750527	135.1811493	147.7254684	0	0	27.2328938	85.78771027	107.4333591	108.6829653	107.4839662	117.7784621	123.7887156	121.9109617	104.2293914	122.6034058	154.6026772	136.5901789	127.046106	118.0029684	108.842429	107.7310708	176.3359808	173.8988809	151.0478189	112.3714465	77.89463127	74.3433892	83.45991479	49.63273694	89.80872807	124.9422039	119.5411771	83.600788	110.2586253	55.66937036
3.49_82.8746m/z		82.87460242	1	3.49165	0.217366667	0	0.065313594	0.011462474	2.125152657	Normal	T1DM+ISO20	100 - 9.04	211.488751	42.95	266.775263	272.6519124	257.5753237	0	0	0	170.6469449	160.4313281	178.9252155	221.3270766	211.0628199	230.1484884	239.3215039	207.1965032	228.4932038	248.4059465	278.9122002	270.1376883	228.4103779	233.1489685	245.8738152	303.966337	302.8796449	319.439462	60.01354832	23.47528407	33.66715546	180.3912224	199.8379225	142.7481964	182.232278	189.9032027	190.6683116	36.30730357	0
0.72_82.9452m/z		82.94515995	1	0.717416667	0.1144	0	0.072790817	0.012290145	1.514216437	Normal	T1DM	100	333.9860253	22.37	344.1925526	351.3210554	345.4279936	0	308.9756908	319.430799	324.883221	365.4177361	371.3386628	337.20991	346.102775	348.0394809	383.7869312	380.3353265	382.4966509	366.0800051	372.1956899	386.7438983	339.0703195	334.2319227	336.5172923	320.4803416	328.9242074	322.4621441	0	0	24.44688323	335.1698717	344.2375201	357.6199262	285.5183147	294.4477695	294.7942364	0	70.4773622
3.85_83.0839m/z		83.08392109	1	3.852	0.400416667	0	0.491296892	0.056772166	1.07081676	T1DM+ISO20	Normal	100 - 1.06	410.672182	14.16	355.8910482	362.7249888	371.8369464	704.81161	24.48424548	0	384.9984024	381.5226671	395.5374421	479.6521801	477.8358772	483.6401774	404.6031174	427.7590549	416.0126388	451.5279865	421.1066325	437.888741	354.5841634	372.4400537	357.6774652	383.2330479	363.1850701	391.3592041	16.14046209	19.63688118	74.97544065	487.3137532	492.5111666	515.1735793	411.8970591	404.7332931	388.0281187	164.302724	210.6191317
0.73_84.0447m/z		84.04473365	1	0.734566667	0.26885	0	5.63E-08	1.64E-07	1.699601416	T1DM+ISO20	Normal	100 - 0.923	1786.82258	25.11	926.3217382	894.6553735	944.6049148	2059.935597	706.4952657	790.328467	861.7565874	1002.773233	1035.999566	948.0881462	926.7962533	998.1437509	1198.759982	1190.025696	1221.102624	1223.6644	1211.531346	1260.141647	875.1396569	864.1006439	847.9387062	1067.552474	1101.855552	1073.934767	1907.641823	1859.856095	1574.664248	1264.526407	1344.037404	1347.419873	991.6548973	980.2955015	990.9134026	1947.501547	2151.570835
0.79_84.0812m/z		84.08120236	1	0.78605	0.165883333	0	0.00279453	0.001088216	1.666736939	T1DM+ISO20	T1DM	100 - 1.27	216.1259731	11.54	226.7903678	230.0247277	219.4950879	83.76772097	186.6613292	181.1627715	169.1813398	185.0726221	187.6698701	179.5458353	175.6785912	178.7689503	223.8518046	220.2308187	234.5403672	207.7166867	212.0453524	208.620894	175.7578249	183.8433407	170.4558957	235.7569799	228.3565196	246.175484	0	45.00331594	47.61770053	185.5297387	193.852156	191.819008	188.6755019	195.1176587	169.6299019	0	64.68981289
0.60_84.9600m/z		84.95996292	1	0.603016667	0.165883333	0	0.002598561	0.001026884	23.01310721	T1DM	Normal	100 - 1.19 - 1.07	3484.511408	133.36	28.01673615	32.66657863	25.95125982	1797.619276	171.4154626	319.7346443	19.18768156	27.80280207	28.47707023	23.59225207	29.90648934	23.5523933	30.12815277	28.07842184	49.61854904	21.71262488	28.03847175	9.011243307	8.502474814	21.29343323	23.92621648	134.4726692	284.0223119	467.2137832	12577.03118	13068.69887	14179.571	32.42290288	59.71842711	57.76739305	110.1745174	98.06675062	110.0193937	12179.89173	13143.12431
3.95_85.0995m/z		85.09952026	1	3.954966667	0.331766667	0	0.249160636	0.032372281	1.246345081	T1DM+ISO20	T1DM	100 - 22.8	340.0806904	5.35	293.1673015	267.8886501	296.7250519	1338.447461	45.9729797	0	238.8855043	308.9683117	269.8698767	357.4814755	358.7508318	350.7682225	328.9607346	323.8231137	318.9166303	290.1935507	288.6763451	290.3879203	262.5544611	270.8253911	281.0177636	289.1105143	301.0602352	290.9155686	42.67117396	54.77779835	24.46537463	391.2289909	316.3628578	306.2353749	278.0629605	300.9499764	287.0333245	29.96680781	63.31958448
0.75_86.0965m/z		86.09653104	1	0.751733333	0.18305	0	0.001266743	0.000591548	1.353430752	T1DM+ISO20	Normal	100 - 6.06	887.8454427	18.44	582.0145082	565.5224462	556.4836186	793.9363868	466.936588	551.5254264	599.6866914	711.8994474	758.105794	591.5740892	580.5065958	593.4121257	785.695161	755.2349914	838.0749834	854.4037677	797.4846894	879.5813331	551.9927146	564.1236998	503.6370654	591.4090591	634.6779286	635.9899056	447.4467881	496.1896018	357.8633507	984.6568541	1016.336856	993.8935085	877.4759486	829.4841183	834.2806652	420.1705807	296.2623439
0.04_87.5101m/z		87.51009992	1	0.036733333	0.46905	0	8.02E-05	6.55E-05	1.675924015	T1DM	Normal	100	221.5073187	33.64	35.53636061	47.50308505	55.05849681	1016.452929	56.26052354	97.29497643	125.5148339	86.93219336	76.92049072	75.186154	85.16735538	100.0582804	134.6315949	125.318605	80.91275381	109.5082254	94.97667877	98.54627038	99.5356347	94.28016459	114.2431088	132.0880429	136.5887884	93.57077676	351.8546312	322.248354	300.211156	112.3155331	153.6259657	141.1782554	170.1386896	166.1302444	160.3365856	256.2941345	582.7684232
1.62_88.0218m/z		88.02176037	1	1.615466667	0.286016667	0	0.558182651	0.063420717	5.331498449	T1DM+ISO20	Normal	100	178.5061113	103.35	11.08060342	3.152481586	6.954123346	0	0	0	66.35006978	65.98919051	68.50813407	116.9895857	103.6313125	107.9804378	18.52592767	18.88999975	19.16070429	26.87669117	25.89996419	24.24778068	29.07289613	24.58707925	33.02131944	16.40450012	10.01612074	6.215034012	0	1.110827832	0	6.739714767	6.072861104	6.219790325	95.42122527	97.9711513	89.05790313	0	20.01638357
0.60_88.9537m/z		88.95372063	1	0.603016667	0.06865	0	0.004947197	0.001710731	156.6853268	T1DM	Normal	100	102.8733562	148.25	0	0	0	0	2.001993204	9.824045713	0	0	0	0	0	0	0	0	0	0	0	0	0	0	0	0	0	3.931406913	362.1122557	362.1281509	412.3532466	0	0	0	0	0	0	390.5274183	327.6704911
0.95_89.0600m/z		89.06003211	1	0.951933333	0.629216667	0	0.005269244	0.001793318	1.357542387	Normal	T1DM	100 - 11.4 - 11.1 - 0.855	10139.28236	21.03	8926.973299	8834.368476	8742.948803	5172.681277	14906.39199	18527.00946	14232.97243	14587.06632	14726.81274	7863.373852	7947.667156	7744.068577	7829.94285	7528.328329	7835.712861	8568.732669	8522.720275	8531.337977	14221.11603	14464.07381	14125.04254	6418.627446	6632.30481	6452.502683	7431.906891	7853.096588	8767.241334	6856.153546	6593.744652	6430.460579	6958.615815	6995.607159	6933.69419	7402.940565	7834.699171
0.20_89.9403m/z		89.94028734	1	0.202616667	0.634916667	0	0.343709068	0.042223481	1.521390564	Normal	T1DM+ISO20	100 - 1.93	3116.67369	34.03	1755.368247	1720.674531	1748.831457	33442.11198	2106.186014	2473.311112	1908.481627	1793.303433	1839.790705	1781.079929	1711.832079	1780.874113	1876.190245	1878.640673	1807.919875	1780.886003	1728.382711	1695.292491	1465.450776	1436.320662	1415.759812	1699.583	1966.022402	1987.874691	5422.646062	5275.200068	5520.476623	2002.825918	2050.366399	1903.488337	2012.122677	1931.220208	1909.55198	4605.271424	4782.737642
1.86_89.9403m/z		89.94029681	1	1.861416667	0.268833333	0	0.497294035	0.057323283	1.404247221	Normal	T1DM+ISO20	100 - 0.171	936.6209549	45.39	482.6256063	495.7166782	488.6623081	11206.49744	546.5724503	633.5476726	474.4832868	484.6459339	492.5931441	522.4600436	480.2541993	479.2151153	538.9889291	531.5961094	510.7370631	514.7433518	502.7237906	497.5773749	389.7452581	397.8611173	360.6045206	489.9234637	463.8798437	493.2482207	1508.945232	1596.874806	1482.514766	555.3924014	534.0032178	494.1333925	500.6228171	492.3371779	523.4651149	1529.002776	1710.466889
0.73_90.0552m/z		90.05520198	1	0.734566667	0.034316667	0	0.284378605	0.036097827	1.615426084	T1DM+ISO20	Normal	100 - 10.3 - 1.04	1644.743682	13.71	872.741182	866.3159033	1094.554633	1038.912668	669.959745	1066.584007	915.0310722	1008.443114	1009.968379	1179.568817	914.6104367	1241.19037	872.595147	1105.284763	851.319858	1030.070311	1017.485221	1302.285112	1027.097852	998.5018659	1012.387479	1201.085024	1073.729837	1065.841761	2319.904544	2380.257636	1616.306306	1525.253928	1982.603337	2007.053483	1130.871415	1136.494685	1213.566343	2457.435243	2197.005474
0.67_90.9769m/z		90.97693101	1	0.67165	0.165883333	0	3.59E-07	7.47E-07	1.820019007	T1DM	Normal	100 - 1.59 - 0.392	6441.228907	13.61	3339.348352	3273.167833	3307.567423	2866.697267	3944.399823	5153.121379	3687.756727	3467.813485	3453.973918	3272.120119	3157.749625	3329.953273	3629.769318	3516.615713	3603.354737	3464.799104	3524.988165	3537.590365	3116.308783	3012.413079	3019.617906	4130.223053	4121.672195	4007.373613	11437.47383	11911.60502	12122.39116	4610.38269	4649.018867	4565.810447	4598.866777	4563.941574	4567.151571	9478.027975	10004.25956
3.85_91.0544m/z		91.05435843	1	3.852	0.61205	0	0.12268763	0.018499151	1.214381701	T1DM+ISO20	T1DM	100 - 1.49	830.8614933	14.89	818.3328138	823.417717	855.5644818	1669.587006	192.3412271	14.57618251	647.6109034	653.0901308	612.4396813	925.0047395	934.2319181	947.8606696	767.5202052	811.1168696	751.2980029	785.726772	788.539866	788.3854141	662.4582455	697.2883193	699.8121801	722.9885698	682.5565086	730.681535	38.79159857	27.81904467	93.37067555	759.3619863	796.1674922	762.2783187	765.8738911	767.0977933	771.0561481	117.3585521	101.465805
1.42_91.0545m/z		91.0544799	1	1.415266667	0.394683333	0	0.857751906	0.092120052	1.029796097	T1DM	T1DM+ISO20	100 - 3.43	517.9916078	19.77	510.3835509	515.2080028	536.6931686	1023.953792	317.1777627	372.8502688	471.8568261	457.8711993	450.3925715	447.8068647	442.4978476	454.1720518	492.8005237	474.6019797	485.474849	731.8473933	737.4510488	764.8971401	464.2948765	477.5762617	455.4168012	330.5307572	329.9273845	332.9323786	480.1348426	547.1978865	520.7103739	654.9785597	666.5206739	688.3077457	386.1889112	384.5471829	389.1062428	495.6298836	450.6114779
0.04_92.9672m/z		92.96718047	1	0.036733333	0.417566667	0	0.001009968	0.000495696	1.795147031	T1DM	Normal	100 - 42.5	142.7396367	45.74	8.439677483	5.318787543	7.586032991	478.6632564	16.08299173	57.82696013	101.421303	67.83070679	78.00407956	72.89309952	68.56535374	87.30749048	114.9165641	87.49391766	70.37582161	90.10017315	85.98870098	63.55078324	66.30045979	63.18808682	80.166222	56.05279526	47.75192421	32.51503323	236.9945067	125.5997136	249.7976896	69.80383931	102.947342	76.42033701	123.645712	132.4195863	102.3224227	97.26581753	315.050148
0.79_93.0697m/z		93.0696896	1	0.78605	0.1144	0	0.000950037	0.000474442	1.285343182	T1DM	T1DM+ISO20	100 - 41.3	191.6127386	9.03	171.1809721	169.9784005	157.032876	155.7031431	156.1726482	183.0471562	171.7380118	177.8921671	181.0415239	179.6335675	188.7490646	186.5521945	179.7692152	177.0191872	201.4932369	202.7750585	199.9519594	195.4580202	154.4205815	161.6266202	156.8960373	164.358064	176.3413382	204.3602332	270.4332105	273.6631577	329.0097033	273.1062946	258.5353024	246.9410377	185.986809	159.08519	166.1251633	224.0312216	220.1089734
3.85_93.0698m/z		93.06984466	1	3.852	0.6807	0	0.255887679	0.033100774	1.162457995	T1DM+ISO20	T1DM	100	438.8246029	16.1	478.3450219	473.5985837	503.2263242	372.4297247	46.67500737	0	395.5083858	379.9225841	389.5829776	522.6573921	553.8657767	552.4816239	471.8671361	480.6347765	490.6268565	463.0852795	460.8419612	466.8300625	433.5164065	422.7519678	411.6921289	418.8734246	417.4564941	422.8437517	16.62819667	0	25.04099873	457.1930033	431.8545879	404.2764108	384.7943193	396.4986077	422.007342	53.58940577	59.40248135
0.29_94.9659m/z		94.96588789	1	0.288416667	0.38325	0	0.001157603	0.00055084	1.707690244	T1DM	T1DM+ISO20	100 - 58.2	2340.386606	32.29	837.3540759	829.4157376	865.5159988	13762.49683	962.1780922	1340.046324	1232.636408	1079.742932	1099.022724	1133.125713	1071.85404	1167.77638	1223.604574	1222.00144	1091.861985	1107.352906	1132.034928	1135.199045	1000.859328	988.53912	989.8181249	1045.158235	1305.599873	1241.845536	4304.213579	4487.6028	4660.499838	1488.543114	1609.299142	1487.000757	1715.751155	1647.07072	1608.888439	3780.021312	5264.033629
0.97_95.0854m/z		95.08542093	1	0.9691	0.165883333	0	0.037736789	0.007610769	1.220326655	T1DM	T1DM+ISO20	100 - 24.2	148.4934415	21.75	87.99486956	84.14495126	87.17348323	249.3618155	150.4700063	166.0596756	137.0095388	118.4630312	128.8063444	141.2588369	141.4232251	156.0337814	100.704733	111.4989225	115.5428895	156.2312549	166.0544161	169.3581546	86.76105536	83.11158079	82.5076568	107.1657745	103.3162506	84.49855212	212.1644664	151.3491163	175.055244	136.1651904	155.8403869	151.1554641	128.4556001	158.287856	153.390156	59.51743648	199.8949166
3.85_95.0856m/z		95.08556735	1	3.852	0.829416667	0	0.244512327	0.031828317	1.122987056	T1DM+ISO20	T1DM	100 - 3.83	1597.770202	10.79	1371.989789	1435.548532	1463.649133	3102.795163	506.9225045	47.33273529	1293.599332	1285.91808	1344.295804	1757.715569	1823.653203	1853.153754	1483.246036	1499.58932	1474.287845	1612.012877	1606.674475	1630.872288	1330.569292	1348.367048	1318.79041	1395.189049	1378.905575	1390.771882	118.3369008	122.0087092	123.0421858	1792.183377	1789.25144	1782.854385	1344.685665	1385.879675	1413.647492	353.3123328	652.6416281
0.72_96.9221m/z		96.92206048	1	0.717416667	0.06865	0	0.018909968	0.004658498	1.44712971	Normal	T1DM	100	272.2941146	27.17	306.9052895	293.7341702	253.7981055	0	282.6223975	154.622316	309.1542809	316.7489871	311.6449603	292.6662062	324.2347478	302.586271	339.2200409	295.9868324	337.8334076	323.3200565	324.9864782	283.5330797	233.5834981	232.5151422	223.1410791	294.4500124	199.2108438	298.560547	0	0	0	348.1037232	254.5739938	265.9757905	181.1977244	313.1545661	169.0288795	0	0.507961587
1.78_96.9613m/z		96.96125953	1	1.78135	3.048783333	0	0.109999092	0.016944089	1.512117998	Normal	T1DM+ISO20	100 - 24.8	93759.27691	41.58	48820.62276	48255.5068	49301.71113	1089537.744	52061.77182	55097.65794	51376.61163	50570.4368	50183.72707	52737.00464	52005.01154	52262.23281	55361.79066	55027.99666	52951.95009	52446.26839	51922.98002	52818.2261	40541.78654	40552.86743	40204.03718	51334.70238	52236.73454	52613.26701	151383.2701	155427.7819	156961.5163	62538.69855	62634.96247	61364.62465	60347.1854	60600.63072	58945.77848	164448.1167	192658.1732
0.27_96.9613m/z		96.96127376	1	0.27125	0.634916667	0	0.006659472	0.002145902	1.60157639	T1DM	T1DM+ISO20	100 - 42.4	44919.83586	33.41	20057.54729	19582.49809	19769.34162	353093.8025	23130.02684	30088.71225	25486.83923	24081.28502	24112.92781	23745.21587	23458.08044	23981.47642	25538.81823	25129.2738	24050.00632	24073.53064	24284.19527	23739.44989	20311.77673	20208.88953	20207.49672	23818.83765	26880.3111	26583.27197	83114.09459	82460.83051	87083.58177	31078.43457	32578.03298	31010.3722	32439.13077	32315.14158	31759.72835	73954.78993	89399.40657
0.60_97.0013m/z		97.0012787	1	0.603016667	0.194466667	0	0.00280792	0.001091888	4.095998111	T1DM	Normal	100 - 59.2 - 14.2	2434.561081	54.02	397.0772476	416.177768	416.0500072	1149.560299	825.3414603	1201.154838	193.3860351	206.3452885	214.1826373	381.0502618	414.1152854	418.1725595	512.7250655	523.4846731	528.9292449	935.7816643	903.8898913	873.2162719	284.6815377	314.1247141	326.7083093	813.7361814	879.986909	1135.134761	7712.521081	7739.764623	8193.075078	573.2536229	612.7268932	625.7137431	783.5102876	802.8585574	782.4458694	7320.071321	7153.620534
3.85_97.0991m/z		97.09914954	1	3.852	0.480483333	0	0.279562852	0.035623149	1.166407395	T1DM+ISO20	Normal	100 - 0.147	743.5796987	15.22	599.2375742	581.0421266	600.6985387	913.5361051	85.90114654	4.432545564	613.3837037	645.9504167	641.4467605	854.4653359	792.2208348	854.9210552	629.0249468	670.3118793	660.2324029	738.4198775	757.6148705	744.5795031	648.2578774	625.3658331	597.4780583	699.8767477	674.2633615	667.2352921	44.46054301	0	137.2181079	912.1640518	929.9756054	915.3602845	607.5405892	676.2440754	689.2062255	138.90377	21.15409033
0.72_98.9191m/z		98.91906192	1	0.717416667	0.051483333	0	0.022979774	0.005416017	1.430800495	Normal	T1DM	100	117.9872806	27.28	128.5084118	132.6548869	113.9243202	0	120.0051211	67.13131401	134.0407599	142.1859161	140.2959718	117.312229	140.7130761	128.9576632	149.9239452	126.7636922	152.0685759	137.2769451	141.3203448	119.843152	106.0702314	98.66877475	100.4536072	121.5864954	87.41432682	124.574974	0	0	0	150.4407516	117.0006617	123.4733081	82.07842925	137.6264105	62.73190498	0	0
0.04_98.9622m/z		98.96222732	1	0.036733333	0.4004	0	0.00160685	0.000718759	1.513267536	T1DM	T1DM+ISO20	100 - 6.03	6488.696134	27.43	1868.802909	2001.507679	2229.18523	33241.34641	2045.508847	3716.257823	4178.60731	3266.347005	3130.686145	3283.077773	3226.885155	3582.267813	3976.763473	3935.000184	3088.057278	3493.745591	3464.290047	3293.155147	3108.902314	3098.58349	3408.511645	3271.991508	3733.534151	3351.375249	11805.18987	11487.57716	11835.55819	4076.438349	4663.007821	4209.797669	4969.293524	4786.629238	4615.521407	9734.046347	13978.88537
0.92_100.0763m/z		100.0763128	1	0.917616667	0.348916667	0	8.31E-05	6.74E-05	1.569726372	T1DM+ISO20	Normal	100	306.2620296	24.2	134.7873166	134.3192488	132.1931498	712.8869418	210.814724	240.2023562	102.6772685	129.6819608	131.1590892	163.7647976	174.04929	172.5330331	196.8704721	187.5060507	192.0819606	178.2588802	181.3040184	186.4980685	177.1056527	177.4906452	178.4411511	198.3847263	189.4023304	200.1155175	346.5950886	340.7616217	352.7452588	260.4592058	257.8102019	270.0177974	182.7137276	164.6949741	174.8638213	363.7624317	340.5958132
0.07_100.9571m/z		100.957064	1	0.071066667	0.4004	0	0.003269412	0.001236628	1.546832278	T1DM	T1DM+ISO20	100 - 3.69 - 7	2502.308656	30.29	739.5799943	787.7837005	892.060498	13840.56707	845.0541423	1494.326718	1649.852616	1288.752116	1227.626721	1297.524044	1230.753906	1410.195862	1555.921521	1567.38422	1184.490142	1350.991408	1377.406426	1289.380797	1198.45646	1215.400344	1306.946635	1277.375755	1429.332604	1274.565926	4524.3363	4296.076913	4919.842276	1595.355012	1798.073204	1582.474116	1927.203535	1916.343769	1769.562577	3368.207267	5453.117428
0.75_101.0620m/z		101.0619555	1	0.751733333	0.137283333	0	4.66E-06	6.17E-06	1.485219559	T1DM+ISO20	T1DM	82.2 - 100	421.9651201	10.32	282.1444453	288.2772123	292.0844595	215.7866132	281.2010115	314.4498257	308.6201709	332.8453907	311.1286755	291.992013	290.9994345	304.9290152	334.1901262	347.3273807	347.6605975	348.6049093	357.5353829	360.1496664	314.695164	300.6071404	289.9779089	326.7411099	292.2358571	330.3170542	150.9109625	197.7048584	101.1049536	336.230303	363.5560354	375.1756226	244.6283474	271.3760526	280.1744083	316.0976861	321.2535064
0.07_102.0133m/z		102.0133493	1	0.071066667	0.617766667	0	5.69E-05	4.95E-05	3.326926977	T1DM+ISO20	T1DM	100 - 1.93	12213.34898	54.45	3065.308615	3120.014055	3473.833661	57894.43253	3244.964992	3796.398133	3077.835887	2720.106985	2702.250787	2574.867379	2621.006854	2779.112486	3168.711641	3119.481034	2673.82507	2834.978569	2807.744937	2699.386335	2405.307792	2415.935398	2614.332432	5687.289637	4958.161258	3904.933603	7292.88327	6870.561294	6870.828959	2283.599656	2598.438662	2386.119523	2575.370078	2629.881385	2510.950402	5298.911881	7209.240684
1.58_102.0134m/z		102.0133822	1	1.581133333	1.206933333	0	0.000157572	0.000112697	2.887180233	T1DM+ISO20	T1DM	100 - 0.908	10648.86091	59.01	3346.155852	3314.1925	3416.462441	72111.51987	3127.573469	3779.044558	2767.387385	2704.219672	2658.046746	2787.072252	2623.327182	2769.291969	2885.276585	2941.594571	2763.070352	2758.657462	2668.966188	2812.582215	2109.639342	2148.246378	2071.080658	4086.682021	3549.720525	3131.964174	7042.046384	7166.067985	6868.424921	2430.424112	2460.187933	2388.40734	2363.981089	2362.529882	2369.599001	7182.543626	7482.013591
2.38_102.0681m/z		102.0681316	1	2.376233333	0.2002	0	2.10E-06	3.20E-06	3.940595857	Normal	T1DM+ISO20	100 - 48	104.1544703	50.77	95.193105	73.50962757	68.7417531	619.2184089	132.2124244	139.2293399	129.6195915	115.8684669	127.7837997	69.30830869	64.420815	46.12757312	62.34121598	57.74905233	50.1474519	55.08800855	59.81282824	64.06882743	115.1485496	131.8301509	122.3162275	27.51928552	40.81263882	31.63983592	74.00815389	0	26.70208034	16.82739511	21.95952787	36.10210455	32.08160368	50.12113466	30.94059949	62.14666251	17.37933172
0.79_103.0548m/z		103.0548406	1	0.78605	0.251683333	0	0.008929963	0.002626845	1.159024976	Normal	T1DM	100 - 13.2	1582.984573	9.32	1489.138138	1494.35619	1461.874262	1052.819728	963.7253249	1124.225465	1559.071167	1678.985531	1678.384762	1705.882551	1672.186404	1670.855718	1784.287504	1805.181655	1760.01857	1890.617637	1922.677154	1898.639936	1549.076279	1602.417325	1503.357849	1585.540035	1531.575214	1606.735364	1427.145173	1439.326206	1468.622907	1900.456228	1847.902532	1884.864993	1463.558721	1529.106251	1532.535361	1356.07015	1519.157333
1.42_103.0585m/z		103.0584544	1	1.415266667	0.29745	0	0.020892346	0.005030056	1.376834127	Normal	T1DM+ISO20	100 - 19.7	197.8704844	34.88	195.2407969	198.1061487	215.236918	654.5071077	128.3847014	161.0992839	192.6929272	201.6515343	189.4699015	155.2854478	150.1498779	161.6691091	163.3903538	192.7577616	170.0660331	237.2773515	237.3621356	237.270182	193.5709493	183.0664835	178.5218641	118.4107647	116.3667419	117.3372508	149.4749407	140.2818851	87.44229843	236.4406939	238.3922776	244.2580677	137.9238142	119.6672934	123.6459808	130.285168	82.47053689
0.07_104.0093m/z		104.0093167	1	0.071066667	0.617766667	0	6.87E-05	5.76E-05	4.079575778	T1DM+ISO20	T1DM	100 - 0.677	1894.691496	48.17	464.6345576	478.4495787	538.0832713	9159.612821	501.0142484	584.9801504	469.9984085	393.7979109	396.7356465	389.7394277	392.2725636	401.3752733	488.7980118	465.3992457	399.6986278	408.8259456	414.1430695	411.5150546	344.6527702	341.2893267	381.7072403	1076.50744	941.0011318	699.9774402	905.7484667	831.1134867	794.0823906	308.0360277	354.6708789	333.6583496	361.4393134	369.9750022	342.5129933	555.0751493	799.6417697
3.59_104.1072m/z		104.1071991	1	3.588883333	1.126866667	0	0.784420171	0.085184172	1.206304054	Normal	T1DM+ISO20	100 - 5.57	15174.85391	24.9	15493.46592	15776.10561	16272.14459	456.1339511	8888.805586	2785.298559	16962.27945	16637.76544	16793.6684	17462.03648	17573.12658	17505.93961	16545.50573	16761.58787	16831.79433	17222.51562	17047.98991	17167.3481	14742.10467	14765.3806	14899.63915	18115.13959	18786.73533	18703.98278	8664.500596	8648.061155	9143.153603	19296.60662	19248.9453	18864.87796	17057.88619	17262.35349	17269.17429	7874.470114	10312.22994
0.73_104.1074m/z		104.10737	1	0.734566667	0.2288	0	0.112581938	0.017237293	1.138682513	Normal	T1DM	100 - 6.26 - 0.391	18020.32822	11.98	19085.85335	18733.88532	18917.23775	6150.673017	17035.15599	21800.35176	16297.38014	17192.35067	17028.83333	20922.73012	20608.14608	20390.24088	19276.6678	19378.59526	19137.32275	19310.6396	19065.19881	19609.485	14921.58435	15545.41502	15190.54566	18287.21965	19083.68092	19518.68401	10354.51185	9773.038838	9522.320053	18618.77338	18484.2726	18154.20809	18011.60331	17423.0226	17541.63689	7152.828869	7492.327883
0.73_104.2117m/z		104.2117382	1	0.734566667	0.137283333	0	0.015735335	0.004046272	1.478831139	Normal	T1DM	100	428.4188772	21.1	506.3600785	495.257137	491.3951566	0	475.1136491	551.7329144	425.8659927	404.8576916	397.2328851	545.4051802	523.3929341	515.6409626	458.7670952	462.7844506	425.7099179	435.4343755	420.2909936	445.1848725	307.42398	318.8312508	311.9454821	444.2659683	452.9512515	466.2088338	0	0	0.001520432	395.581521	383.5416575	358.0857084	441.9949134	414.9847576	408.8853445	0	0
0.72_104.9930m/z		104.993041	1	0.717416667	0.062916667	0	0.000175556	0.000122903	2.180626094	T1DM+ISO20	Normal	100	181.7780457	23.06	89.43219386	88.51972167	81.64980679	0	87.35046147	100.2206731	70.24537334	77.47258959	78.32856031	91.9981075	89.30737632	93.63077252	81.96555808	96.51350741	88.53733001	83.32990939	90.66111608	86.92083803	78.16078837	81.66922676	82.92263545	102.2789061	90.3922918	89.14386138	253.615301	274.9595768	304.9627661	124.5776192	136.9016748	138.9334885	117.1204831	113.2732636	114.6325856	138.1658059	175.0544594
0.82_105.0339m/z		105.033917	1	0.820383333	0.13155	0	0.080859588	0.013315014	2.106540007	Normal	T1DM	100 - 8.98	219.6411384	39.47	175.2257245	178.5952141	163.1536437	0	86.19392245	92.67764933	167.9122639	192.1850028	217.1248714	353.320441	347.1021928	352.3920989	232.4219515	223.6234143	235.611691	243.6549154	245.6352687	262.3270364	310.2824164	305.3875659	305.0946928	183.6209099	191.6217121	206.2227217	143.906243	151.7763719	132.4197724	109.0853249	100.1760004	84.4904687	151.9481632	147.7441262	158.3097973	56.25134016	55.39036246
0.90_105.0700m/z		105.0700091	1	0.90045	0.531966667	0	0.001393004	0.000642175	1.292827266	Normal	T1DM+ISO20	100 - 74.2	471.3359639	17.01	339.4527168	342.3004902	329.1302194	910.1033681	729.3656217	856.2335436	361.4759615	381.2854393	391.0350446	485.3177386	479.6830767	464.7880809	449.2162514	451.2224815	445.6841765	512.7426748	528.1316257	528.1454654	363.2274616	403.7203191	373.8591477	384.6251867	389.5257599	411.7912818	629.2435777	634.1215268	694.1637949	446.5773995	460.5476108	438.2129888	442.4342472	441.8649793	442.5613145	437.1174878	363.973544
1.42_105.0702m/z		105.0701937	1	1.415266667	0.41185	0	0.575694185	0.065222314	1.072727091	Normal	T1DM	100 - 10.4	227.0583736	21.43	237.3635531	238.1981715	246.9643414	534.258652	150.1259732	198.6203398	196.5690742	209.9423587	204.835037	196.6475135	194.5415723	202.0851323	235.9333583	221.8885335	247.9739563	292.4782026	290.4618867	302.5311187	193.0279607	198.5872031	192.7965012	157.4487378	164.2392692	141.8825196	183.0836898	165.6514499	192.637974	290.833811	285.9476132	288.9695353	166.3691362	190.4665854	181.2871727	83.34536566	127.3626409
3.85_105.0707m/z		105.0706508	1	3.852	0.5663	0	0.237250719	0.031073227	1.205511048	T1DM+ISO20	T1DM	100 - 11.7	803.8711644	18.08	791.7672528	792.5208501	849.7160497	1302.770613	124.9598853	0	605.1103104	590.1069477	614.2135011	956.3870563	947.0689616	960.2299854	737.6474396	780.9051759	715.2513415	765.6421377	768.2667066	773.4161262	685.0328004	650.2258605	674.0848762	613.6189621	657.9409614	655.5805063	27.6783964	0	110.494254	698.3093212	753.0825048	685.1339424	757.5683561	774.5148793	766.0655903	67.12057481	148.7033217
0.07_105.9543m/z		105.9542866	1	0.071066667	0.26885	0	0.001494821	0.000678908	1.652171643	T1DM	Normal	100 - 0.884 - 0.371	638.4069885	40.14	171.0699243	182.904102	223.3448857	3192.442731	189.5571842	287.6243644	392.9945498	235.3866998	228.6429695	226.5074887	227.1624516	284.730394	389.1509411	369.5831942	219.4378521	267.1733086	253.4983911	231.7620542	244.9125629	246.5451703	310.4477483	292.9692262	346.9126021	258.9534636	1031.920315	1118.33673	1192.041062	286.2307396	398.0366216	351.7005536	457.6624234	523.0828415	453.1883468	502.9828061	1768.926465
0.70_106.9508m/z		106.9508124	1	0.70025	0.1144	0	0.000207564	0.000140096	3.828695899	T1DM	Normal	100	391.4720951	29.21	107.5374202	99.45955544	93.76996275	223.08687	111.9586019	130.0087322	86.63220329	99.47050477	97.44215173	105.1787767	100.0528489	103.8000717	108.6735666	109.2147319	102.8296689	103.5083696	94.05962388	111.5692163	64.52621884	65.61465736	69.93629803	84.49645013	89.83410476	91.26379283	912.1261954	905.6928938	903.4211995	133.1503526	149.1703168	135.4737509	133.314937	152.7857137	144.0305779	1080.468962	1168.471204
1.08_107.0510m/z		107.0509868	1	1.0835	0.234516667	0	0.007379641	0.002325067	1.617386337	Normal	T1DM+ISO20	100 - 15	121.7559097	25.08	98.03242193	93.51137098	79.45608273	772.1283527	104.4445346	137.8901827	71.40711095	89.04875316	84.87686489	100.4472558	102.2070713	95.72701005	94.64960559	78.56794034	89.44368371	101.2050258	109.6276687	94.63472119	80.39411236	91.33612545	82.14451995	92.06828994	90.67414935	88.21897885	103.3354319	144.1068975	152.8100473	119.7005242	121.7534177	120.7991151	132.4588309	109.1696844	124.4419343	48.94780979	90.69652097
0.84_107.0721m/z		107.072082	1	0.837533333	0.18305	0	0.585095295	0.066034254	1.072355193	Normal	T1DM+ISO20	100 - 6.4	382.3194223	13.74	309.1462226	303.3352723	327.6110152	810.5354286	452.4473753	536.8706002	376.6697936	373.9668576	395.1434223	332.0187294	309.7359859	331.8735904	348.8849708	358.2351748	348.9459809	346.2103933	350.7179208	372.4308109	411.7089942	440.3287944	429.9460564	291.8513991	304.1257198	312.9256263	527.0621206	513.0882845	645.9367242	381.0055064	372.3098055	369.9520439	281.0890291	306.1423378	279.4994213	476.6878976	462.6220776
0.07_108.9619m/z		108.9619006	1	0.071066667	2.98585	0	0.001037602	0.000506854	1.396195756	T1DM	Normal	100	1990.602319	37.26	595.2096859	585.3672113	651.6546614	13451.18582	648.8281646	1094.229197	1057.894695	906.8344254	935.7738285	965.456108	957.9279117	979.1767363	1112.803469	1075.976172	978.4568998	1025.220334	1006.231986	952.8579	784.8165165	801.9176764	864.6674162	969.3573699	935.9946167	879.7524147	3364.544467	3230.584172	3471.610553	1277.685073	1400.627974	1348.096079	1391.306073	1433.485385	1337.368738	2689.379685	4510.425679
0.87_109.1005m/z		109.1005498	1	0.866133333	0.183033333	0	7.81E-07	1.46E-06	1.431927667	T1DM	T1DM+ISO20	100 - 1.14	300.2991628	16.64	197.136759	184.5104081	196.0442518	397.2607581	230.2328813	297.9827324	229.8310419	238.2704079	245.0439194	238.2468739	217.6427351	239.751895	240.4778021	245.5658535	243.9176816	232.8334219	222.8801161	246.1992973	269.164929	262.4586477	239.810124	235.7662197	256.4458151	273.1344617	477.8099129	409.5239021	465.7111809	306.6984504	317.1317597	291.1541711	296.2761332	309.5682509	281.7753986	290.9591237	258.0895415
3.85_109.1012m/z		109.1011893	1	3.852	0.7665	0	0.317533938	0.039542151	1.107151395	T1DM+ISO20	T1DM	100 - 3.27	1585.867737	10.86	1415.558833	1416.267718	1476.796988	3176.012566	555.1980137	37.68161601	1315.187752	1325.252474	1292.378672	1856.124361	1826.843259	1862.114753	1468.645002	1510.957851	1443.500836	1596.579319	1593.552844	1577.716715	1319.380362	1274.098828	1320.475371	1372.024419	1372.87134	1389.071435	214.3224631	106.2642744	156.162932	1735.259937	1714.207746	1722.122655	1381.920528	1345.555515	1475.758932	405.0222128	748.4450627
0.09_109.9886m/z		109.9885569	1	0.088216667	0.46905	0	0.003816764	0.001398454	1.236530316	T1DM	Normal	100	1008.047159	28.01	433.658787	426.1697352	495.2633248	7006.912966	477.279995	641.9344515	588.9591847	519.0991623	512.0476674	519.3659655	534.9945241	568.1656315	612.7247319	602.9856638	532.4319287	563.9658053	563.1862845	563.4785676	485.121111	482.1857177	534.1889963	612.1356479	679.8885552	609.1921836	1812.413017	1719.559407	1712.798137	681.2421575	751.1007235	709.625185	801.230017	781.7964908	738.1860304	1406.95137	2059.948316
0.60_110.0089m/z		110.0089065	1	0.603016667	0.165883333	0	0.001115885	0.000535919	2.593853431	T1DM	T1DM+ISO20	100 - 12 - 13.4	11136.26978	44.76	3224.052106	3108.19834	2991.419243	5234.254532	6398.197595	9298.202966	1408.586546	1469.169118	1446.514473	3197.907787	3360.991666	3203.043918	4116.60855	3979.82175	4302.680704	6980.761974	6886.860308	6920.95656	2397.073232	2437.428752	2373.696862	6722.107319	6877.330556	7920.126825	32412.63802	32640.92349	34877.14938	4961.990161	5205.033588	5242.44167	6111.427733	6315.665746	6084.635935	26059.58507	26507.43151
0.73_110.0708m/z		110.0707644	1	0.734566667	0.18305	0	0.313260666	0.039098263	1.178389684	T1DM+ISO20	T1DM	100 - 10.6	374.3948906	26	284.676283	296.9591731	316.4024069	1085.885001	250.5116304	288.8653196	282.8462408	313.7621933	294.4168365	334.2829397	319.5030395	364.9825196	356.4927582	377.9634292	355.2587277	327.5110627	329.732066	336.7048105	282.021484	266.6333029	266.4557062	297.4005967	259.7632048	254.4363713	363.4091448	437.8416867	183.5438835	285.1713038	335.3259498	304.1709553	289.6044256	272.322312	308.8278504	434.6226375	489.2044904
0.87_111.0439m/z		111.0438938	1	0.866133333	0.183033333	0	0.009158323	0.002669412	1.966273495	Normal	T1DM+ISO20	100 - 16.2	121.7796566	41.3	56.96686679	28.5632036	40.44459086	378.3607857	382.4130115	418.2706394	41.34171197	62.72891116	54.87904394	117.9503806	109.5092576	86.93975387	126.3019458	106.8880021	119.7230198	76.3294454	98.34478886	89.18156357	85.25457722	87.76524943	82.7677314	98.5673106	86.30806595	86.91190081	197.4977803	129.0073198	138.5077278	70.6687756	73.5850477	77.33900139	56.46674825	70.01531803	58.62156623	32.65115776	56.91554671
3.85_111.1160m/z		111.1159877	1	3.852	0.514816667	0	0.249729528	0.032430919	1.213961752	T1DM+ISO20	Normal	100	605.8544341	18.07	513.6952351	508.6574819	529.5201388	0	40.10201904	0	477.1842658	512.0785822	518.2593588	726.5638621	738.8124032	737.1742018	546.0198211	569.5684802	571.7430674	621.9284704	601.2608317	593.9931475	510.7507182	524.6667039	531.5151182	539.0319079	538.9430914	526.2613566	0	0	79.18999507	726.2808415	723.6728021	724.1750403	544.2613008	549.5938389	552.4720931	69.7180771	36.33456366
0.73_112.8962m/z		112.8962211	1	0.734566667	0.051483333	0	0.051159103	0.009631206	1.35256975	Normal	T1DM	100	137.6049368	28.84	142.6819188	134.2172316	143.6719815	0	103.2641496	95.61306695	152.4333148	145.9767826	147.3921252	182.01617	193.3651109	179.9811685	162.5178688	163.2357123	166.9819977	156.6515074	159.8172943	161.3997008	113.2953211	99.68350834	102.8992877	136.0956855	123.3186644	136.0089139	30.05121425	0	0	194.865217	170.4270423	180.0220617	144.9179604	174.8226732	136.7290224	0	0
0.80_112.9998m/z		112.9997973	1	0.803216667	0.29745	0	1.47E-05	1.60E-05	4.196424631	T1DM	T1DM+ISO20	100	265.4556338	82.66	27.67607678	39.21783071	32.60361839	99.4015408	1796.05055	2079.997683	38.85728433	36.69674418	34.38083278	76.81923663	78.18803773	77.4491642	104.0039353	111.0087948	97.9613536	59.89750673	66.0497166	69.10097773	64.70683048	63.47933441	68.89487106	94.57327016	95.07606313	88.59088167	481.0398934	496.573992	542.6183816	0.003977992	0	0.169980745	164.9845753	173.8443947	161.7813941	727.1067142	681.5911628
4.10_113.1323m/z		113.132316	1	4.1037	0.4004	0	0.346738512	0.042538802	3.310629841	T1DM	Normal	100 - 4.57	569.6608552	28.35	351.4006218	367.9040754	342.301152	15.81529208	0	0	158.8074441	163.2832569	186.2435988	241.07956	248.5624086	245.4453981	145.7331474	139.497817	162.8351059	168.6723167	199.9890914	165.4860184	142.5355106	121.3971385	116.7374517	148.4415519	155.0177734	142.4999133	33.40206976	0	49.51942992	156.7905289	180.9429364	200.5061852	152.9376533	182.6156364	158.1223596	19.3048352	46.03985622
1.36_113.9639m/z		113.9639081	1	1.363783333	2.785666667	0	0.095607385	0.015261301	1.204886535	T1DM	T1DM+ISO20	100 - 7.22	133603.7176	39.86	67707.51064	67163.69648	69071.00903	1401433.393	68296.2145	78046.9473	81321.20239	79544.94734	77533.62739	82972.30119	81767.13037	84096.89959	86733.30887	85815.8494	82902.55255	84105.01261	82156.99956	83722.15296	64524.60099	65234.84512	65529.90467	68548.75179	69673.79143	69769.54419	203415.6898	211879.6046	215921.2123	93197.72855	94119.46786	92762.68943	91880.56151	92617.7311	89754.95628	227754.8168	288288.4943
0.04_113.9640m/z		113.9640031	1	0.036733333	0.663516667	0	1.93E-05	1.99E-05	1.73283503	T1DM	Normal	100 - 6.44 - 1.36 - 0.0985	118699.4918	32.57	27390.69578	27842.62055	30191.63473	554649.3751	32563.20666	50352.14912	60112.9405	48061.56553	46835.2092	47962.19908	47993.34514	53052.44148	63493.32124	61051.24487	47667.41239	53389.35976	53298.18863	48674.99415	46688.46293	47114.47937	51833.81799	46483.55156	50963.02648	46338.80581	188418.2724	191115.5473	205818.492	70000.99089	81812.73347	77322.80594	85060.88464	90191.55551	82847.10179	142871.1916	272112.3708
0.73_114.0645m/z		114.0645289	1	0.734566667	0.131566667	0	0.040498542	0.008019443	1.138051565	T1DM+ISO20	Normal	83.7 - 100	599.492889	17.63	450.5002477	427.5596739	406.5425497	1627.191046	349.9383133	372.3026453	427.4656398	489.5396232	484.2940692	502.8447232	507.2097872	513.0462334	500.9308704	500.3343877	517.7277158	569.1557645	567.0034615	547.8971354	431.3821447	442.7088819	445.2784009	486.2154066	525.921254	549.5209469	630.2907093	773.2037158	650.0704314	752.9014771	705.2570008	671.2325791	562.3203682	521.8077659	556.2828431	635.4801707	573.4271748
0.95_114.0917m/z		114.0916597	1	0.951933333	0.165883333	0	0.895943301	0.095675335	1.200994603	T1DM	Normal	100 - 5.25	1108.511501	46.11	510.1479293	509.2428521	503.7840354	1117.632512	2095.509584	2380.482567	646.0113905	692.6976393	715.4862566	885.4401202	889.2773802	887.4594175	679.425954	689.4313646	672.7507128	919.9037291	939.8035878	973.1034843	618.3520759	621.0794869	605.7814202	1214.21193	1168.425324	1216.429008	2152.737112	2198.109357	1850.950591	1144.218392	1175.893795	1156.456688	898.7265999	880.4270725	910.1873231	1298.53464	1352.691337
0.88_114.1276m/z		114.127562	1	0.8833	0.1144	0	0.005029377	0.001733354	2.078383554	Normal	T1DM	100 - 3.85	112.270883	28.61	134.6386674	122.112508	112.6978612	0.565994965	63.86730637	70.31831805	127.1641041	115.5033771	123.934354	156.7424709	144.1554494	149.0723546	114.361611	121.4570453	133.0319179	115.9939313	107.6633214	114.319402	93.73084758	98.57322521	102.1245421	122.8090382	135.2877916	114.3757533	0.904440123	39.58826157	62.86598062	82.94196504	85.19854085	71.98873463	99.62683845	97.9542475	97.02398869	0	0.018271282
1.40_115.0530m/z		115.0529898	1	1.3981	0.348933333	0	0.001567962	0.000705536	1.831986137	T1DM+ISO20	Normal	62.6 - 100	991.3918673	37.99	406.8941396	398.7507013	408.2987759	2666.651219	304.8509087	323.1723345	492.9835133	447.0084974	478.0026606	691.8040296	622.1201954	671.0996983	451.1963102	447.9170753	422.2933454	495.3757547	480.5998011	525.217587	409.1953303	416.1672507	380.3910333	357.9447566	356.2490782	333.5806668	605.9265177	568.9444169	483.0502747	507.9076014	544.7358822	528.1108841	697.8135114	682.2441144	704.5916102	506.7540971	505.9940389
3.85_115.0548m/z		115.0548404	1	3.852	0.646366667	0	0.225171974	0.029780662	1.257945597	Normal	T1DM	100 - 18.6	1248.406569	19	993.03761	1024.374232	1030.766052	10228.29458	262.1545969	5.920118508	767.1483113	787.6553553	831.2513103	1040.143789	1000.16447	1012.157977	940.6124698	962.464407	908.5780255	970.3248377	917.3661307	973.3873367	839.0207775	833.7657778	846.4492991	930.5092249	913.5584313	942.6525443	80.42037518	77.99756836	110.9185442	971.8085688	925.9876037	967.5431167	1075.178901	1043.113979	1054.171132	390.399929	275.6648814
0.77_116.0655m/z		116.0655098	1	0.7689	0.463333333	0	0.016985936	0.00429446	1.144146336	T1DM	Normal	100 - 32.7	2051.909607	11.99	1747.668191	1706.430719	1674.871991	1348.043307	1264.816748	1563.436902	1770.10352	1834.447176	1891.853018	2139.892861	2108.067185	2133.986394	1819.481366	1821.048817	1850.612792	1943.913603	1915.100854	1983.640939	1525.345202	1564.534781	1499.238975	1930.822578	1975.450442	2028.740636	2599.626741	2590.535769	2681.668492	2324.066242	2292.129684	2310.375159	2076.901099	2027.213532	2031.51355	1399.956296	1526.320594
0.05_117.9602m/z		117.9602055	1	0.0539	0.217366667	0	0.01013464	0.002874994	1.395490283	T1DM	Normal	100 - 6.9	796.4162466	32.87	184.375561	228.583185	291.8776787	4486.354281	263.0409376	454.1526102	566.5388667	392.5828017	390.7097291	399.0339381	374.9078543	460.6063773	531.9538948	542.0980942	383.2138179	422.7255451	429.3708374	412.6104414	405.0448753	394.4173586	423.8610869	394.7917986	455.8209267	408.2984849	1442.356191	1511.297674	1546.672131	410.8523216	506.3451206	435.1210516	614.0670632	581.5306441	566.9368025	936.5481646	1866.119597
0.77_118.0665m/z		118.0664585	1	0.7689	0.09725	0	0.508756925	0.05846688	1.348745261	Normal	T1DM+ISO20	100 - 16.2	1461.523372	20.16	829.3288353	835.8802292	2553.185764	2840.215221	477.0249454	718.0668161	1055.172889	862.8338057	807.8576348	2409.251694	982.6754198	2115.861838	991.5801148	2809.033415	836.8016797	1013.22507	1105.774067	2721.302409	1923.750843	2052.297747	2241.783574	632.6662728	1127.397393	1133.59326	1607.361857	1844.404424	1054.022337	1421.983783	4417.544743	4366.846609	1160.214346	1201.589892	1192.272128	1066.13864	1556.742252
0.80_118.0864m/z		118.0863963	1	0.803216667	0.1144	0	1.11E-05	1.26E-05	1.408509595	Normal	T1DM	100 - 7.12	16432.77131	11.63	19780.82298	19135.89935	17219.05237	5187.561174	10960.551	12526.68032	17377.90124	20017.36554	20171.65729	17111.7399	18164.55002	17238.85507	20618.86054	18763.05737	21034.12904	20011.29468	19986.86007	18716.06044	12144.83122	12503.11113	11647.20344	15148.87166	14257.4748	14662.12092	9716.090285	9872.256075	10801.33258	16454.81787	13214.04367	12990.45035	12231.99495	12329.79694	12392.758	9116.509147	7563.451048
0.82_118.1975m/z		118.1975115	1	0.820383333	0.1144	0	0.004576254	0.001610729	2.965137475	Normal	T1DM+ISO20	100	481.9714357	26.59	638.133792	618.3169797	596.6436406	0	328.0217079	286.4097993	531.2342262	587.5285781	600.7185795	545.788694	529.9027481	542.4503523	609.5180279	605.7566514	633.6242385	579.4688459	574.7648319	601.6741132	341.8640005	354.9088088	329.7050891	417.6650563	352.6901083	360.5255879	39.40857765	26.67269208	9.881634685	365.4367473	358.9808938	341.7600747	251.0969868	254.3943179	248.6228111	0	19.90271367
0.07_119.9572m/z		119.9572456	1	0.071066667	0.617766667	0	0.061510693	0.011113485	1.382221389	T1DM	T1DM+ISO20	100	250.4499492	37.24	88.93395498	96.10293363	101.5740769	1952.755084	115.3833532	170.3928345	196.8943569	156.1499987	159.3666633	151.6426917	141.0145985	161.6567387	188.417761	182.1157291	155.2583316	159.9186505	155.41816	151.0263873	136.5743709	134.4065521	148.4684405	149.3143852	163.2908416	142.0534475	423.4348515	415.7156566	452.634278	161.2467088	207.6525357	168.1209163	197.051094	190.6868403	186.4238581	260.4468784	594.0055485
0.72_120.0025m/z		120.0024677	1	0.717416667	0.080083333	0	0.209067356	0.027971235	1.531408974	T1DM+ISO20	Normal	100	119.5050502	26.79	79.65282032	81.85005491	81.02521994	0	79.04821999	108.5848145	93.09111912	85.12664271	81.51499891	75.19331274	74.89809519	70.40375482	83.21321882	80.93332941	82.66503505	81.544415	92.09019615	88.3953281	62.42926151	60.00283359	49.75669657	97.85886481	99.58076241	84.00531046	63.18841339	0	197.5225454	101.2389476	85.65675075	86.90307955	94.1885726	93.08278918	91.11447165	75.18048774	0
0.79_120.0812m/z		120.0811678	1	0.78605	0.18305	0	0.243008132	0.031672373	1.099906587	Normal	T1DM+ISO20	100 - 12.2 - 0.484	8847.49448	18.26	8794.623553	8520.739893	8323.146651	4005.582151	5615.603877	6677.864963	9175.802559	10003.49403	10168.62292	8979.553214	9002.961143	9030.63158	9639.884554	9612.862643	9869.987951	11087.41911	10829.68067	11193.63525	8038.241476	8370.350743	8074.009148	8873.061856	9096.254691	9355.85288	7738.130197	7808.338571	7656.625724	12565.00523	12516.17466	12415.17616	9523.110228	9333.353801	9428.578854	5742.59978	5844.4194
0.04_120.9690m/z		120.9689531	1	0.036733333	0.366083333	0	0.008247374	0.002494392	1.467626127	T1DM	T1DM+ISO20	80.9 - 100	286.5742565	35.85	108.0212115	98.00381997	113.4734062	1778.887458	122.4600973	167.6080883	169.0232425	132.6923717	128.7872248	142.0836624	133.8195346	157.5225311	184.4007587	178.9321299	143.9716826	159.2848648	153.6015018	152.812143	144.230936	149.1563669	150.7870958	136.8321638	150.3102404	125.9073861	432.8949419	457.3209917	431.4767913	156.7527036	197.8358673	174.7679233	184.3707862	237.1502875	209.7701901	273.6260975	755.6300609
0.73_121.0451m/z		121.0450994	1	0.734566667	0.06865	0	0.646574996	0.071932947	1.142349702	T1DM	Normal	100 - 4.65	325.7119499	28.63	190.4463639	196.3450244	361.9753791	301.9000382	143.9304475	249.7754824	304.2090841	239.5689856	227.7387967	392.7098003	229.4286641	386.9089983	270.1321138	421.0099511	212.464479	250.06696	275.0639685	453.6435622	345.9821499	349.9595319	366.4468215	126.8083941	278.4593482	268.0149663	469.3293703	431.3888385	139.0860949	386.2970414	564.3923645	554.3373814	335.7298051	397.1584858	363.0877428	162.423632	238.6285838
3.85_121.1013m/z		121.1012778	1	3.852	0.646383333	0	0.154389264	0.022237819	1.168456957	T1DM+ISO20	T1DM	100 - 6.4	1465.38861	14.02	1436.288941	1547.328152	1532.208014	914.8122884	481.9514322	28.00782733	1218.758053	1200.520161	1221.115125	1833.57151	1857.317824	1839.067106	1503.089391	1551.516643	1507.527985	1510.735848	1451.162962	1529.280636	1346.035201	1281.19352	1343.254081	1357.988526	1338.229753	1351.577069	49.96904987	68.58711991	53.2223027	1419.901709	1419.512162	1403.806697	1375.400444	1373.903651	1376.866695	240.4659053	342.0470502
0.04_122.9642m/z		122.9641972	1	0.036733333	0.634916667	0	2.24E-06	3.37E-06	1.991717971	T1DM	Normal	100 - 16.7	3508.619153	34.76	597.8795221	607.2773863	683.023761	13229.64254	727.4296443	1371.844474	1739.933182	1252.966311	1258.316062	1232.290623	1255.364365	1435.591524	1817.389598	1710.287738	1301.996518	1454.422999	1423.096316	1279.55395	1283.306037	1280.937297	1444.230125	1310.304678	1378.079759	1203.341338	5149.723626	5311.531638	5906.460079	1939.548525	2351.832695	2189.730901	2545.510598	2757.83054	2409.894893	3415.224127	8385.824845
1.36_122.9643m/z		122.9642792	1	1.363783333	2.305183333	0	0.041839589	0.008227669	1.369687879	T1DM	T1DM+ISO20	100 - 14.4	2422.549448	46.13	1068.613423	1057.161609	1063.628926	23679.6713	1148.284044	1395.625889	1444.780699	1406.824311	1403.283801	1427.713639	1420.565882	1430.916872	1537.876222	1572.993168	1429.282292	1398.436682	1403.536794	1462.603794	1055.049331	1008.612441	1014.999476	1088.949603	1095.760622	1019.594509	3492.584815	3798.165272	3876.234102	1547.639838	1605.692618	1572.299003	1668.034206	1690.852044	1608.695844	4058.667791	5337.814461
3.74_123.0405m/z		123.0404915	1	3.7376	0.429	0	0.578673432	0.065506032	7.283412511	T1DM+ISO20	T1DM	100 - 42.3	113.9923769	207.97	5.291516164	0	0	968.4781102	0	0	7.276449631	7.741530634	0	0	0	0	0.125766027	0	0	4.212121009	0	0	0	9.344551282	0.012928925	0	0	0	0	0	0	104.7962365	42.01578143	118.1739459	0.02054323	0	0	0	0
0.59_123.0407m/z		123.040684	1	0.58585	0.183033333	0	0.006168474	0.002027961	1.891658838	T1DM	Normal	100 - 22.6 - 17.3	2414.282355	39.66	1064.877878	1037.598669	1061.333667	1247.642631	1654.553126	2136.166972	493.892543	522.857545	507.1915338	1029.940573	1047.743384	1051.753125	1304.76654	1311.133334	1316.169631	1885.590251	1844.863868	1949.824951	833.9434485	824.0321854	823.2924967	1790.40037	1877.942479	2013.158215	5645.1605	5482.702737	5862.60901	1471.2509	1499.392408	1436.222886	1694.141226	1700.233673	1643.00228	4926.655563	5446.191995
0.75_123.0488m/z		123.0488167	1	0.751733333	0.38325	0	0.00324171	0.00122825	1.281231949	Normal	T1DM	100 - 20.3	1067.833889	23.01	853.5442066	822.4249294	857.3318725	3555.257824	731.5871263	839.4362578	877.2591063	954.1668893	966.6128103	1090.667673	1104.859062	1095.15489	1170.09472	1128.97676	1085.178143	921.9735322	941.4782767	970.3172954	952.3535847	951.7794344	945.2781594	957.9081418	943.2802243	911.0924147	855.7942014	841.6458808	823.6982494	1039.119439	1016.061614	1028.401769	874.4792212	869.2060669	880.991149	1076.074552	1318.478812
0.97_123.1151m/z		123.1151162	1	0.9691	0.148733333	0	0.021497299	0.00514874	1.981654156	Normal	T1DM+ISO20	100 - 23.2	158.1033791	20.41	133.4054672	124.1833292	124.4026531	220.9772984	140.0725195	156.8428805	155.0991031	161.9369482	183.7978574	180.0627126	177.1810635	184.3815813	144.1005164	159.7170204	152.3146971	222.6652674	203.5118191	205.2141347	128.8262888	132.9498052	115.1120665	124.9774205	133.6494669	129.0991802	46.60700844	67.25092659	76.73601587	172.5828764	172.4227035	189.9567313	161.6159652	174.1525206	159.5691574	31.94031997	0.192673061
3.85_123.1164m/z		123.1163655	1	3.852	0.348916667	0	0.324846393	0.040349536	1.187306058	T1DM+ISO20	Normal	100 - 3.94	842.2151212	17.26	716.4775545	733.1844764	787.1229979	771.8043793	200.9393345	0	672.3059824	627.4459733	607.8198618	976.6065035	912.891304	989.7119652	706.992369	798.9128216	719.9344978	818.3671607	794.2044828	857.0325886	739.0690632	703.1780673	747.5105537	734.8852808	686.9202743	721.0737881	26.5351444	53.14331307	11.53656038	802.00028	886.29107	778.3851851	723.0642629	632.1279685	720.4621676	65.94463773	255.2814306
0.05_124.9572m/z		124.9571985	1	0.0539	0.634916667	0	0.000868602	0.000443681	1.366814102	T1DM	Normal	100 - 62.2	8691.084346	27.75	2657.014582	2746.312569	3191.738632	52432.97489	3043.259892	5044.586123	5396.739114	4263.531121	4115.353706	4235.951847	4198.640133	4743.752455	5669.248715	5437.650887	4275.363621	4737.616147	4706.799024	4338.691434	4155.100572	4226.504711	4601.500579	4773.306006	5141.418033	4474.402253	15348.70625	15199.83425	15632.54241	5248.568634	5871.914192	5581.672347	6304.09303	6417.195474	5999.082144	12070.3941	18317.68001
3.55_124.9988m/z		124.9988106	1	3.554566667	0.600616667	0	0.5076276	0.058365854	1.230790717	Normal	T1DM+ISO20	100	938.6786232	37.44	1049.577387	1036.110454	1073.714031	35.30506321	164.4490091	0	960.2467848	1001.728038	991.1719234	1074.217897	1113.875949	1090.126774	1070.808412	1007.893632	1006.653834	1146.257095	1076.817448	1106.981268	921.1068796	894.4779106	935.7780958	1266.990011	1268.714222	1235.284841	0	46.11256356	82.51769787	1166.712404	1267.627328	1178.160502	1298.737594	1265.937366	1258.933222	125.7079913	81.28532587
0.72_125.0211m/z		125.0211336	1	0.717416667	0.09725	0	0.225182887	0.029780662	1.149696156	T1DM	T1DM+ISO20	100 - 52.7	575.011879	27.25	502.2299979	506.3129302	527.1869867	1760.246703	429.9022379	407.4604033	480.2458175	425.2742655	436.5342625	391.544732	359.705912	435.8753197	489.6446776	530.8616942	494.3115949	463.5593046	414.85383	461.1516815	444.0109577	427.1842785	408.0507182	668.9137518	574.0948226	589.5813332	436.1382326	275.6207038	416.8736439	514.9280766	516.2863565	512.5650617	595.1681528	596.3341786	653.1990933	862.5097378	899.2909637
4.42_125.3496m/z		125.3495546	1	4.4183	0.366083333	0	0.011336711	0.003132242	5.627012827	T1DM+ISO20	Normal	100	111.3761347	142.48	3.851039602	0	0	0	0	7.686320693	0	0	0	0	0	0	0	1.276669859	0	0	0	0	0	0	1.227079379	113.7762374	172.5099206	174.7075894	0	30.72923148	16.34797404	86.69114805	108.4348496	103.2698831	0	0	0	21.49830635	0
0.60_125.9859m/z		125.9858998	1	0.603016667	0.148716667	0	0.001207337	0.000569268	11.99221906	T1DM	Normal	100 - 2.26	5403.69612	120.39	110.1267005	114.7717341	89.44673324	6050.46768	366.3563768	639.5895276	106.3182628	115.2733926	125.6921704	108.0916848	119.2600148	102.7769094	138.6775295	115.423467	177.582685	123.4556954	123.9876287	84.7315618	71.79835401	91.87320079	96.104356	308.9829889	537.659751	895.9560229	19369.51458	19345.67276	20281.45092	150.8401339	206.1018491	215.7888799	297.4189239	361.4819948	282.561932	17930.16514	19676.58767
0.05_126.4601m/z		126.4601016	1	0.0539	0.566283333	0	1.40E-05	1.54E-05	2.150003946	T1DM	Normal	100	289.5431883	45.51	27.45832016	32.49015354	34.83379053	1077.038663	50.61274718	81.88698064	149.9714847	81.19185945	85.6668651	99.04798286	95.77592496	110.7630936	146.9850191	134.8787002	91.91760503	104.164089	92.22367191	96.27924566	85.64598395	90.21874388	99.67808575	119.972313	130.0878295	113.3149252	437.4184338	481.931064	530.1599506	164.0238137	223.0207465	198.1161549	215.4606111	249.2722998	204.5684527	196.9673962	666.9229713
1.58_126.9564m/z		126.9564326	1	1.581133333	2.488216667	0	0.136433763	0.020138814	1.318405311	Normal	T1DM+ISO20	100 - 53.9	22163.35294	38.27	12153.20421	12040.75666	12596.78436	240491.1664	12152.45238	13948.13849	12908.77428	12585.11608	12222.91292	13172.60603	13105.95344	13273.96102	13672.87621	13485.38151	13237.67068	13360.72237	13149.95813	13393.04352	10400.29108	10556.3895	10411.76528	12991.00545	13327.43464	13282.10597	37070.48685	37883.65719	38216.22288	15936.27833	15936.62807	15837.0547	15271.85067	15320.30112	14924.92453	39134.01794	45191.3829
0.07_126.9567m/z		126.9567171	1	0.071066667	0.634916667	0	0.00560964	0.001887737	1.449800731	T1DM	T1DM+ISO20	100 - 67.7	12924.89983	31.33	5264.502225	5291.496944	5654.470451	92457.7826	5898.842603	7652.241175	7209.233841	6447.257206	6259.550493	6409.658966	6480.876986	6756.3169	7412.12752	7270.443296	6368.322552	6799.104046	6875.479169	6529.959672	5763.917251	5834.104804	6035.378281	6752.665709	7578.789386	7258.20823	23087.01945	22866.36353	24101.46698	8487.889204	9301.658784	8853.104783	9497.448578	9750.559475	9220.083159	19675.1402	26784.0384
0.77_127.0424m/z		127.0424477	1	0.7689	0.18305	0	0.134459059	0.019911262	1.588395521	Normal	T1DM+ISO20	100 - 8.72	750.3405743	29.59	479.480208	467.0569083	505.7256713	6634.459001	592.0768211	707.5475384	457.7971844	463.4445467	472.0041571	502.5063632	457.1901926	504.306416	470.14533	500.677267	463.4398877	503.384221	505.32767	544.4439777	494.8388599	521.5417248	520.4919548	354.5151683	429.4145111	456.3582041	883.2837251	867.2367198	919.4007497	500.5381072	514.2918585	501.9561585	469.7949508	454.0902157	465.5376259	1018.265279	987.6524901
0.04_127.4576m/z		127.4575585	1	0.036733333	0.617766667	0	1.31E-05	1.45E-05	1.938600756	T1DM	Normal	100 - 5.71 - 0.562	2735.940968	37.71	459.7911742	456.5984724	526.2828385	10765.81591	630.8082753	1051.489987	1390.24617	1015.932511	1000.553288	982.5652334	979.6358632	1144.559703	1422.507314	1329.753623	997.7549387	1125.510531	1094.747549	974.7303467	902.1195159	922.6424872	1077.574826	1166.422726	1327.975938	1125.103052	4599.377823	4717.019485	4788.091492	1620.647887	1960.806638	1861.037121	2020.115723	2176.888151	1935.785641	2607.698285	6584.499008
3.85_128.0624m/z		128.0624435	1	3.852	0.463316667	0	0.164985983	0.023425703	1.340450394	T1DM+ISO20	T1DM	100 - 44.9	624.7259107	17.26	543.421295	548.0538504	579.445489	1819.849448	57.31315789	0	411.3656802	395.138279	402.291982	587.1303666	581.7161149	603.9153958	506.3290244	514.6882801	490.1608008	526.9588495	498.7445152	557.4334782	458.8934579	431.3779554	441.4613486	520.4058	504.1356499	517.0396621	0	35.53349039	56.0143152	529.5673179	512.693955	507.6878324	547.4463428	605.1725246	577.7303529	45.98560841	191.5310825
0.80_128.0634m/z		128.0634036	1	0.803216667	0.795083333	0	0.025864404	0.00573003	1.767114708	Normal	T1DM+ISO20	100 - 80	1381.634327	10.17	951.6122552	950.9649089	955.6038296	11000.01414	1522.193754	1731.579912	803.3559472	820.8190761	820.2882361	915.782937	942.6489762	921.354997	1000.015553	967.8059189	1018.323233	983.6305917	1028.119078	1011.184597	800.6568706	837.0336463	827.6118285	784.238264	771.7395311	792.6457705	1074.050698	827.7989703	817.2314563	995.4336606	966.1611871	979.0916279	1018.789314	958.383409	985.4759135	290.8403648	667.3291763
1.62_128.9513m/z		128.951287	1	1.615466667	3.048783333	0	0.171912677	0.024009586	1.349255383	Normal	T1DM+ISO20	100 - 6.84	231088.6852	39.98	123290.7919	123176.6373	127469.833	2624799.614	125886.2649	132902.7047	128462.4227	125737.9746	123107.2958	131775.1466	131011.9685	132365.0015	137459.6924	134794.8076	132700.4985	133554.3192	132430.9689	134248.1675	103982.9982	105045.8813	104627.5845	130221.1455	133326.4456	133750.2804	357243.7258	363257.7312	366232.7519	159535.8816	159864.819	157869.3375	153640.7058	154542.8279	149785.546	382423.1352	452552.5907
0.07_128.9513m/z		128.9513396	1	0.071066667	0.634916667	0	0.016140124	0.004138787	1.450389153	T1DM	T1DM+ISO20	100 - 9.81	103946.8932	31.28	48377.19746	47960.10447	49847.12853	851205.3253	54094.91123	67224.68906	59715.65451	55738.07063	54157.70623	55318.92148	55571.68376	56766.2811	61120.55114	60380.95041	55581.82983	57603.6256	58003.93168	55771.24058	48588.67532	48744.29588	49378.7777	56330.44223	63756.02531	62390.39366	188873.5318	186898.8772	195983.9118	71407.6903	76459.03815	73327.9452	76762.1317	77177.21431	75617.7405	165206.9849	206403.8522
0.09_129.0675m/z		129.0675376	1	0.088216667	0.617766667	0	1.15E-05	1.31E-05	4.175337385	Normal	T1DM+ISO20	100	789.6812327	43.43	472.1092573	449.1784492	454.0819077	9797.20519	628.7096978	540.3598741	488.8966893	435.6542452	391.3939334	415.8352338	418.5075115	426.6673366	438.7550237	420.9046415	372.8112762	347.4109723	349.9597836	349.1894961	297.7628679	294.3618884	288.3677947	274.9314933	303.8760949	295.4189258	541.0332159	513.5634367	526.2255167	304.3859821	337.6084533	310.6510348	362.7426088	375.9321354	321.6237025	335.2665953	579.406558
0.73_130.0528m/z		130.0527626	1	0.734566667	0.331766667	0	1.32E-08	4.67E-08	1.53655072	T1DM+ISO20	Normal	100 - 8.51	7093.575626	16.57	4318.301783	4270.289159	4291.014373	6997.172576	3479.045326	3784.402837	3726.920894	4364.573366	4474.654298	4317.135985	4188.283409	4359.245937	5085.528543	5085.817229	5151.925294	5453.76876	5365.358531	5626.658355	4050.165539	4008.186423	3947.328051	4778.118919	4799.520976	4873.977101	6547.786741	6209.929549	5975.131141	5744.901515	5863.4039	5915.978619	4771.54043	4748.461576	4687.26662	5892.845045	6406.610467
0.79_130.0864m/z		130.0864135	1	0.78605	0.034316667	0	1.10E-05	1.26E-05	1.609504445	T1DM+ISO20	T1DM	100 - 4.4	307.2914128	17.97	363.5239034	322.8620527	378.9736621	427.8133887	248.5970138	271.0693718	265.3468343	244.0546012	259.2510703	253.6253545	217.0837147	249.6127431	308.4103957	326.1945198	287.4517977	245.6728414	244.893822	298.7340571	297.4349503	291.4788839	288.7782341	290.2091477	374.2008565	369.1714312	190.1909459	143.1990221	156.4551119	221.6031011	287.7945551	304.9858345	284.9263102	305.3316691	302.3464874	175.4665282	101.1904916
4.38_130.2317m/z		130.2316899	1	4.383966667	0.3146	0	0.164442085	0.023381668	3.939230529	T1DM+ISO20	Normal	100	132.5715097	144.03	4.736977589	17.03949147	5.416149641	0	0	9.63884473	0	0	0	0	0	0	0	0	2.086904485	0	0	0	0	0	0	211.5130286	272.7808869	284.4876494	0	0	11.16977335	165.3633652	163.6491381	198.6660039	0	0	4.941238403	0	0
4.38_130.4680m/z		130.4680103	1	4.383966667	0.348916667	0	0.026414013	0.00580081	4.189205779	T1DM+ISO20	Normal	100	151.5127671	139.56	22.22390476	2.209121791	4.922601431	0	0	0	0	0	0	0	0	1.304217292	0	0	0	0	0	0	0	0	0	219.2415446	297.3664187	320.7502842	13.92113903	24.28691985	32.52451228	166.6093853	276.3188269	219.7522339	0	0	0	0	0
4.38_130.7045m/z		130.7044566	1	4.383966667	0.331766667	0	0.018765971	0.004632678	4.66299748	T1DM+ISO20	Normal	100	188.3804429	134.46	12.49905986	0	1.991056866	0	0	0	0	0	0	0	2.914753722	1.648004675	0	1.673815692	7.599979477	0	0	0	0	0	4.871849257	271.9630596	330.6283354	333.7861251	11.95231981	0	0	245.622738	257.6000369	265.0951571	0	0	0	0	0
0.20_130.9667m/z		130.9666556	1	0.202616667	0.634916667	0	0.405566113	0.048343955	1.3839286	Normal	T1DM+ISO20	100 - 5.78	78744.81682	32.02	45413.31473	44773.7397	45898.02992	818420.4005	51285.66656	60887.54765	48387.97676	46446.19816	47038.08999	45891.14301	44914.98789	46683.31048	47993.66104	48037.28697	46547.12768	46008.42814	45655.74143	45020.36665	38532.06274	38210.91117	37217.01813	45377.22205	52252.82444	52982.54791	136808.7988	132284.7272	134695.4326	51731.61223	53268.58046	50670.51054	52468.00322	50562.74286	50955.77442	124059.6527	122893.6512
1.86_130.9667m/z		130.9666663	1	1.861416667	3.203233333	0	0.303903204	0.038122048	1.250931024	Normal	T1DM+ISO20	100 - 5.69	211113.4794	45.24	108783.0986	108781.9081	110698.4176	2573801.339	114942.4254	118224.6596	108648.178	107967.1373	106951.2998	112616.7312	108908.8108	109929.8983	117456.7362	117450.9004	113630.1825	112404.447	111323.2809	113276.0435	88268.59405	87652.1432	86445.4241	108058.4895	110279.931	110223.4299	299257.5854	300630.6286	302411.9112	127427.8784	128185.4525	125854.1278	125130.4053	123296.9403	120831.5555	316411.863	381435.8877
0.90_131.0528m/z		131.0527906	1	0.90045	0.148716667	0	6.79E-08	1.87E-07	1.805742348	Normal	T1DM	100 - 23.1	1020.011285	24.42	824.9370823	816.9062648	784.2688221	1951.648352	720.115227	813.0602065	768.0700295	810.4570887	818.0750752	1082.826402	1102.555281	1063.681764	1087.010916	1049.09748	1095.161651	1163.659482	1168.989453	1135.919994	1132.921746	1177.896843	1084.414934	976.6444378	958.9611173	892.9911852	649.5351589	694.066823	567.1322882	629.5790845	624.3926404	606.4440211	715.7868227	790.8092147	709.157347	128.3417839	219.0840124
1.03_131.0760m/z		131.0759513	1	1.032016667	0.7951	0	4.53E-05	4.07E-05	2.180427557	Normal	T1DM	100 - 27.7	1170.668126	30.8	855.402189	857.9984538	817.8168839	7930.476855	1303.910024	1537.821944	1095.916085	1094.303462	1102.348888	757.9261417	762.1330232	703.5720011	725.2667267	702.2619788	718.8342232	765.1813146	785.7854467	794.6558884	1035.154277	1023.215833	1022.887934	579.015601	554.5953488	569.5545117	267.6265931	224.1770987	227.424256	714.3892642	707.9424241	703.9786971	684.8736034	677.7909754	678.0345084	118.018051	255.0033436
3.82_131.0854m/z		131.0854365	1	3.823416667	0.514816667	0	0.168943084	0.023876939	1.172103807	Normal	T1DM	100 - 12.8	502.368482	17.95	559.8153049	586.8772416	602.9567841	1201.240916	91.28692533	0	412.3445653	433.592795	407.8548206	619.75701	609.2659933	636.1918888	506.5144744	540.295339	480.0904075	524.1299895	507.7829886	531.6413598	462.7547646	455.3555155	455.1127639	495.9415713	473.460157	462.579992	40.06188464	0	17.76415809	450.9490395	465.1106154	488.7384646	546.7353041	524.6311944	496.2809498	16.99810742	32.81746469
4.42_131.1791m/z		131.1791341	1	4.4183	0.348916667	0	0.038062671	0.007661555	6.699183782	T1DM+ISO20	Normal	100	132.3640446	143.89	0	0	0	0	0	0	0	0	0	0	0	0	0	0	0	0	0	0	0	0	0	112.1479363	169.5135171	192.5361764	11.38233952	1.364507786	0	112.4833876	127.9574294	140.9940288	0	0	0	21.46817587	0
4.45_131.4128m/z		131.4127551	1	4.452616667	0.348916667	0	0.022451201	0.005317185	6.748793922	T1DM+ISO20	Normal	100	106.257222	139.3	2.026106683	0	0	0	0	4.033181386	0	0	0	0	0	0	0	0	0	0	0	0	0	0	0	62.39370301	163.9257322	145.4922502	0	0	0	39.61537564	89.39302735	122.1195814	0	0	0	15.21771593	0
1.45_131.5287m/z		131.5287483	1	1.449583333	0.13155	0	0.037769183	0.007615446	1.968458193	Normal	T1DM	100 - 1.49	111.9168779	26.79	97.54939502	108.7593927	105.8095261	0	173.3830624	208.8544013	177.5002717	170.6355455	178.7542362	96.20933479	85.16853703	97.20468226	91.02249586	84.08682333	82.5791367	87.08981338	82.72561609	90.84129925	160.6905811	156.3841824	143.3920037	68.47690695	71.50033685	67.38748845	58.75707223	41.63483993	15.87056295	63.95858812	60.70230962	63.46613966	74.03958869	74.78387154	73.93022836	7.531266672	27.36677652
1.28_131.5289m/z		131.5288971	1	1.2837	0.148733333	0	0.000341001	0.000210417	1.759474553	Normal	T1DM	100 - 1.47	196.7357131	22.06	179.7929411	191.8591179	198.6287492	19.45105808	291.3648492	337.4417078	309.6571396	296.8228386	309.5802564	161.8279447	159.8412797	160.3530852	149.7531061	155.5104106	146.8363263	154.1092867	163.0063389	157.5711373	268.2503555	253.0838817	254.6013192	130.6328542	133.9726924	137.7084368	80.95131035	105.0365773	89.57694454	117.0437316	124.441323	118.5358112	126.4588757	131.9566904	133.3088477	66.60679481	73.62680484
1.13_131.5290m/z		131.5290384	1	1.134983333	0.13155	0	0.08879817	0.014359976	1.865504789	Normal	T1DM	100 - 3.16	123.5438572	31.13	115.7872087	134.5188943	135.2944142	0	186.6380645	185.1172655	204.8373373	185.0014127	189.8456754	93.72750536	92.42656044	99.91900356	100.7856834	116.1831295	98.98042293	101.2641553	98.69829883	92.05848248	170.250217	158.5149119	152.1174031	86.02481745	90.48906861	76.57264147	38.76718704	54.63943274	26.57865558	64.86505724	67.38097337	67.05538358	81.40006368	78.35512101	75.57065211	16.85605765	66.47104875
0.05_131.9299m/z		131.9298848	1	0.0539	0.617766667	0	0.000793935	0.000413193	1.454047683	T1DM	Normal	100	1150.417766	38.91	298.7194191	286.7879571	319.7376918	6788.237628	406.5589811	552.0768416	734.1206685	556.8545884	542.9412939	531.1143091	516.3606232	614.1125601	737.0075148	690.1783851	505.6179629	605.928868	600.8040702	555.1060247	548.3663491	545.9687305	615.5738968	490.1443762	514.3122345	431.7603376	1527.077186	1523.490831	1625.967592	671.463432	766.2563751	720.2730527	846.930934	941.5695642	866.6706606	1158.255862	2743.976747
0.87_131.9304m/z		131.9304236	1	0.866133333	0.46905	0	0.001230657	0.000578335	1.599337445	T1DM	Normal	100 - 2.41	3348.096754	45.66	1147.426979	1122.910361	1204.075342	15204.30732	783.3449624	1256.053061	1719.136606	1575.226717	1547.643922	1783.471339	1686.148681	1757.707453	1864.646057	1885.880397	1682.866073	1853.197833	1798.352155	1833.950464	1283.892819	1288.022363	1326.107008	1613.704714	1561.571484	1462.612366	5169.033217	5750.920057	6050.249	2109.667038	2135.993548	2143.789732	2130.090545	2234.925565	2118.523369	5056.665601	7405.568716
0.73_132.0779m/z		132.0778763	1	0.734566667	0.165883333	0	0.002067145	0.000872285	1.299291096	T1DM+ISO20	Normal	100 - 32.2 - 1.61	11609.04036	15.82	7219.478547	7286.594162	9538.719771	8217.042503	6770.329526	9239.569753	10139.41972	9096.904883	9342.008696	9011.513817	7427.548972	9155.24291	7775.757483	9208.959899	7293.911666	8387.080843	8530.089439	10290.85181	11518.40718	11357.47419	11808.97369	7430.730897	8476.296119	9914.773874	10621.56932	10175.99323	10745.76262	13123.38904	13097.74675	13252.9566	8752.824887	7553.110607	7671.457063	11329.87829	10699.56349
0.75_133.0326m/z		133.0326123	1	0.751733333	0.0858	0	7.53E-05	6.23E-05	1.919729803	T1DM+ISO20	T1DM	100 - 37.9	582.6096618	18.77	592.0777017	559.043174	447.5938547	313.6399	421.2645125	349.0835081	570.6956853	627.1099178	631.3899064	529.9086808	607.0037894	543.9781392	582.0878614	495.1524724	574.220126	586.03105	581.508075	481.2160677	383.1456892	390.117232	374.0923201	502.8566356	424.8351749	544.3908203	91.55072815	89.3228738	94.2149217	506.2681732	386.0307682	369.3936066	347.1279896	450.9157452	481.7266631	8.649276873	4.546091267
1.28_133.0863m/z		133.0862624	1	1.2837	0.148733333	0	0.0001195	9.06E-05	1.635703293	Normal	T1DM	100 - 6.81 - 2.64	3107.881457	26	2678.89136	2715.396977	2820.452711	1372.364782	4197.764546	5591.182768	4712.632464	4674.453847	4796.814207	2372.791501	2353.04528	2321.296758	2284.624178	2296.60102	2276.178595	2521.593348	2524.002876	2525.628374	4754.670011	4706.842593	4834.473894	1797.85365	1770.774319	1688.824903	1756.973947	1848.973539	1671.530966	1743.19238	1862.782921	1768.427711	1967.337383	1945.507625	1894.222139	1299.534776	1682.064506
0.95_133.0864m/z		133.0863606	1	0.951933333	0.21735	0	0.03092012	0.006512148	1.358779029	Normal	T1DM	100 - 9.26 - 2.69	19292.70163	25.69	18569.70086	17903.5421	16448.25515	5708.373074	30596.35072	37086.98502	27956.07193	29701.27571	30142.79577	13998.80764	15092.40676	13954.01591	14806.28662	13638.77069	15405.22646	16093.71221	15848.03993	15072.61941	26583.68101	27077.77182	24231.21471	13385.17906	12777.93809	10945.81835	13785.71304	14085.96144	13349.28001	11009.73959	11142.4876	11095.56672	13361.17589	14747.35635	14793.90348	10975.64162	12324.89432
0.95_133.2044m/z		133.2044479	1	0.951933333	0.2002	0	3.14E-06	4.44E-06	7.857701628	Normal	T1DM	100	253.7152963	87.25	233.2276394	226.1132204	204.0974806	0	714.8143812	692.8938496	491.5906747	510.0942181	522.3447879	112.8968197	108.3375507	110.9788027	98.05054211	91.29919046	95.99527976	109.980206	104.76304	119.9246548	473.4631961	485.8356904	436.0322503	57.47108732	45.99320646	42.96934171	0	0	0	25.4998963	27.13409355	29.01046133	48.11117991	47.81762349	34.40278912	0	0
0.87_133.9277m/z		133.9277133	1	0.866133333	0.434733333	0	0.00222525	0.000922608	1.506250789	T1DM	Normal	100 - 1.54	1208.006548	46.89	429.1540726	409.3691373	436.215462	6541.002226	316.317417	483.8641059	625.4569108	594.245943	587.8483079	621.6027668	592.9889539	642.7505083	665.5708374	653.2381144	611.0838587	642.2269198	638.83812	655.1461008	458.7943593	462.1516724	478.2797402	586.5843706	567.9257594	547.2394103	2037.890647	2055.705958	2048.381897	752.1041669	759.086445	749.477987	761.2653949	796.9014751	745.7790553	1804.408631	2784.436208
2.38_134.0886m/z		134.0885702	1	2.376233333	0.348916667	0	0.000156655	0.000112235	2.338706876	Normal	T1DM	100 - 30.2	116.0937875	44.29	121.0867231	108.4391503	109.0606634	394.6267552	136.8200942	168.8251525	142.2629397	137.7239766	139.201032	85.0542751	84.37839912	77.91833689	88.71205511	89.87685618	81.70580017	80.47911035	87.92664244	88.51118093	126.9263871	129.1620715	134.2335335	60.5959782	55.64521742	57.07856852	22.66849774	7.741229855	38.36192547	54.06329057	48.30310032	40.75421923	61.30314693	60.65388186	55.98045664	9.025654099	0
2.87_134.0887m/z		134.0887439	1	2.873866667	0.297433333	0	3.97E-05	3.64E-05	2.518740682	Normal	T1DM	100 - 12.7	105.9039272	42.33	97.72733973	101.3298852	108.9801494	242.6364678	127.6425454	158.9372817	141.5266013	148.0496351	153.0034331	78.94453617	80.59099199	73.45454709	74.35389379	73.02683668	71.00896942	75.70114953	88.77298068	83.48508898	133.0636758	139.3004497	134.6361445	52.60406999	53.74104632	49.17653438	0	0	0	49.18522764	46.88794552	52.64102883	62.96998088	51.90469868	51.23618896	0	0
0.72_135.0035m/z		135.0034841	1	0.717416667	0.18305	0	7.98E-06	9.61E-06	1.507343174	Normal	T1DM+ISO20	100	631.6641982	12.69	637.7553892	632.2106129	639.9960967	557.9300933	430.2162548	703.4081152	973.7846233	703.2192323	704.1992033	567.0838947	548.2926471	499.4644666	723.9518567	710.3514807	677.9849116	587.7831046	582.0061171	577.5812786	401.4894634	429.2974315	431.1804237	792.892946	816.3434021	831.5177107	427.2596392	376.8940792	615.7838947	752.6480281	672.8009969	630.3934723	775.3908886	753.5464946	721.4366121	276.6879422	385.9739438
3.97_135.1167m/z		135.1167441	1	3.972133333	0.777916667	0	0.156720187	0.022503053	1.171456653	T1DM+ISO20	T1DM	100 - 8.94	2257.353348	13.13	2213.173484	2265.901121	2300.759638	1801.289248	801.4269327	89.60203791	1856.631151	1835.033774	1912.894013	2689.606603	2781.082518	2752.229826	2295.699283	2375.885616	2274.187733	2252.508518	2259.70774	2286.54993	1975.953083	2004.233144	1999.757674	2101.347408	2090.446663	2118.219973	95.10030656	226.5676808	129.20067	2026.40976	2106.637899	1986.186226	2096.240593	2019.901106	2098.94916	624.7006938	771.8204042
0.88_135.9267m/z		135.9267296	1	0.8833	0.251683333	0	0.000301294	0.00019032	1.952005432	T1DM+ISO20	Normal	100 - 47.6	186.3053477	51.66	54.4286617	63.87490624	56.34398783	741.2395191	68.09928202	83.04504464	104.8595428	80.11095982	90.05694586	53.7584778	55.5286914	47.07487823	73.27712485	68.42911105	48.77358597	59.6387061	57.61737513	57.87096917	49.04274177	48.15258716	59.37261671	102.7084829	87.41790636	79.91104099	186.2397854	130.0700139	160.9556218	77.40990814	71.7211886	84.83293204	80.75795491	81.16542751	74.39358805	171.5339308	177.1177507
0.73_136.0731m/z		136.073144	1	0.734566667	0.165883333	0	0.001384834	0.000639477	1.289072257	T1DM+ISO20	Normal	100 - 21.1	1727.857245	19.3	1119.047939	1085.132755	1224.184525	2186.473733	1419.897398	1888.701266	1282.455111	1148.633781	1123.51526	1355.778119	1218.871461	1401.20487	1158.904801	1285.422957	1112.146363	1200.591001	1217.780078	1396.146759	1307.950045	1272.199846	1267.7291	1332.301538	1431.886078	1732.362055	1500.260216	1484.750767	1188.292848	1913.967711	1780.821407	1744.145365	1328.037641	1258.83585	1196.301151	1534.822275	1642.304122
0.99_136.0760m/z		136.0759722	1	0.98625	0.286	0	0.006392976	0.002082598	2.015703464	Normal	T1DM+ISO20	100 - 12.3	3006.289324	64.04	747.4489155	732.7966116	749.6433249	1275.94301	13101.31949	14690.81338	998.0826055	1043.230631	1082.343946	2439.05697	2349.289952	2389.434889	3618.82044	3686.470265	3625.385035	1792.11081	1836.427614	1839.304224	2205.084996	2221.672688	2161.733378	2629.95329	2509.69774	2424.879589	5923.791783	5922.254351	6274.68559	1580.279228	1592.066891	1601.016817	1368.306589	1442.207679	1399.817908	2550.359979	2856.89824
4.37_136.3827m/z		136.3827338	1	4.366816667	0.348916667	0	0.130575884	0.019472126	4.143818576	T1DM+ISO20	Normal	100	171.5694998	137.12	21.98762718	16.20934618	11.16196446	0	0	5.899092358	0	0	0	2.238405424	0	0	0	0	1.717735549	0	0	0	0	0	3.684201151	258.2674061	329.8843904	342.6390868	0	3.831041188	0	235.1318792	214.4683182	234.3834823	0	0	4.694450498	0	10.92750136
4.42_136.6226m/z		136.6225571	1	4.4183	0.383233333	0	0.058147176	0.010640528	4.689508991	T1DM+ISO20	Normal	100	148.1699446	138.78	4.440163837	4.262990536	3.285826853	0	0	0	4.043140858	0	0	0	0	0	0	0	0	0	0	0	0	0	2.892655045	208.8073385	264.2536336	266.3193695	0	0	21.66113202	181.4549375	181.3144724	224.1265922	0	0	0	0	0
3.85_137.1311m/z		137.1310649	1	3.852	0.5949	0	0.36874007	0.044707749	1.124620422	T1DM+ISO20	T1DM	100 - 0.591	1192.947753	12.75	1110.91519	1158.806624	1143.697088	782.3629555	339.3126417	0	1004.463081	1033.096296	1040.711961	1409.98092	1441.147139	1437.873718	1123.222038	1208.867765	1188.6459	1299.504972	1247.335295	1259.839245	1032.035719	1020.876279	1050.77041	1152.1916	1102.130814	1140.302208	106.4787015	65.92605681	39.96504549	1324.434335	1376.960691	1327.007044	1142.839857	1124.989605	1097.134841	169.9518598	124.9492023
0.05_137.9634m/z		137.9633991	1	0.0539	0.034333333	0	0.065247648	0.011458419	1.350087047	T1DM	T1DM+ISO20	48.5 - 100	320.7574903	42.29	82.57412264	78.58688741	148.2982098	1907.861276	111.9699992	110.1742223	267.0076249	150.4159623	153.6654689	199.5534137	143.5787995	226.9014123	229.1821944	282.6346165	137.7332014	182.761176	168.02814	200.7736758	199.8351203	217.9147842	188.7901946	121.3584767	108.6282823	183.3908554	847.9540237	524.5060395	382.1984971	120.0810465	194.912516	128.7127982	260.2710412	138.6474252	199.5707851	250.3405743	785.8971282
1.83_137.9854m/z		137.9854223	1	1.832833333	2.253683333	0	0.125152318	0.018788617	1.236009824	T1DM	T1DM+ISO20	100 - 29	7467.078933	37.3	3988.626188	3917.044625	4090.299488	79223.51343	3893.216577	4815.801752	4421.813935	4312.7923	4234.797312	4574.549887	4532.058568	4654.583473	4861.946966	4794.75196	4626.750406	4699.649828	4609.646155	4758.905142	3532.071549	3566.679853	3552.526721	4496.463837	4436.886657	4408.353062	11915.5576	12388.01133	12648.00107	5393.915414	5440.219136	5371.901012	5277.350498	5213.703729	5185.962191	12926.31306	15998.59403
0.60_138.0272m/z		138.0272353	1	0.603016667	0.165866667	0	0.006882292	0.002203117	2.369619848	T1DM	Normal	100 - 21.7 - 4.31	1092.274043	51.28	372.0815347	362.4046382	362.7134577	2.772353983	683.8286722	905.9008943	118.2647125	126.2908345	130.4732674	382.8302075	366.4677436	352.0976218	470.1644762	496.7371339	495.2118119	752.5105487	772.0424853	810.7445983	260.1479353	277.742195	293.4703985	715.4191791	742.240648	810.2201067	2932.072908	2908.447485	3055.252155	529.3421994	578.2393011	552.8713156	716.2184654	676.0901548	703.9972452	2448.342656	2616.904172
1.13_138.0331m/z		138.0331069	1	1.134983333	0.21165	0	0.000211747	0.000142339	2.719685561	Normal	T1DM	100 - 37.1	129.7246438	54.8	109.2320231	115.8478669	106.3883316	5.282100335	175.3908513	191.5303535	247.2669739	255.7695389	224.8280137	89.47206841	86.0481513	104.8209479	83.59721729	94.64705223	107.1905537	99.0677174	84.40089024	95.94417952	232.0888336	210.8402463	225.8265143	62.17433193	60.79257729	44.94411549	0	0	0	36.40466541	62.67516017	50.26925443	70.88777316	78.49176859	89.3514279	0	0.162073841
0.82_138.0554m/z		138.0553761	1	0.820383333	0.297433333	0	9.16E-09	3.49E-08	1.423583583	Normal	T1DM	100 - 44.1	1277.321989	12.86	1516.077179	1500.730195	1443.865495	908.2044898	1109.735271	1337.10607	1176.285934	1335.408748	1313.066126	1519.912445	1531.195823	1552.904971	1288.308176	1295.037738	1333.921811	1286.947175	1285.554239	1282.963892	1192.2294	1234.349307	1200.699409	1007.395192	980.1330889	1023.695566	1472.779698	1289.637131	1153.024644	1035.010335	1020.23011	1010.085544	851.2505375	836.2057936	875.5740325	790.9021745	615.2662733
0.07_138.4803m/z		138.4803365	1	0.071066667	0.53195	0	0.113705642	0.017366334	1.198583186	T1DM+ISO20	T1DM	100	126.8504097	42.52	20.99308882	18.69508285	42.18776818	1113.667672	62.88195789	83.04430924	92.5526002	79.04902252	69.62716698	76.62644857	74.73596734	75.91600349	101.8504834	87.28227849	82.57737653	92.66537075	87.98594329	89.26241609	68.62235227	60.36803895	83.39558507	97.57221824	92.23788988	76.90378061	133.3475216	174.1752335	80.93751064	43.70484675	72.53400319	73.85009998	84.44299842	84.21638725	86.77435792	85.80295465	240.7620141
1.28_138.5366m/z		138.5365932	1	1.2837	0.148733333	0	0.206093549	0.027671797	1.763154435	Normal	T1DM	100 - 1.5	142.2876578	25.16	138.2204585	143.8702909	139.3362011	0	209.4982339	249.4662162	242.7916742	217.8187434	219.3808903	119.2523094	101.5862644	122.4659899	107.9164098	106.7834195	104.2625498	109.8444354	113.8656125	109.3465659	201.0419251	178.6651794	179.2998205	88.25159008	109.1814846	102.7575227	76.9935415	47.91724779	28.17354067	79.69926532	86.85828851	84.44689806	97.36706878	103.3029275	94.7864017	36.72464555	50.79543946
0.05_139.9635m/z		139.9635134	1	0.0539	0.451883333	0	1.64E-06	2.65E-06	2.062455777	T1DM	Normal	100 - 87.3	6108.088215	31.13	1157.653718	1127.554726	1192.398232	19508.89047	1304.05441	2380.522279	2816.134855	2253.205024	2279.653746	2298.278042	2272.372594	2534.50142	2844.151464	2850.147857	2282.579756	2515.947528	2508.283099	2428.221075	2239.627095	2296.051787	2470.902068	2326.227535	2707.886514	2482.214296	10261.68241	10593.81255	11319.18109	3493.992115	4043.510338	3753.795423	4412.901794	4394.680381	4154.761239	8481.926204	14548.68494
0.82_140.0126m/z		140.0126328	1	0.820383333	0.051483333	0	0.029472564	0.006293777	1.883851392	Normal	T1DM+ISO20	100 - 37	113.7607965	39.97	89.27288878	92.06434355	85.75386221	1088.151949	100.511844	101.769859	41.23360551	44.50757679	30.64482298	75.51435036	74.34146874	71.47676794	75.23949988	79.68742514	69.69697676	68.6167088	74.91685983	76.8355694	60.40305556	60.06908933	45.90131488	60.56063836	70.28158409	92.80705467	102.3817414	107.8499754	172.8605138	79.2096927	77.95072622	76.44918383	62.84105584	41.23720432	60.96755841	79.18137498	136.9458904
0.82_140.0665m/z		140.0665211	1	0.820383333	0.165883333	0	6.14E-11	6.12E-10	2.255273834	Normal	T1DM	100 - 25.6	457.6734204	13.5	510.8115294	521.5369532	532.2482347	301.4107305	263.2883505	255.7474547	473.0978199	511.7039853	513.2769582	572.7432116	583.3792536	578.1305153	628.8447021	561.5748387	573.8482295	546.8434106	539.1206753	506.9714656	363.2981988	360.0690962	340.2824707	325.240215	309.8750006	310.8187903	72.57135526	81.8387326	131.8337797	298.7857797	304.4683923	307.3983521	268.5697725	242.337734	259.3699682	103.8037067	108.0353118
3.61_140.5431m/z		140.5430651	1	3.60605	0.377516667	0	0.000724147	0.000383874	507.1007897	T1DM+ISO20	Normal	100 - 11.9	151.4376556	173.31	0	0	0.43102695	0	0	0	2.172250569	0	0	0	0	0	0	0	0	0	4.563944083	0	0	0	0	0	0	0	0	0	0	375.6811159	320.5484896	384.998757	0	7.253050907	5.697601318	0	0
0.05_141.9591m/z		141.9590999	1	0.0539	0.697833333	0	3.72E-06	5.09E-06	1.824627878	T1DM	Normal	100 - 7.19 - 5.63	76858.48843	33.48	16613.05099	16419.37015	17346.91746	329721.871	19614.18225	32206.20429	36099.90345	30904.92248	30356.37386	30354.85224	30423.03966	33121.98797	37639.06554	35965.48234	30595.22207	33684.17965	33262.08561	31554.12322	29386.43112	29246.5857	31502.47721	30718.89162	33446.68398	30763.99674	117434.0972	121140.9615	130338.8058	47482.04701	54098.82095	51141.53958	55644.59211	58069.37444	54525.28127	98733.16455	169756.9737
4.40_142.3964m/z		142.3963884	1	4.401133333	0.29745	0	0.068499305	0.011735569	4.546221798	T1DM+ISO20	Normal	100 - 17	118.7865576	146.2	8.833107572	1.366076054	1.037669514	0	0	0	0	0	0	2.232939416	0	0	0	0	0	0	0	0	0	0	0	144.5864574	227.9871857	241.0437389	23.02929629	0	7.988083548	71.8233383	149.0892042	130.4178934	0	0	0	0	2.394678049
4.42_142.6403m/z		142.6403399	1	4.4183	0.331766667	0	0.017384035	0.004369743	5.710196659	T1DM+ISO20	Normal	100 - 11.3	111.6849279	143.26	5.442254327	0	0	0	0	0	0	0	0	0	0	0	0	0	0	0	0	0	0	0	0	125.2205738	182.5325531	156.2172203	25.20096628	54.39569307	22.0334578	81.12563901	129.4353679	149.7313781	0	0	0	0	0
3.97_143.1043m/z		143.1042819	1	3.972133333	0.634933333	0	0.096099501	0.015316219	1.196318126	T1DM+ISO20	T1DM	100 - 0.668	499.5847324	26.36	536.371612	548.9183997	531.2424727	47.08975775	44.84703018	0	426.0171169	430.8641252	430.6403564	627.8696016	619.9937063	613.6923575	581.867441	568.332412	552.4031285	519.1233783	485.2620481	508.5257268	440.4333414	462.9153909	453.6827426	480.9951473	486.7339389	460.4905468	0	12.18234402	0	504.511965	525.3694302	503.218523	469.0536951	463.3180375	478.4022799	26.50125127	0
0.87_144.1019m/z		144.1019028	1	0.866133333	0.13155	0	0.031200072	0.00656109	1.271604134	T1DM	Normal	100 - 10.2 - 0.356 - 2.04 - 0.935 - 1.12	6753.555082	22.25	5359.527846	5125.519001	4714.086762	558.2502812	3593.228571	4401.979373	5006.198729	4812.996868	4794.543603	6843.983969	6703.899961	6928.932415	6464.775803	6513.314903	7363.370463	5861.592729	5688.916842	5965.956574	3462.287682	3498.299138	3208.300605	6796.550252	6917.283348	6881.44104	6600.113362	6630.257776	7037.807431	8938.556746	8662.227426	8436.188534	8127.791363	8008.326264	8089.011609	5877.356485	5194.38899
3.82_145.1006m/z		145.1006468	1	3.823416667	0.594883333	0	0.033964611	0.007001876	1.18829693	T1DM+ISO20	T1DM	100	369.8448222	27.42	401.8949346	437.7505216	426.6834625	36.13440107	55.00123362	6.10978988	303.8050208	285.9711074	315.9239482	452.2366292	459.0270028	505.7041453	373.3991643	404.2452295	368.297243	437.268786	395.8347849	414.8244458	334.2617007	317.6417743	340.6646377	382.044717	369.774003	385.1029998	0	0	0	345.8795385	359.627616	391.9336723	390.4231032	362.3056317	375.2102729	0	0
2.15_145.9332m/z		145.9332302	1	2.147433333	0.2345	0	0.005510874	0.001857522	1.772486292	T1DM	T1DM+ISO20	100 - 1.57	652.301578	46.08	371.4783467	356.8494915	365.3912781	4729.876563	411.0303989	529.2121386	406.7444924	395.4686312	390.7554218	391.1180583	397.2992159	393.8759247	423.3141769	419.6506772	411.953801	405.0783219	390.3352891	382.8419019	301.031405	300.3634198	270.8584109	421.019549	418.2930563	394.965632	1115.753784	1365.409592	1364.767444	445.2544194	488.306404	470.3251833	491.8652992	501.3612894	426.5010774	1137.304855	1300.338991
0.77_146.0605m/z		146.0605126	1	0.7689	0.331766667	0	0.428136502	0.050474513	1.079271554	T1DM	Normal	100 - 34.2	4961.792959	10.6	4390.793113	4264.902858	4326.17447	3527.792702	3024.999369	3643.934285	4156.939945	4533.537813	4597.651077	5299.906409	5201.418578	5419.450202	4683.067514	4900.384353	4947.713214	5447.662857	5365.712186	5622.758295	3975.533779	4170.617246	4030.604952	4734.418847	4903.302642	5167.2096	6580.1539	6555.64728	6871.703469	6214.27141	6206.949047	6105.379772	4657.451578	4426.180744	4649.602911	5500.160888	6613.089898
0.73_146.1172m/z		146.1171983	1	0.734566667	0.0858	0	0.000182402	0.000126413	1.866947045	T1DM+ISO20	T1DM	100 - 40.1	213.9386789	12.47	138.4637343	144.2136172	130.2523119	126.4191745	132.117983	147.9118703	139.4071418	155.3744767	166.351731	125.4904319	112.4508323	118.3155665	167.6183408	163.2400088	184.0339112	157.085126	162.5880567	164.3280324	150.0596302	137.8324655	136.2913182	153.2646837	125.6467922	162.4949846	119.8026665	61.50692337	61.550219	109.7265877	105.6339392	122.2919261	138.0851024	157.4053099	155.9623353	24.65769324	14.37150091
0.04_146.9783m/z		146.9783488	1	0.036733333	0.583433333	0	0.004293559	0.001528785	1.329793629	T1DM	T1DM+ISO20	100 - 86.3	1358.679858	34.32	495.1221247	506.4323402	546.7685276	9172.846052	575.9095158	776.1999518	849.7941456	666.9174709	652.8357546	631.4075249	655.1779056	698.592519	879.4318509	804.2656935	648.5415013	742.0961991	721.2564989	683.0190838	619.9266824	618.5098574	669.5902974	777.8756552	829.8063027	736.9868193	2073.151298	2068.137402	2173.141115	837.614805	1024.382812	951.6133596	1078.004575	1144.823466	1031.49736	1322.352736	3028.177124
1.42_147.0724m/z		147.0723773	1	1.415266667	0.331766667	0	0.000632128	0.000344814	1.388507992	Normal	T1DM	100 - 41.8	414.0457704	16.09	389.5647847	378.2018044	397.1014997	1293.044156	375.3578984	439.1025037	386.9857281	365.9763999	363.2630165	360.6948786	356.3587596	345.9545708	382.500353	371.6755773	377.4961264	469.5231119	477.6679195	484.1672514	383.9844453	366.5281457	365.1971315	270.0833402	277.941468	258.7276182	182.543659	218.4308827	205.6265928	408.1956025	373.0744187	388.2875249	306.1579548	308.5620854	326.8711306	106.9681363	181.6626981
3.85_147.1166m/z		147.1166008	1	3.852	0.49765	0	0.217666313	0.028934567	1.221354131	T1DM+ISO20	Normal	100 - 9.25	1240.120419	17.62	1221.29181	1234.934463	1279.237388	340.2284206	290.0093688	6.988106748	909.5683194	922.5241063	929.4287315	1385.502567	1408.954563	1410.394658	1090.067919	1126.85627	1077.482556	1147.520602	1147.0387	1157.827414	1032.628602	1026.490611	1056.463219	1071.074139	1026.022263	1070.228781	53.20574983	36.03165584	76.30141996	1055.474996	1067.881253	1039.050076	1081.860622	1130.16229	1109.645411	276.0499518	325.683151
0.73_148.0050m/z		148.0049682	1	0.734566667	0.09725	0	0.017383361	0.004369743	2.929619744	T1DM+ISO20	Normal	100	125.6638245	28.74	41.86741541	40.10241444	46.2866407	0	48.67182795	60.72027762	56.43019756	43.98637266	48.14467137	30.44121054	29.10776887	32.71695253	53.45652809	50.61322637	38.63550521	41.85520229	53.83067844	48.21319034	35.26863922	41.52182209	41.15937612	53.11633643	53.34156831	39.97403648	0	59.55077811	0	77.8945722	69.47137374	57.47533809	88.87502066	78.88314872	88.96692354	152.3923129	0
1.60_148.0252m/z		148.0252201	1	1.5983	0.21165	0	0.014283123	0.003747917	12.32470959	T1DM+ISO20	Normal	100	111.3268873	120.53	0	0	0	0	0	0	23.89739341	11.64222371	20.90421968	58.97599425	47.31504658	49.19044371	0	0	0	0	0	0	0	0.729700958	4.132665529	0	0	0	0	0	0	0	0	0	36.77455171	25.07016826	41.58341085	0	0
0.73_148.0672m/z		148.0672444	1	0.734566667	0.051483333	0	0.034081301	0.00701575	2.079744783	T1DM+ISO20	Normal	100	149.5725595	67.48	23.73883594	28.75944131	107.9811274	289.441376	34.46139125	0	42.87780493	28.08404556	37.40223989	133.7944905	66.31213086	106.4790187	84.31773819	154.1286225	73.78177818	54.63386262	52.15542903	115.3551788	76.69146772	85.50209943	74.22594202	40.50767738	0	15.41731417	60.39175674	29.66800909	0	30.40955676	124.2849481	124.3809825	79.93173568	91.01058007	66.81399784	152.8339624	146.7615462
0.75_148.1325m/z		148.132527	1	0.751733333	0.102966667	0	0.01024866	0.002895429	1.876041597	Normal	T1DM	100 - 5.93	293.5695033	34.86	502.2846372	479.3369931	449.0245547	0	177.9721858	215.3818101	206.2221232	224.9775533	200.2645378	251.7004324	256.0240243	253.1423123	277.6995429	296.3268897	331.7635385	266.8774667	265.6341356	284.6043863	379.6156874	396.3703974	365.3439618	296.7421635	322.921507	345.4372373	3.723467325	62.9335381	0	262.7976214	237.9038872	269.5802985	142.7237928	121.5302425	157.8551689	0	0
0.82_148.9329m/z		148.932902	1	0.820383333	0.38325	0	0.226476607	0.029918287	1.236180173	Normal	T1DM	100 - 13.1	1006.070222	61.77	536.6852516	526.1320852	533.8008	13093.64627	487.5753173	435.1889255	495.6112008	523.1456775	513.5400807	487.7730596	517.1945867	489.3269619	610.2481875	549.1701687	565.4601847	533.2598163	548.3794847	483.3184927	291.2691698	294.7267749	281.0482489	474.3445477	437.5493008	437.290737	1481.689756	1425.719275	1483.484428	522.5688835	470.2152795	471.1261093	479.6946396	545.3863187	463.2476074	1399.01808	2005.333068
0.77_149.0590m/z		149.0589621	1	0.7689	0.102966667	0	6.28E-09	2.51E-08	1.362772623	T1DM+ISO20	T1DM	66.7 - 52.8 - 100 - 17.9	1577.813162	10.16	1171.056859	1156.085731	1122.698855	1624.052288	1135.241272	1235.255851	1227.228499	1271.11335	1311.854776	1271.774885	1259.391008	1317.913357	1321.072269	1254.725492	1324.8401	1403.842733	1397.020814	1408.923669	1096.573192	1108.716447	1070.078695	1292.966476	1160.13826	1402.744989	1208.441776	1080.042163	1087.643774	1540.787931	1489.46669	1465.54829	1096.386487	1225.571055	1301.490629	902.6193769	859.3697549
3.97_149.1325m/z		149.1324646	1	3.972133333	0.7436	0	0.203962957	0.027431433	1.205269827	T1DM+ISO20	T1DM	100 - 10.7	2574.689746	14.83	2446.554735	2508.806839	2587.064945	146.9068721	787.9662908	18.04973246	1986.036463	2045.440166	2061.169219	3103.504054	3133.253355	3180.017041	2513.72023	2615.939496	2530.846701	2437.854569	2455.848962	2537.481135	2280.279939	2236.514313	2195.633783	2355.333834	2310.089115	2348.548749	121.3328637	271.9218229	133.683014	2350.776186	2369.722956	2334.077664	2311.670599	2246.898305	2298.142458	262.7426066	587.7440564
0.09_149.4533m/z		149.4532773	1	0.088216667	0.549116667	0	0.007666812	0.00239494	1.53023535	T1DM	Normal	100	176.9236014	27.91	34.36925588	36.87065512	53.67429479	484.5517424	13.03104493	36.70252696	138.0342773	99.09225766	100.2939307	97.66403243	92.25216774	107.3437652	136.3571106	128.4975515	89.94912782	123.6586124	122.5471152	142.1710853	114.783077	123.4739107	124.7847573	115.1818388	129.568133	129.9930713	192.6074265	236.688042	247.3409217	167.6589778	224.6757034	212.7083378	187.2793413	210.9514656	181.2925435	30.97054682	177.8173054
0.60_149.9545m/z		149.9545244	1	0.603016667	0.183033333	0	0.0153856	0.003971148	1.552227541	T1DM	Normal	100 - 0.19	626.3640144	57.75	207.7540742	199.5659178	190.860646	4630.393342	278.5960631	350.9813725	212.2043971	216.6117321	208.6833576	233.957511	243.074832	232.1472961	269.3819353	235.8520054	251.36117	219.9383917	231.8895769	200.9201858	151.8418739	152.551614	154.8829372	225.6676344	196.1905837	189.3131326	1383.470455	1178.134093	1203.634239	238.9324744	259.1683613	279.5666285	352.9542333	361.8907182	349.4641424	1002.815521	1082.845411
0.82_150.9303m/z		150.9302909	1	0.820383333	0.217366667	0	0.075826383	0.012660596	1.239052523	T1DM+ISO20	Normal	100 - 0.345	272.1317493	69.07	122.3077805	113.6015546	124.4449222	2533.615957	101.6039911	115.4575245	126.7280596	111.9046766	116.4924996	132.7707704	123.3794377	133.6061834	145.1570581	135.9406052	131.6798387	127.4975345	124.6765789	127.9991118	85.53900526	87.17368372	84.2281915	130.8759578	118.4481441	115.9646607	539.7094652	511.2641403	487.4243831	137.9799982	134.9602726	130.845399	158.1689382	159.4335973	150.4179493	485.1725674	613.2591961
0.60_151.0354m/z		151.0354381	1	0.603016667	0.165866667	0	0.001977427	0.000841539	2.013658376	T1DM	Normal	100 - 18.3 - 15.9 - 2.5	1232.335982	43.45	514.7081045	500.4459968	491.1373797	236.7230308	877.44593	1125.60254	174.1963154	186.1160619	190.6123986	466.5219063	494.8854794	453.2559578	613.7064593	588.4819183	612.7924479	991.1603241	970.446157	1020.479404	343.573805	364.4124475	340.0226242	984.7384462	1040.674642	1105.586767	3210.57996	3036.528891	3084.7607	719.4359168	787.0533913	733.6282781	864.6361331	873.4336317	868.8869028	2388.885692	2669.326446
0.88_151.0977m/z		151.0976771	1	0.8833	0.331766667	0	0.477151289	0.055323442	1.095285693	Normal	T1DM	100 - 2.64	1305.071503	12.86	1123.429762	1111.730271	1123.776046	1003.212358	1987.761624	2399.29196	1601.475303	1638.688478	1683.763014	1094.952424	1073.147421	1095.024837	1049.094935	1052.278543	1057.618431	1149.628134	1135.586442	1152.852322	1672.020002	1697.646424	1629.397969	931.9991697	919.8830608	937.4571396	1673.977585	1578.878733	1788.54189	1063.89723	1008.299874	1037.152299	1045.487563	1048.879119	1013.338629	1453.38894	1478.198126
3.97_151.1455m/z		151.1454546	1	3.972133333	0.514816667	0	0.15223276	0.021992279	1.186063713	T1DM+ISO20	T1DM	100 - 0.975	1323.430428	11.86	1219.217599	1233.224194	1281.448881	3847.603959	265.5125431	0	1058.073112	1040.796511	1065.811583	1531.427032	1514.825479	1546.247397	1226.828855	1285.166964	1265.081786	1263.117857	1338.22791	1340.49031	1125.823253	1105.69192	1128.769721	1200.974177	1184.571696	1197.696159	0	30.86719283	0	1297.921084	1267.146436	1312.69127	1171.685043	1205.951503	1212.978453	124.85755	185.9887235
0.04_151.9786m/z		151.9785851	1	0.036733333	0.634916667	0	0.001121735	0.000537793	1.463604363	T1DM	Normal	100 - 70.5 - 39.3	3370.759973	34.71	939.2398542	978.5612934	1116.790778	20300.26254	1174.471809	1852.058524	1932.459586	1490.959057	1443.823779	1453.292888	1486.405426	1686.95053	2063.524297	1925.267089	1531.468852	1628.104896	1606.721948	1496.992356	1409.549589	1418.501302	1607.292259	1580.92928	1650.061781	1499.607763	5718.86814	5571.561738	5840.148995	1797.609415	2131.843517	2014.415671	2439.901685	2507.024965	2325.969325	4057.808619	7071.127057
1.58_151.9798m/z		151.979822	1	1.581133333	2.305183333	0	0.337230674	0.041565071	1.226484432	Normal	T1DM	100 - 90.1 - 38.3	2260.161886	55.84	1041.898063	1020.928895	1127.41597	27792.81871	781.7949472	827.0989188	1323.0647	1165.272262	1159.438639	1358.040194	1327.490126	1339.210666	1484.519536	1483.085405	1247.549965	1323.252955	1331.270414	1395.268336	870.1809596	811.4728327	830.0402092	1174.170932	1085.493416	943.1081943	1178.690737	1297.549323	1416.159562	1493.128192	1462.418818	1539.91679	1494.889653	1561.45756	1431.645426	1158.881082	3579.224079
0.73_152.9728m/z		152.9728154	1	0.734566667	0.18305	0	0.034038198	0.007011805	57.38375993	Normal	T1DM+ISO20	100 - 50.7	146.5991847	140.06	4.755106332	6.849534668	6.530917961	3365.022589	19.34221959	9.708126107	13.84241861	0.636458302	5.574539659	5.111016652	6.90292624	0	1.989427183	6.463740926	8.410661879	6.039220598	0.130040059	7.537256139	0.807003807	0.195858816	0.581853175	13.20313749	15.76939193	12.97698689	5.999211147	40.01937694	0	8.244945529	7.75940378	0.265769268	33.13062604	13.89010066	8.721209863	0	0
0.80_153.0653m/z		153.0652586	1	0.803216667	0.137283333	0	0.000151669	0.00010942	1.449479533	Normal	T1DM	100 - 86.4	925.8660945	8.32	885.6560906	895.5125401	1073.753352	261.131828	606.3813135	827.8762928	969.685426	835.1253776	836.7799151	1146.843173	945.1373968	1142.128214	754.3448666	933.4098023	750.900667	873.5909917	888.2237227	1101.362063	1079.049993	1079.960283	1063.942615	916.4399435	1029.290246	1324.260157	423.5399546	390.060158	494.6587316	1215.378314	1161.575099	1122.714724	762.6391866	696.2361699	778.7096906	310.0297497	271.2076819
3.97_153.1260m/z		153.1259846	1	3.972133333	0.531966667	0	0.130654865	0.019476884	1.254660666	T1DM+ISO20	T1DM	100 - 2.78	1413.621484	11.78	1298.673235	1288.374926	1350.871316	4280.39952	305.1470316	4.933316138	1056.162957	1083.063206	1127.053619	1524.561612	1561.928817	1518.844507	1371.038509	1380.179577	1344.553777	1327.649815	1299.067236	1343.3818	1200.961275	1158.489694	1174.73871	1266.965192	1244.549487	1261.587997	68.51384716	31.71661528	17.75323229	1149.877435	1240.867912	1230.951584	1218.530572	1229.470178	1227.007411	85.59722452	230.0195265
1.28_153.5420m/z		153.5420044	1	1.2837	0.148733333	0	0.024816917	0.005607258	1.918819276	Normal	T1DM	100 - 0.234	105.0304376	25.38	110.9074659	97.83668905	110.3844206	0	162.155293	185.7433365	149.3157885	153.6630473	148.5974567	81.85999417	84.18633272	83.66543351	74.03953457	76.65541134	78.42579082	84.14706253	92.75522321	92.71553246	146.8200448	137.1457213	124.5613647	80.71511271	82.18523514	82.2492119	18.84964629	36.35051624	17.02024126	62.94957576	58.85397957	63.88729305	83.20992914	68.64071566	67.41843414	0	37.22492491
1.22_154.9680m/z		154.9679774	1	1.21505	0.034316667	0	0.210802917	0.028162457	1.268952961	T1DM	T1DM+ISO20	78.9 - 100	304.3830796	28.08	181.6823997	178.3622578	182.7021489	2563.513795	163.5244781	219.7697846	189.7175925	197.1847377	188.9401589	218.1156405	212.5738633	214.0058619	223.0832967	221.0471227	205.9342641	206.5150659	204.5585959	206.7805514	173.3731537	170.4859927	170.5408141	208.0719889	215.3592356	273.0423916	452.1564346	631.7193442	364.3017016	246.6318501	249.475134	230.1287778	295.3849264	220.7560711	282.5080557	460.6160738	786.6445388
0.05_154.9884m/z		154.9883882	1	0.0539	0.634916667	0	0.000379823	0.000229083	1.455848593	T1DM	Normal	100 - 51	12280.0069	31.57	3983.508337	3957.691963	4304.578926	72779.34426	4499.597114	6418.132455	6517.111387	5575.020478	5408.509159	5430.294774	5546.372527	5978.62981	6933.84029	6693.643407	5688.656117	6167.911459	6095.569895	5835.218904	5310.509203	5376.501296	5733.866755	5789.38637	6460.896601	5953.955855	20191.18028	19906.60572	21176.00063	7507.910656	8476.834954	8097.529357	8808.128007	9275.717606	8731.70526	16835.586	26028.99896
2.38_155.0993m/z		155.0993362	1	2.376233333	0.263116667	0	0.004014692	0.001453253	1.945082885	Normal	T1DM	100 - 1.16	431.7916643	44.92	415.7456075	407.3277147	382.9054868	14.37055274	633.4681608	841.8879324	668.4599377	657.7807789	687.7339541	341.0247926	333.3676477	315.2161936	307.2293684	328.2996768	316.724967	335.9007285	317.8603733	351.0525917	667.4781522	660.7070487	657.7473264	221.9989849	245.2983568	253.4136081	116.9458583	134.0274402	89.93196091	246.2600357	215.0393869	237.1759267	253.7025489	244.3550746	262.9328251	50.13545027	68.82965215
2.87_155.0994m/z		155.0994046	1	2.873866667	0.280266667	0	0.001953841	0.000834868	2.129148098	Normal	T1DM	100 - 0.759	442.902909	44.87	422.4314757	404.2376251	394.7472386	34.57912423	648.8144901	729.6458517	683.3237129	702.9857319	729.5189856	329.4404449	355.3330203	343.8267999	315.8921322	326.2786278	324.0352563	332.3492895	332.0252084	387.3062958	671.7475915	693.0995771	719.0088002	255.2386625	242.4757516	251.3281235	60.48175692	0	16.58175465	236.75844	229.4181596	216.7474807	268.5810934	251.9068219	258.3488249	0	72.97040909
0.09_157.1067m/z		157.1066554	1	0.088216667	0.583433333	0	6.39E-12	9.79E-11	9.646356298	Normal	T1DM+ISO20	100	220.37822	51.65	145.2046459	161.8478402	174.5023115	2605.343064	142.2906942	135.5813047	128.2063032	101.0882946	120.6379406	103.725423	75.45009678	114.211396	134.3328147	133.635029	104.5995328	129.4901898	108.9987915	107.5014236	93.34284121	103.8670263	117.0529424	92.60404968	79.25878174	76.30454188	69.51999903	114.5959176	47.43049101	45.80485372	50.13730644	51.74260206	59.56209391	87.40316833	69.61527359	28.35641444	143.5586363
1.22_158.1539m/z		158.1539102	1	1.21505	0.1144	0	2.60E-06	3.77E-06	2.387617178	T1DM+ISO20	Normal	100 - 1.58	157.3642317	48.6	37.08243715	36.44105088	30.10388203	2.04009937	208.2336027	266.3990835	36.77502598	47.5012095	54.49846716	43.61224216	47.68253446	54.12362319	74.86923633	74.62876302	87.33287942	42.90220442	36.41988779	44.63329735	51.69020044	57.32340316	46.6992366	64.25918922	65.71352004	70.83857131	245.6999086	198.4692384	218.3023909	98.43309509	94.24825766	113.2832462	57.57049067	64.657616	62.05150142	278.2463522	274.5252214
2.61_158.9616m/z		158.9615935	1	2.610733333	3.06595	0	0.10892446	0.016827819	1.469181949	Normal	T1DM+ISO20	100 - 7.11 - 1.48 - 0.0061	159125.0739	43.93	81133.01284	80111.80891	81789.85204	1915662.176	87031.87864	87314.41982	80576.21742	79587.09435	80506.16107	83637.30705	82584.15604	82697.80631	89926.23599	90354.75702	86258.60953	84871.85138	84477.55301	86474.09869	66439.88848	65987.96188	65983.31743	90531.05524	92217.19311	92847.36127	249967.3783	252832.2391	251707.5688	106157.8854	105836.6256	104279.7821	103365.2745	103653.885	101060.5456	275071.599	310966.2516
0.67_158.9624m/z		158.9623648	1	0.67165	0.732166667	0	0.114452959	0.017451483	1.33302641	T1DM	T1DM+ISO20	100 - 6.32 - 1.75	71641.30118	34.43	43317.33826	41850.73672	43066.58908	663250.0189	49145.59013	59323.35771	44851.5573	44502.40764	44432.57547	42633.445	42635.71831	42520.16816	45108.95529	44352.67719	45472.49978	43466.47032	43630.22916	44809.64009	37010.22958	36547.38902	35535.22681	47697.24381	52998.89351	52594.71807	135999.1159	132449.761	133233.5898	52971.7366	53966.0461	51818.71149	53103.9451	51342.91906	52557.24233	126134.0161	119151.7805
0.73_159.0805m/z		159.0804904	1	0.734566667	0.102966667	0	3.57E-06	4.94E-06	1.648250327	T1DM+ISO20	Normal	100 - 7.55	2167.090402	18.77	1213.199286	1156.574821	1231.538306	2023.909497	859.0132613	901.0749764	1118.125521	1261.492523	1223.204217	1389.917912	1190.446189	1376.516844	1307.053595	1547.329264	1416.688991	1589.731373	1584.07628	1689.359854	1264.29195	1306.596396	1280.041846	1140.806896	1197.008684	1286.777397	2032.197803	1836.939796	1994.358139	1892.070623	1967.214174	2024.44625	1459.569298	1464.365326	1581.563927	2361.347736	2590.643106
0.75_160.1332m/z		160.13319	1	0.751733333	0.137283333	0	6.31E-08	1.80E-07	1.768731404	T1DM+ISO20	T1DM	100 - 10.7	6419.221975	13.7	4912.386846	4787.656406	4837.31619	2595.098002	5343.372059	6529.212756	4723.96425	5257.989443	5155.02522	4326.587525	4218.74229	4349.124638	4582.48402	4727.188968	4936.410812	5134.81788	5061.413692	5302.768074	5058.291181	5227.614241	4870.891046	5205.961072	5022.168049	5383.108283	2852.56513	2704.396088	2484.478809	4515.182753	4386.652035	4367.917372	2222.099057	2144.182678	2306.679678	2973.985296	2927.720008
0.95_161.0669m/z		161.0669411	1	0.951933333	0.051466667	0	2.21E-07	5.01E-07	2.290586608	T1DM+ISO20	Normal	100 - 26.3	761.9242637	39.29	265.8358772	286.3362847	207.1449878	864.4992451	442.1742387	510.9470703	294.8142672	367.7061532	378.0397616	251.4244362	314.0244131	254.7657817	296.55212	213.6821899	365.0113287	285.9246535	293.1859017	217.0179137	251.1449672	275.0995759	210.7885447	438.0798223	371.4808533	327.5070917	648.9859103	682.6577685	587.3120207	299.1809771	317.230974	299.6393653	308.3198093	271.6342568	386.1258586	683.6713056	469.0027521
3.82_161.1310m/z		161.1310435	1	3.823416667	0.514816667	0	0.252255626	0.032697391	1.174748735	T1DM+ISO20	T1DM	100 - 11.3	1927.441307	15.18	1927.93802	1980.432358	1983.776918	6251.849328	618.9876147	24.57977739	1479.556037	1502.755443	1495.065704	2152.079888	2160.115914	2147.727492	1753.989818	1804.298094	1739.781143	1817.605624	1824.795748	1854.769605	1646.709469	1610.939732	1649.126912	1718.444342	1626.626954	1659.35076	104.2148664	195.8411934	129.6097779	1662.442268	1686.272975	1678.757631	1765.535314	1727.809829	1738.915354	466.2298529	655.4488912
0.59_161.9795m/z		161.9794882	1	0.58585	0.120133333	0	3.42E-06	4.76E-06	1.691047497	T1DM	Normal	100 - 7.71 - 10.6 - 0.0811	247.9590255	24.35	102.2872452	102.3407136	107.4188397	216.958455	89.90676035	220.4158904	64.80099358	67.28395198	64.0595286	110.535801	114.3296414	132.294499	170.5875529	168.4860061	168.9898814	237.8021705	228.3740735	252.6550698	132.7478499	153.9640548	151.8190753	135.9233736	156.2472912	168.9016562	261.6790419	267.2867765	306.0319828	216.2165801	223.2512093	213.0201813	250.028486	246.003952	262.060513	412.450109	329.6973525
0.73_162.1125m/z		162.1125177	1	0.734566667	0.2288	0	0.05340702	0.009944648	1.139253247	Normal	T1DM	100 - 9.72	5198.987056	14.03	5474.236811	5452.181872	5623.523433	6799.550809	4025.663685	5414.022093	5817.04737	5859.378553	5896.324935	4809.933724	4709.143196	4947.824224	6092.701093	6120.150498	5970.906453	4464.883743	4562.804968	4585.648291	4436.455287	4196.417835	4257.743556	5322.00686	4864.048111	5073.091938	5670.284962	5541.22561	4995.854342	4499.390676	4448.438752	4502.302172	4984.30917	4933.661159	5208.233094	4079.800682	4294.126817
0.92_163.0496m/z		163.04958	1	0.917616667	0.245966667	0	0.006072313	0.002007323	1.433922596	Normal	T1DM+ISO20	100 - 20.4	764.0379078	15.5	557.9288826	548.2810847	506.5848053	2373.832781	1397.315819	1547.697252	500.0242872	540.2415551	546.6411511	761.3826527	834.4732363	799.2961722	607.5295204	595.7449263	615.4465061	734.0240534	703.6080682	705.2141376	516.5870195	553.5101541	513.0716541	620.9622776	652.8454653	604.6663245	981.9664251	949.4297337	810.1205275	626.6611622	601.9664986	590.235207	559.859497	598.9332144	569.7202823	710.2140082	808.711461
1.05_163.1444m/z		163.1444082	1	1.049183333	0.251683333	0	0.79881123	0.086508561	1.148470431	T1DM	T1DM+ISO20	100 - 6.34	433.8433661	33.58	305.4962661	301.4425566	308.4343305	0	367.9331454	356.6918877	454.5109105	459.3075699	489.5849769	640.7883019	613.4222308	627.5793728	376.8631135	392.7445645	397.6372228	674.9398212	661.3921078	696.1480939	295.8178282	315.7109007	289.5940713	306.4853947	326.6607768	307.3028889	195.3850462	324.9594577	227.4268159	580.5172237	587.7058904	608.1832797	434.0936474	447.3755148	439.009033	55.78523329	97.16438805
3.97_163.1479m/z		163.1479277	1	3.972133333	0.69785	0	0.166119379	0.023540035	1.183201661	T1DM+ISO20	T1DM	100 - 12.2 - 32.4	3915.004353	14.03	3732.139133	3877.830344	3927.421699	561.2720422	1120.956682	94.08091747	3063.666122	3118.151261	3146.162831	4645.488881	4749.178857	4615.566266	3844.897208	3915.777943	3854.877726	3744.363033	3728.35905	3797.263556	3423.954662	3398.713332	3445.67959	3557.926835	3464.235462	3531.462672	304.2124695	149.1121345	181.9865186	3571.128912	3601.459968	3672.448219	3505.443872	3420.558279	3501.005243	719.0605926	1077.726009
0.05_163.9892m/z		163.9891849	1	0.0539	0.38325	0	0.002391405	0.000971465	1.497694955	T1DM	Normal	100 - 11.2	276.7467525	41.57	34.20019318	53.49878534	58.75779713	1653.341898	75.21377009	104.4005948	195.0130298	113.3815204	96.97372431	102.3315195	107.3765037	156.8959295	229.084679	195.1403634	103.9118008	149.5868081	145.9427675	111.3084917	123.1558944	128.4582349	154.7194782	124.8210393	131.3170023	85.93110114	347.7678535	386.437865	361.797214	111.4257169	199.9995482	162.4878779	212.6375381	257.8571782	217.1790014	136.5883195	793.7578592
0.73_164.0298m/z		164.029782	1	0.734566667	0.09725	0	0.146670345	0.021333961	1.37692656	T1DM+ISO20	Normal	100 - 56.3	391.0906074	24.81	329.4989235	319.5412579	293.3755591	0.742176729	256.3115455	219.3922186	281.6213634	297.1787984	318.8499932	285.8724464	307.793525	268.3352017	311.5898097	292.8237144	321.6664802	342.3917416	342.7440696	314.7231264	235.7794035	237.8383111	241.3521028	329.697899	330.9815678	336.6563568	229.4031663	64.21068696	485.5521986	381.8422366	321.4378894	321.1712932	294.7738606	330.5413343	246.6511038	91.76893419	260.28936
0.73_164.9273m/z		164.927251	1	0.734566667	0.165883333	0	0.004686953	0.001639927	1.922349448	Normal	T1DM+ISO20	100	808.9384222	30.83	666.2618584	667.3953774	654.7042527	158.6066395	980.7869928	1161.141556	1203.72271	1157.354276	1146.870105	575.1193251	560.2838162	627.6532276	699.6739964	724.6262945	725.3677625	674.0751931	645.590051	677.697617	1030.611275	1048.083852	1011.76397	881.468875	844.6743852	890.9887262	0	0	29.20463119	1201.916208	1229.839186	1203.762381	708.4418557	678.441425	704.0279469	0	0
3.85_165.1281m/z		165.1281049	1	3.852	0.366083333	0	0.18257845	0.025101022	1.210968211	T1DM+ISO20	T1DM	100 - 2.7	1245.286631	15.47	1043.319547	1070.80944	1125.284832	4789.039416	228.0205692	6.310928011	817.5478708	772.4611637	780.2294645	1213.700047	1160.028195	1260.943964	939.0707858	1008.180877	958.9549682	1003.170874	1024.748825	1052.473461	962.9651253	941.2718983	938.6828989	947.810953	904.4191592	923.4820996	60.35720733	50.45916753	0	1022.661447	1001.895001	1025.345963	1038.038332	1010.474181	997.0972722	149.6177192	282.7281077
0.05_165.9842m/z		165.9841586	1	0.0539	0.617766667	0	0.000942776	0.000471579	1.337948295	T1DM	Normal	100 - 24.1	5220.786084	27.63	1613.702016	1697.100972	1936.407126	33057.07319	1788.078007	2951.991613	3322.51506	2559.861723	2494.865566	2493.575728	2617.455601	2878.818843	3455.647598	3349.673942	2583.52241	2888.611261	2876.899817	2611.774089	2566.489779	2576.599046	2861.080373	2840.155526	3006.814432	2621.292435	8666.680895	8373.593132	8651.685377	3184.67562	3613.258123	3440.39343	3901.286635	4059.243753	3808.154361	6645.929341	10674.45532
0.79_166.0860m/z		166.086016	1	0.78605	0.331766667	0	0.298596942	0.037568395	1.112639415	Normal	T1DM+ISO20	100 - 18.5 - 3.69	3907.018601	16.59	3808.414611	3715.584464	3248.398273	1709.549538	3332.280641	3589.209355	3848.089398	4273.281683	4387.899105	4171.310178	4409.416186	4223.548507	4178.514445	3856.187154	4312.317395	4840.686292	4683.950474	4675.029066	3450.041787	3585.442516	3303.195267	3850.336605	4048.990672	4266.772802	4140.281529	4234.030851	4475.174944	5671.690993	5209.452153	5120.677631	4625.538809	4425.860485	4564.134888	3558.448309	2930.320192
4.09_167.0339m/z		167.0338894	1	4.086533333	0.131566667	0	0.130614592	0.019474389	29.46145777	T1DM	T1DM+ISO20	100 - 1.5	187.3844416	202.67	58.64767596	67.15136707	92.13945046	0	0	0	0	0	0	0	0	0	0	0	0	0	0	0	0	0	0	0	0	0	0	0	0	0	0	0	0	0	0	0	24.58436812
3.97_167.1406m/z		167.1406299	1	3.972133333	0.531966667	0	0.107364616	0.016615603	1.242052237	T1DM+ISO20	T1DM	100 - 4.6	1649.51093	14.12	1528.065681	1567.489373	1604.999532	3127.147504	407.8987181	12.28135677	1235.97655	1250.246362	1305.771019	1839.756738	1893.775667	1854.015053	1599.84412	1683.282874	1597.222336	1512.622982	1570.182521	1585.794136	1429.576943	1382.792951	1350.537691	1517.12326	1462.605443	1520.641176	50.70627988	45.43538943	27.58508662	1477.008823	1482.71774	1506.391322	1470.753437	1473.371657	1505.359606	255.9855885	151.0095867
1.42_167.9785m/z		167.9785065	1	1.415266667	2.471083333	0	0.645814522	0.071858004	1.219523757	Normal	T1DM	100 - 15.2	2539.699677	28.52	1753.109737	1729.131417	1757.061068	23338.26286	1392.632893	1378.224094	1648.538956	1617.975385	1522.741404	1680.719554	1732.723923	1730.335418	1784.618206	1769.038636	1691.025501	1874.441216	1897.462607	1940.594603	1327.53828	1333.156436	1318.786059	1642.997837	1600.786641	1490.889512	2312.722431	2279.851199	2135.168744	2141.483813	2193.706904	2128.092734	1782.668995	1813.630192	1732.3904	1486.893177	2963.031293
0.82_168.8957m/z		168.89572	1	0.820383333	0.131566667	0	0.000708508	0.000378738	2.384233546	T1DM	T1DM+ISO20	8.24 - 100 - 0.475	190.2436999	51.47	111.790092	104.6389768	143.4926543	1022.487253	205.7426652	289.9203068	213.1767274	167.7094607	175.2045534	96.74504885	68.81140507	95.21746398	101.8942665	129.017978	83.52944916	77.37013511	87.65878983	108.4555637	150.2816568	146.7286659	150.3777134	54.80002896	66.53397104	96.21988007	292.5552627	270.7266873	365.412046	152.6645492	148.7384362	135.8822202	157.1378166	162.990592	104.7308533	506.5107302	448.4555621
0.95_169.0514m/z		169.0514329	1	0.951933333	0.183033333	0	0.134658188	0.01993005	1.175478809	T1DM+ISO20	T1DM	100 - 23.3 - 5.06 - 0.356	980.9151268	16.87	650.5589	626.4473516	619.5442961	397.3165308	1011.340255	1584.686691	1556.408796	1527.236146	1492.976378	801.1447011	845.9543876	799.976526	820.9893967	793.8251719	802.4043721	865.8159215	828.4003917	824.3943456	1273.127105	1315.6995	1279.438945	683.3742754	653.0813791	599.1001983	611.1330627	639.6787622	461.5458921	872.8614123	844.3564609	862.2692336	910.7323392	922.6249697	914.797765	510.1142999	656.5856247
3.82_169.1127m/z		169.1126721	1	3.823416667	0.429	0	0.09611867	0.015316324	1.343894422	Normal	T1DM	100 - 19.5	511.889958	17.1	465.5228309	513.298089	483.8919668	3784.028886	0	0	310.2715709	339.4086202	324.4907072	469.8848186	447.5816778	483.8068186	406.7804285	396.9470632	363.3824014	407.6785564	453.829317	407.7469527	337.7370195	380.622511	380.4942273	379.3330598	361.841481	386.7799879	0	0	0	347.4012163	369.4290333	402.0650825	480.0999017	430.0460724	425.059449	0	54.24470319
0.95_169.5526m/z		169.5525925	1	0.951933333	0.18305	0	0.289284633	0.036625068	1.279369802	T1DM+ISO20	T1DM	100 - 21.6 - 4.3	128.5536849	19.45	83.35415259	85.4530174	81.84510533	0	131.2614469	225.0290901	227.8714238	224.8057167	231.8980299	100.8333413	97.60733922	119.891356	114.9841607	114.6767135	106.3916592	110.9242025	93.93789356	107.5128449	188.9826961	188.8611167	197.3970465	90.61329119	82.44420294	70.578732	0	32.32289751	34.90221942	102.3770288	109.0773195	103.5779982	109.893241	131.5128817	107.8437283	47.55265354	66.60398393
1.00_169.9066m/z		169.906588	1	1.003416667	0.978133333	0	3.04E-05	2.92E-05	1.470373808	T1DM	T1DM+ISO20	100	1419.957683	26.26	878.8622755	888.9281063	912.6806216	1108.724067	1561.31792	1871.033172	1561.520524	1522.599695	1510.379484	829.5278233	810.8725446	774.0901287	986.7551022	1004.05935	936.8804924	851.2303858	870.3603426	856.0235481	1186.371023	1162.771734	1160.996149	831.9979912	846.2486343	782.2815533	1513.434156	1626.39268	1652.38244	1472.530836	1472.207821	1464.951604	1327.514821	1300.034038	1342.599245	1488.825598	2362.320367
0.07_169.9776m/z		169.9776455	1	0.071066667	0.6006	0	0.027256478	0.005943237	1.278308572	T1DM	T1DM+ISO20	100 - 16.7 - 26.3	9129.366579	31.5	4454.518639	4446.790987	4776.597086	77616.61438	5052.30516	5894.792705	5331.331205	4976.718111	4766.779079	4906.36559	5021.157471	5170.07074	5684.697284	5595.380768	5061.066627	5381.17557	5326.520247	5193.657924	4526.905704	4535.330117	4645.997002	5470.417449	6115.156331	5961.113076	15293.74362	15030.63912	15494.01325	6244.816065	6895.497582	6599.638106	7146.525544	7215.821323	6959.149842	13445.71256	17213.31869
2.13_169.9777m/z		169.9776506	1	2.130266667	3.06595	0	0.168819699	0.023863576	1.20891233	Normal	T1DM+ISO20	100 - 12.5 - 11.9	20602.60466	42.65	10963.85724	10922.28069	11311.79957	237464.2471	10776.61691	10589.01628	10933.94261	10720.91359	10473.7096	11578.25111	11421.94563	11537.41244	12129.92501	11907.00404	11767.98974	11959.66864	11698.8317	12009.62227	9224.485478	9197.5495	9248.922262	12111.09918	12318.61783	12194.80348	25993.85649	26393.74534	26096.10475	14379.62198	14414.25246	14298.06739	14042.18355	14243.71549	13879.52119	28710.97695	35022.89857
0.73_169.9859m/z		169.9859234	1	0.734566667	0.148716667	0	0.004856842	0.001685119	1.294547801	T1DM+ISO20	T1DM	100 - 3.4	1279.618182	23.95	689.687293	691.924515	691.7992919	11814.7996	707.5068301	843.8744424	733.4551456	785.6974086	783.0937553	519.8903504	518.0561142	544.1906808	777.5182984	747.0932373	744.6862717	747.6694585	783.4967318	743.0286417	577.1225522	592.5860995	577.9612148	762.19231	745.6272096	778.7937064	1198.365506	1151.730965	1143.735047	1139.847127	1107.585901	1073.486266	1022.30039	1032.60043	988.9049524	629.8985542	476.4565968
0.77_170.0622m/z		170.062172	1	0.7689	0.165883333	0	0.044272276	0.00860382	1.14780272	Normal	T1DM	100 - 13.7	800.3569263	13.69	781.3364625	772.3551003	636.5585302	1395.778014	527.4654056	450.5434417	719.8348871	817.7437478	828.038883	784.0473034	871.7489719	785.2008784	860.6646372	766.6657569	924.1751603	941.0727881	954.536249	864.4882116	614.4054004	659.3105592	635.3808856	776.6030132	891.7739303	948.8380139	543.2584454	488.4420691	740.2258213	1065.066545	851.3769842	795.2238444	755.2531395	707.4946079	671.5993475	511.853049	739.738474
0.73_170.0915m/z		170.0914664	1	0.734566667	0.080066667	0	0.164627211	0.023390816	1.240205419	Normal	T1DM	100 - 18	224.5559207	29.48	132.2219312	159.80333	274.8965194	903.8480925	105.3841669	259.9133947	143.9343032	140.6242039	138.083212	256.563881	147.9805015	285.9932699	167.109815	291.8088875	154.3751618	158.2597143	172.2299307	278.8045049	218.7395505	210.6921758	218.5231952	253.0781383	147.5307903	168.9434253	262.5228068	252.6800784	57.59992499	123.5258128	291.1360036	296.6420404	191.4503042	233.393652	262.2097747	90.48858101	114.6266872
1.23_171.1493m/z		171.1492972	1	1.232216667	0.148733333	0	0.043643112	0.008505085	1.654052235	T1DM	T1DM+ISO20	100 - 10	1277.58499	32.62	530.3415789	498.5317212	496.2483176	5128.412761	2411.78312	3045.284058	576.345419	624.7735194	615.8129101	851.5428973	811.4203532	824.4898502	603.8966675	562.4362181	637.7893333	860.688362	850.6710348	884.5734514	792.3092304	797.9833176	784.9727497	981.5736972	970.8954089	1017.088848	2709.539821	2807.413888	2572.925737	976.5458511	1002.284687	1005.118202	864.2174074	829.8724818	841.2137387	2216.623748	2304.45157
1.17_172.1678m/z		172.1678093	1	1.1693	0.148716667	0	0.001524261	0.000690377	1.655668512	T1DM	Normal	100 - 3.19	340.2357189	43.69	89.73915389	96.36607257	128.9198828	735.6375744	147.5757967	252.1248971	145.7921987	119.9579457	108.786963	153.7402909	111.8819363	155.0976046	394.9138873	413.4380301	339.6489527	169.2417303	167.0372858	210.893208	150.669495	151.8054009	137.1749617	170.1664939	199.4796588	181.8502727	436.955959	413.018912	630.4639392	351.0861716	384.2461829	364.3812828	146.2222473	182.3758757	158.6424833	549.6838761	551.796379
0.87_172.9589m/z		172.9588706	1	0.866133333	2.4253	0	0.151831889	0.021942029	1.044141126	Normal	T1DM+ISO20	100 - 16.2	3905.886962	37.56	2342.363982	2297.459648	2396.057485	35716.14648	1929.30095	2109.623405	2663.786735	2485.80959	2472.187402	2814.071192	2750.64065	2810.526233	2901.577864	2884.780146	2677.27453	2916.222654	2814.989379	2899.319329	2163.299819	2092.969877	2158.373992	2498.622073	2522.210068	2423.673604	4512.609186	4483.295956	4426.807637	3020.882741	3119.185388	3124.527136	3115.553368	3198.535588	3050.235589	4846.846739	7031.241632
0.04_172.9595m/z		172.9594668	1	0.036733333	0.617766667	0	0.023308967	0.005446961	1.178960331	T1DM	T1DM+ISO20	100 - 12.9	1107.026099	33.41	494.5134392	461.957636	512.9793943	8310.744388	554.0142366	733.4223528	702.8264355	663.7197221	630.4138192	623.6697589	626.0260216	655.2451445	733.8179722	725.7102676	641.7713131	690.8076092	675.1479122	674.0398749	584.4389403	589.609416	611.9896995	574.2265877	639.6215541	593.603743	1736.619962	1707.423054	1824.553445	697.5683022	765.9568536	720.1610783	837.399789	863.6751238	822.5124285	1499.431773	2049.931218
0.73_173.0325m/z		173.0324568	1	0.734566667	0.102966667	0	0.000323975	0.000202789	1.264368243	Normal	T1DM	100 - 4.49	392.9656978	16.44	317.6898581	329.1273362	335.9951059	399.4847629	265.0823947	497.8753045	413.5769097	447.951917	477.9857194	419.130857	361.1803005	386.5444102	380.5487333	354.8152114	359.7365345	427.7974995	424.5615786	444.7512949	480.4749139	480.8655643	460.7713609	317.4206775	310.390409	337.4180922	292.6780061	308.2856435	321.077525	384.0400571	374.6425165	350.1600568	314.2171162	284.681578	320.9287306	314.7217073	285.6444581
0.87_173.1284m/z		173.1284148	1	0.866133333	0.297433333	0	0.000111	8.49E-05	1.508952056	Normal	T1DM+ISO20	100 - 58.3	456.7445159	22.56	332.1652084	340.9108354	295.0568652	905.1153422	816.0591987	986.7301576	415.39994	441.2911723	445.1114281	528.9610669	573.042642	594.2218157	367.251767	364.8142369	420.0588944	399.5426205	400.4933736	387.5388436	297.4115998	270.1177953	275.2630443	373.6817518	352.6746344	378.9541484	472.2346801	526.4234958	520.2167555	382.3640035	375.4538354	367.510721	408.9424594	372.2952143	367.4262641	233.3969974	247.0884222
3.82_173.1325m/z		173.132503	1	3.823416667	0.360366667	0	0.408800837	0.048652445	1.346695518	Normal	T1DM	100 - 19.5	378.0011781	38.3	477.5851329	426.6783091	442.6940789	889.6675092	9.33128684	0	250.2610763	288.8725102	309.5960832	530.0619316	481.5919573	537.4361156	352.9171555	409.4587195	405.6464476	420.0869516	448.4107196	380.8044877	318.0712678	322.1066909	322.1684401	351.9200149	328.3131121	368.3482773	24.55755711	25.10477055	29.26260486	293.4077301	249.8619382	278.3219928	334.9828245	291.3132782	318.4529116	37.5114469	84.96171913
0.88_174.0589m/z		174.05886	1	0.8833	0.131566667	0	0.003329209	0.001253368	1.955315153	T1DM	Normal	100 - 4.66	486.9554424	20.46	233.6458597	247.5337977	190.2127849	35.96023164	282.2314892	312.8971742	200.5347093	230.7837407	246.2058363	259.0803148	311.1203162	244.5683626	301.5253506	220.7630128	313.2076465	275.0881288	307.1439758	255.787276	221.3386646	251.730514	215.7092623	334.8067346	301.6685633	183.4623645	1376.092331	1419.427625	1338.162101	283.763891	273.3640851	291.5413957	321.9678907	377.2012673	291.4679393	977.7593046	781.3918399
0.70_174.9382m/z		174.9381586	1	0.70025	0.080083333	0	0.000678713	0.000365883	3.652569658	T1DM	Normal	100	500.8875025	82.6	127.0619427	115.2496254	112.2174734	673.5020849	138.6845868	156.2074435	97.18541018	126.3842387	131.2613045	121.2330347	129.1511654	119.9448136	128.8764509	119.9020338	132.1713536	109.9850352	115.6011925	116.5153578	73.292872	87.18338738	66.5654871	112.7124581	108.826788	71.4742751	1139.636353	1206.469274	1051.902346	136.8917019	163.8290213	142.4745753	194.3695366	163.0492114	189.7026967	1509.307285	1441.854762
0.87_174.9552m/z		174.9551667	1	0.866133333	0.251683333	0	0.002848171	0.001104944	1.310743451	T1DM	Normal	100 - 1.13	662.1290552	53.24	221.8356656	213.8170084	235.7966367	5740.93268	171.9695708	253.3681045	298.3470356	283.6879496	274.051351	301.7357171	285.6336263	311.2107712	341.1222096	348.0549178	297.3755365	320.6757147	316.8695931	333.7385765	221.5855136	210.1012714	213.5298036	321.4117248	331.414819	275.4623861	981.9351172	1066.295604	1051.619065	381.2114737	409.913966	388.5238615	400.1184174	446.2273021	399.5686329	1056.287351	1589.768411
1.13_175.0986m/z		175.098615	1	1.134983333	0.051483333	0	0.001181133	0.000559783	2.264974526	Normal	T1DM	100 - 11.4	177.6570146	54.36	205.6645535	207.3563217	147.6850681	110.0968655	335.6748865	409.2653573	221.1475289	262.3943282	269.9728644	77.04224709	77.90124286	74.38868102	146.4637747	94.78079799	125.4853297	92.529317	94.46912943	79.18661432	258.7418639	276.5074081	337.1007845	143.4909354	97.08508073	119.3373695	62.77549077	62.74993953	75.4516701	50.38186594	80.72512937	81.52040008	67.31300544	78.15276041	64.44969762	50.60169179	95.64756687
1.28_175.1009m/z		175.1008977	1	1.2837	0.068633333	0	0.027715172	0.00600685	1.457096117	Normal	T1DM	100 - 13.7	301.7764965	23.91	221.6240776	225.149226	207.4427111	1371.758723	357.5746046	491.9143104	327.3868172	348.8015414	357.1578298	189.4649198	226.8030646	202.0123094	192.5444443	181.2226547	195.3317026	260.7231215	232.52519	228.6625906	306.5109743	303.5179993	339.7763544	161.5462823	143.8937901	169.2906768	333.1350947	287.8394525	259.1778314	153.7208312	147.6853215	147.0556753	197.5609434	185.1751841	184.283741	244.2432512	282.698048
0.73_175.1168m/z		175.1168459	1	0.734566667	0.234533333	0	0.294349244	0.037152591	1.189856953	T1DM+ISO20	Normal	100 - 41	1780.546603	46.31	1235.212625	1220.488933	1301.72466	5562.652881	1511.267016	2038.900308	1531.910578	1510.648562	1528.697465	1313.353037	1279.062564	1381.649793	919.0094358	903.127007	935.1470881	1466.202911	1464.666456	1533.272362	1500.238819	1446.791353	1451.699048	1002.370967	910.1259827	966.2809431	1555.887259	1658.995529	1439.999036	1157.514168	1213.046468	1250.117059	1732.1367	1736.245667	1835.660506	3168.354851	3326.613008
3.85_175.1440m/z		175.1440264	1	3.852	0.577716667	0	0.520973577	0.059618694	1.163630899	Normal	T1DM	100 - 8.58	2938.969327	11.51	2532.151723	2613.945141	2636.349285	16833.60275	1225.944579	162.1343001	2148.160888	2183.746867	2266.621047	2875.720204	2860.391351	2846.600141	2473.745159	2526.827097	2463.75788	2577.84754	2518.124451	2654.247572	2312.842329	2224.05003	2324.944519	2452.982633	2416.113768	2404.412609	595.5782025	660.3790418	647.2611139	2473.205546	2535.163445	2466.638853	2538.211215	2442.530512	2531.449339	1807.027887	2420.550044
1.10_175.1444m/z		175.1444331	1	1.10065	0.2002	0	0.247410854	0.032165141	1.135378532	T1DM	T1DM+ISO20	100 - 4.83 - 0.0219	1108.395811	27.86	601.3115163	595.6321804	560.2403483	3254.963678	726.2379722	844.6212026	1352.162299	1353.711125	1390.523004	1281.961637	1301.982111	1257.080302	676.8849978	660.253732	694.4250726	1483.228653	1443.164788	1485.637996	688.4928191	704.032557	704.7742154	506.9402557	489.1323435	533.7934315	1129.211428	1216.536399	1247.905214	954.1634589	974.086865	879.9926158	1156.304971	1088.101983	1151.094648	875.3083287	993.0376159
0.88_175.8806m/z		175.880619	1	0.8833	0.245966667	0	4.19E-10	2.62E-09	2.929282357	T1DM	Normal	100	181.5246298	35.64	35.24772507	42.80933563	40.09556943	32.78457615	14.66519903	18.68240267	27.48369737	39.84600718	38.39432021	73.51981829	71.99795984	87.48840262	69.30901998	77.67435881	71.61206356	81.14042431	78.53662629	89.86209065	67.93450005	80.32112194	63.3531135	93.28528754	93.23061309	97.98120489	203.3815428	204.3696008	212.1470881	198.7336092	181.2209449	184.915742	148.4898655	147.4406078	153.1495892	130.802339	262.4690664
0.05_176.9658m/z		176.9657786	1	0.0539	0.434733333	0	0.086899042	0.014108476	1.438825905	T1DM+ISO20	T1DM	100 - 15.8	308.8832388	42.22	196.5803801	166.563313	213.4666755	2741.66426	205.0209966	248.3929733	185.7446748	190.704872	192.8533368	181.1707729	215.9610301	209.3113526	227.6977458	221.1719228	201.0917114	212.6304922	186.9929194	213.2743338	173.4024697	187.2553508	176.6553145	198.9783206	232.1487462	194.6293292	361.9981359	312.0184778	272.5099816	137.7247477	166.8458157	166.2544509	178.1589591	175.0309422	170.9493254	400.1684867	321.3495152
0.70_177.0612m/z		177.0612415	1	0.70025	0.18305	0	9.03E-06	1.06E-05	1.363983635	T1DM+ISO20	Normal	100 - 46.4	940.1325569	16.83	621.5278999	642.8690182	680.8931641	304.4137158	536.8988179	672.8183803	642.8315405	671.7919979	668.9076359	752.5359974	721.9391153	773.7956999	884.0891373	862.7874666	870.6410275	754.2233917	764.1370632	765.0331963	546.6964924	578.288378	570.4922586	774.0794315	718.9043997	761.5250686	1033.998238	1055.061208	1056.962379	888.1227105	955.5042986	921.5205058	806.1631365	812.5088214	803.3072514	708.3380033	674.491956
1.45_177.1117m/z		177.111699	1	1.449583333	0.21735	0	2.24E-06	3.37E-06	1.611998	Normal	T1DM	100 - 7.47	2009.096706	19.01	1798.904238	1795.364384	1755.144331	3001.466408	2453.482681	3300.240412	2795.646556	2847.758411	2874.341638	1524.002787	1480.506443	1460.010224	1519.637611	1423.144451	1471.358629	1617.889009	1639.239174	1655.246972	2755.949745	2810.146337	2810.274051	1102.147074	1193.731268	1132.688111	1162.523269	1195.301797	1172.414774	1225.921506	1276.387255	1266.056272	1177.285481	1147.732108	1142.855968	931.5851186	1126.078252
0.95_177.1128m/z		177.1127788	1	0.951933333	0.629216667	0	0.000270951	0.000173672	1.554039118	Normal	T1DM	100 - 12.7	26542.51193	23.67	23998.02851	23623.72219	23846.2613	11342.08576	39542.62547	50162.81885	38911.05533	39188.65608	39567.7928	20418.21585	20014.50215	20156.5769	19585.87063	19468.62191	19483.5072	21404.8701	21176.20099	21827.59902	38622.30246	38887.74663	38415.75318	15940.71287	15852.13216	15582.62799	15141.82536	15438.43179	15585.96699	15693.4806	15990.95268	15828.64054	17381.11535	17582.21062	17260.95843	13547.14981	14733.48738
3.97_177.1605m/z		177.1605332	1	3.972133333	0.549133333	0	0.070455515	0.01197403	1.31930401	Normal	T1DM	100 - 7.67	2737.946929	10.78	2611.968814	2688.496211	2704.240412	9583.424421	1160.989004	96.63013769	2294.889071	2360.112294	2441.416978	3003.503805	3025.058967	3005.63417	2531.464941	2660.657109	2608.847028	2747.303879	2747.875036	2760.357196	2577.399576	2531.947038	2641.178072	2289.539941	2352.441551	2285.350634	33.48184957	91.51854833	117.8628848	2332.991056	2322.514266	2325.702861	2313.069236	2333.327655	2375.481001	626.0286276	770.6561836
2.87_177.6144m/z		177.6143899	1	2.873866667	0.280283333	0	0.001260031	0.000589411	2.398391435	Normal	T1DM	100	111.8972495	49.95	94.42662875	100.8860383	105.0532101	0	168.1781817	190.7744719	193.7051558	191.6494481	184.5846646	89.83396402	82.63081695	86.93542103	77.07935925	70.153675	75.04611631	85.20902945	85.87317562	97.62508057	177.6476613	173.0263828	187.7633251	57.55698951	54.24657193	55.64861949	16.17895129	0	0	59.8089246	56.22805409	51.90663686	61.8530852	50.35797703	50.48957098	0	0
0.87_177.8778m/z		177.8777525	1	0.866133333	0.131566667	0	0.000190981	0.000131041	2.924914666	T1DM	Normal	100	127.981006	46.35	42.78638014	31.11069875	31.6276451	0	13.55870089	11.54278793	19.61041849	16.0504917	22.59825706	64.36391185	60.83360075	67.9692775	44.56724537	57.46054477	53.37190194	69.18721965	63.61997907	70.67963237	44.22409052	45.0426755	36.77498209	54.21167489	68.40869464	60.53038719	156.9764573	188.4901151	205.3514812	112.2088372	105.7544401	90.76341159	87.37172083	84.82876835	69.4529798	118.285312	184.7917972
1.10_177.9573m/z		177.9573158	1	1.10065	0.120116667	0	3.99E-10	2.52E-09	4.04895088	T1DM+ISO20	Normal	100 - 0.776	421.8961131	33.46	81.75743353	79.96507937	84.05941544	203.7920034	119.4382491	126.2342141	93.23583639	98.49634382	93.40839162	74.55540026	72.6549333	67.09671164	98.62390853	93.37962111	98.91506567	89.3370609	94.90269769	92.29570202	95.82077931	77.96582131	90.12405113	191.7017412	153.2803608	129.7320977	262.4606562	232.3202369	284.7384208	149.6172869	145.0890353	117.7661179	105.1588373	95.84913504	112.5246596	171.6586306	164.9844761
3.61_177.9584m/z		177.9583666	1	3.60605	0.434716667	0	2.14E-10	1.50E-09	15.54146124	T1DM+ISO20	T1DM	100	440.1048175	62.47	0	0	0	0	0	0	0	0	0	0	0	0	34.32123304	25.3863899	92.04326792	0	0	0	0	17.0884078	44.21245229	192.8317314	500.6907128	403.2734971	0	0	0	122.3574532	159.7243034	204.9599306	0	0	0	0	0
0.04_179.9900m/z		179.9899812	1	0.036733333	0.617766667	0	8.77E-05	7.03E-05	2.502162628	T1DM+ISO20	T1DM	100 - 29.2	2750.216958	44.57	769.657265	817.6646932	864.8876562	14745.77169	819.0017489	947.6043126	872.2144321	755.7551435	762.4265258	710.2785218	764.5763516	773.7758706	914.6235469	869.5980102	764.3583323	807.6551195	807.2682445	789.1832437	704.8750122	712.3247133	753.3326264	1219.707463	1106.758332	896.1353762	1704.119696	1763.56784	1608.953973	730.5840998	789.9134963	765.8681268	882.7655601	879.6296972	808.4335972	1415.764451	2122.338334
1.58_179.9903m/z		179.9903322	1	1.581133333	1.990583333	0	3.28E-05	3.11E-05	3.308904987	T1DM+ISO20	T1DM	100 - 15.4	5064.727996	34.26	1820.236799	1782.833686	1795.616443	31201.19405	1669.723259	1581.405248	1435.358749	1382.121255	1331.201293	1427.16897	1390.059049	1421.422042	1468.212055	1470.530742	1417.356527	1435.800904	1421.98328	1482.23956	1119.276901	1137.880972	1139.432694	1858.629199	1613.563421	1388.110967	2122.107316	2155.850556	1892.326322	1187.086241	1191.220083	1183.684264	1206.58621	1214.160218	1146.716472	1731.031086	2464.791094
0.99_179.9906m/z		179.9905837	1	0.98625	0.348916667	0	0.000376556	0.00022761	1.787282723	T1DM+ISO20	T1DM	100 - 17.5	791.1552499	46.14	284.7454418	268.242277	289.171354	6646.701545	235.6609585	252.3769054	199.5105796	184.3469498	174.3248625	289.7363806	243.5314458	263.7825138	257.5782135	271.7488917	247.2644905	253.0636739	234.8593385	259.9320409	168.516069	148.2283965	175.3557867	304.3070871	268.4729045	250.7760802	507.2181483	513.2688038	469.8227985	296.4745035	278.2209026	289.2194945	356.2371481	354.8049689	360.274551	184.7057071	431.4791677
0.72_180.0028m/z		180.0027735	1	0.717416667	0.1144	0	0.007520135	0.002356255	2.989113961	Normal	T1DM	100 - 59.7	221.6449683	26.28	93.25068039	101.3513786	95.44206408	3096.204988	71.03169836	82.11528067	92.62407987	78.74916117	94.99597295	98.88957518	105.8872762	100.6795024	98.76539592	96.03364576	117.713023	107.5813979	104.3857601	106.6062175	69.581885	76.54265	78.29081998	124.7547835	110.6671467	117.3348547	3.721853584	74.90691751	0	116.6864628	107.0950921	98.4826407	101.8016638	101.0403414	86.04749117	0	0
0.97_180.1745m/z		180.1744589	1	0.9691	0.2002	0	0.84430854	0.090817716	1.091008237	Normal	T1DM	96.9 - 100 - 7.87	625.9576227	50.43	254.1148378	273.2634118	279.2783688	328.1548519	329.5619022	347.1729248	870.7940302	907.5010535	909.5160347	1206.676408	1191.441129	1276.051636	523.9809213	531.3018075	525.3843853	1145.949972	1144.481432	1197.632239	334.5724252	342.5110333	325.0489994	273.6589549	271.1157453	233.8184412	366.5072775	401.5549362	397.2922552	585.1382782	651.7100105	605.1721946	486.0603461	494.5955333	454.8808378	203.8582243	258.5370163
3.97_181.1558m/z		181.1557747	1	3.972133333	0.61205	0	0.233420342	0.030678852	1.20104249	T1DM+ISO20	T1DM	100 - 8.29	1861.73386	13.25	1832.397675	1798.061726	1913.35989	6626.933573	492.401332	2.362893984	1418.464994	1411.192792	1462.303341	2123.756023	2149.641208	2144.646804	1843.418201	1915.507921	1838.091971	1709.256126	1750.007133	1787.516301	1603.679891	1557.416632	1598.826146	1703.023038	1643.293346	1664.73965	52.15828725	55.30065326	44.27125349	1623.876715	1704.293699	1656.452818	1635.681316	1607.146596	1716.747041	194.504099	491.2034124
1.28_182.0602m/z		182.0602338	1	1.2837	0.102966667	0	0.002498286	0.000998275	2.279872864	Normal	T1DM	100 - 66.9	116.7557937	40.72	100.5408755	106.8081111	101.4791046	0	164.1556587	206.0274752	198.1682974	192.6847322	183.1764144	104.3311836	93.87836728	87.9246149	98.79791737	96.96804275	88.85801727	104.0913454	107.7413052	91.48040942	160.104335	174.7978168	150.3554545	70.7334481	71.00190348	48.03421842	2.70952367	0	20.03542111	50.24242577	81.98901929	56.19834423	79.26202014	76.26386971	82.20582103	0	0
0.73_182.0871m/z		182.0871217	1	0.734566667	0.360366667	0	0.001283656	0.000597759	1.308398026	T1DM+ISO20	T1DM	100 - 49.8	1177.611078	11.09	845.6668587	806.370467	864.364967	953.8090763	944.4277153	1152.83137	847.7005547	867.7940988	861.3840643	1114.008601	1091.185616	1161.217482	924.9010431	974.1125771	927.1309863	1008.214437	929.7522384	1084.386523	941.3526649	977.6196485	872.0375766	841.4245557	917.022764	831.7804647	912.2062628	916.3218445	771.014128	1047.770112	1063.586576	1094.559875	891.5722637	919.1832165	907.8210273	887.4393222	1121.921967
1.45_182.5618m/z		182.5618224	1	1.449583333	0.165866667	0	0.023810021	0.005488207	1.840876062	Normal	T1DM	100 - 0.6	103.6474078	17.58	107.4514644	97.6981275	100.7849051	0	145.2216658	171.6286006	156.4132942	154.3696465	162.1090201	90.54180313	83.8851448	86.52909278	77.64391168	83.99788676	83.34623891	95.3356421	95.97863674	91.37134738	133.3729855	138.4648873	135.7536986	57.77475893	70.29907597	67.56595328	27.99037667	44.89867736	7.900946485	71.40989604	75.7264252	68.80918585	68.49285531	71.70500329	71.16084455	0	24.19091083
1.63_182.9775m/z		182.9775382	1	1.632633333	2.402416667	0	0.046198134	0.0088846	1.212044458	T1DM	T1DM+ISO20	100 - 22.5	8099.785889	35.71	4208.652997	4163.98596	4303.290534	78918.76473	3782.44474	4188.398017	4714.951204	4533.343177	4560.687297	4912.070558	4847.282425	4948.237625	5284.641756	5321.945683	5122.975301	5435.131168	5247.197615	5400.921533	4138.121049	4170.875976	4177.612442	5057.578155	4933.309582	4803.567534	10530.04562	11195.03654	10952.8178	5995.423258	6136.237654	6118.822116	5909.64313	6141.187745	5904.563525	12147.21654	16233.74583
0.05_182.9796m/z		182.9795719	1	0.0539	0.732166667	0	5.08E-05	4.51E-05	1.6193744	T1DM	Normal	100 - 17.4	7062.567065	30.78	1817.965902	1827.295599	1949.566073	37574.14708	2185.903037	3292.463893	3224.120148	2799.45153	2734.793596	2782.574766	2841.780761	3083.529306	3677.766792	3441.842257	2939.962316	3433.845557	3369.804615	3181.928916	2835.749543	2855.269801	3078.444617	3192.755644	3419.416345	3130.6662	11789.96824	11803.92817	12431.48632	4016.62235	4687.334996	4421.151815	4956.13583	5204.889545	4926.751079	9770.74631	15474.72309
1.03_183.0797m/z		183.079699	1	1.032016667	0.1144	0	1.73E-10	1.29E-09	4.368078738	T1DM+ISO20	T1DM	100	920.3868518	14.17	250.7743267	264.3543651	210.3254833	339.6274332	421.4606116	477.8466475	295.9390873	313.2774612	326.7341543	234.1145686	230.6783634	213.7873013	225.4080888	181.8104502	253.1581378	211.1543757	205.6519526	214.659275	273.0599501	280.2520974	302.7293985	344.8893139	295.2795273	335.2464051	261.8199595	259.7312224	170.3738473	229.3723209	239.2638746	226.2973886	207.8628193	175.1006314	218.8840462	176.2774272	197.2102362
1.03_183.5799m/z		183.5799381	1	1.032016667	0.1144	0	9.07E-07	1.64E-06	8.399457508	T1DM+ISO20	T1DM	100 - 1.3	137.0508816	42.17	29.07374611	23.41628494	24.94205037	0	43.17291621	53.24363045	36.42103219	35.45470398	41.49152908	21.31939094	18.71550402	16.012841	15.62966104	19.79780759	22.47153465	19.25030715	20.88754061	21.24335192	38.43002789	32.59163575	34.05101852	41.9502988	41.64148596	41.91887994	0	0	0	13.67937559	23.66127413	23.38698239	24.75107982	21.65176219	21.12790084	0	6.209248902
3.52_184.0736m/z		184.0735614	1	3.520233333	0.943816667	0	0.183182426	0.025146392	1.271179897	Normal	T1DM+ISO20	100 - 7 - 0.536	28172.80828	22.41	29660.10418	29991.68321	30857.06572	8724.340431	15935.39979	5108.846209	30329.73912	29950.27984	29834.68712	31538.45656	31491.48842	31979.63631	30420.81599	30049.4084	30440.39605	31650.69643	31143.01677	31586.52301	27153.57658	27043.54194	27515.86508	34188.25533	34965.72852	34587.84783	17106.8234	16823.70893	17403.48269	32212.02027	32343.38243	32096.92672	32717.58985	32928.88568	32825.99023	14072.94401	17907.89875
0.80_184.0813m/z		184.0812966	1	0.803216667	0.29745	0	2.14E-08	7.21E-08	1.555437873	Normal	T1DM+ISO20	100 - 10.6	2391.600961	11.49	2496.044747	2533.916258	2516.261446	1732.176229	2763.543883	2836.143229	2037.765066	2118.792461	2125.742608	2261.863685	2227.855325	2406.258281	2383.912555	2454.24211	2488.193706	2358.034636	2383.1184	2383.671856	2196.487755	2266.791885	2145.23159	2902.539621	2550.928271	2828.90746	1495.076827	1553.496917	1603.942741	2138.568059	2030.230987	1942.22565	1940.061655	2033.044022	2036.238452	1054.636574	905.2518352
4.18_184.1702m/z		184.1702201	1	4.183766667	0.263133333	0	0.26118285	0.033659457	1.983532796	T1DM+ISO20	Normal	100	112.1308612	76.34	45.65627449	49.85595174	58.08115311	0	0	0	45.93409319	45.94915709	42.39667139	223.0217196	184.0452052	199.7838027	6.742443869	6.152923719	11.12763895	79.13225269	70.24369103	84.53970765	10.53254372	8.254488564	11.93103642	57.1134778	61.40736249	54.83960569	0	0	0	81.47369952	71.20572409	107.5072147	92.1151795	94.13756755	74.10516369	0	0
0.62_184.8884m/z		184.8883929	1	0.620166667	0.102966667	0	5.11E-07	1.01E-06	3.606812321	T1DM	Normal	100	105.5457236	48.38	17.79100272	8.851247234	4.614020893	201.1793109	8.659779143	14.59134447	39.6442609	27.28750578	25.89891932	20.05653283	19.38826816	18.5398912	24.84437788	29.62554722	28.54521706	30.14651159	17.65684864	23.85324871	23.99940651	26.84561231	19.06951973	21.47174561	28.52311493	21.22593591	158.8630331	249.4350559	188.4633242	44.49739486	39.57523481	54.33095776	42.28265043	40.42648305	33.81910706	332.1407108	308.2852766
1.58_184.9799m/z		184.9798837	1	1.581133333	2.619783333	0	0.269346569	0.034566192	1.218946474	Normal	T1DM	100 - 44.5	3547.25822	42.42	1914.552167	1809.951012	1825.613701	41981.96461	1852.323798	1896.550461	1852.993058	1868.975242	1854.632971	1988.25257	1976.983957	1919.688985	2147.971072	2203.018407	1939.314666	1951.807986	1872.856675	1995.447913	1368.194305	1296.328997	1284.490029	2157.605184	2136.264762	2038.414746	3917.471019	3597.656343	3625.981261	2281.794756	2235.844167	2249.13488	2342.502045	2330.212028	2258.179735	3778.958863	5322.634087
0.05_184.9814m/z		184.9813673	1	0.0539	0.663516667	0	0.026059677	0.005748176	1.335469954	T1DM	T1DM+ISO20	100 - 40.4	1796.634267	31.45	782.4659426	773.752472	811.0920233	13911.72446	919.6152497	1335.25382	1114.119708	1065.970736	1065.447499	982.2178657	975.26567	1056.259309	1138.516086	1120.558861	1034.361795	1086.157993	1103.358501	1083.032724	868.1522783	876.051055	918.2632888	1053.638671	1168.12513	1112.487354	3222.09369	3075.756008	3101.125201	1154.341885	1346.833165	1255.820946	1335.050955	1304.632717	1305.934004	2831.931208	3442.484548
3.99_185.1437m/z		185.1437269	1	3.989283333	0.394683333	0	0.121467158	0.018341863	1.356720083	T1DM+ISO20	T1DM	100 - 4.67 - 14.7	2100.328702	7.85	1746.985893	1813.386415	1732.180612	9133.166196	456.7504472	0	1451.411515	1501.94249	1513.433868	1914.54702	1994.131052	1880.860968	1805.39055	1868.129286	1862.205828	1843.220692	1816.472426	1842.276196	1532.304814	1548.631704	1553.709237	1758.70209	1824.760131	1854.061945	39.98143568	0	0	1893.160757	1855.160615	1935.010826	1814.603922	1799.437874	1782.635257	155.558322	484.6291498
0.72_185.9607m/z		185.9607117	1	0.717416667	0.051483333	0	0.128547253	0.019211152	1.547978282	Normal	T1DM	100 - 24.1	264.7380574	35.01	126.3416009	126.5198801	119.703124	3534.44711	113.2333648	125.1838955	138.1385193	141.7297626	129.1203036	102.2149681	106.2896757	112.165403	141.0694777	141.8500234	143.1882726	133.3393164	139.4596892	142.2724967	83.05849432	98.56219395	83.63768479	129.8689466	127.8156401	114.5035326	210.7037239	173.865672	235.5567308	226.1388943	205.4715248	212.5853027	192.5469534	209.3131399	199.2347851	86.56165432	0
0.79_186.1002m/z		186.1001973	1	0.78605	0.29745	0	0.000580798	0.000322555	1.207285263	T1DM	Normal	76.3 - 100	1817.436408	10.85	1149.705896	1132.979166	1127.837813	1370.166438	1364.174389	1700.312677	1235.762199	1311.124804	1335.326945	1756.284257	1722.031639	1797.458603	2026.776414	1944.656062	2060.463394	1453.658165	1452.603636	1448.575075	1362.114767	1388.862647	1368.155611	1547.114622	1492.029879	1581.209679	2221.781697	2433.588976	2192.861738	1918.025798	1862.619497	1846.808638	1550.615906	1528.845658	1544.741805	2241.955434	2559.190985
1.34_186.1856m/z		186.1855539	1	1.335183333	0.217366667	0	0.015132972	0.003914489	1.801481686	T1DM	Normal	100 - 0.778	268.3612876	39.72	98.70370372	99.22143408	88.90436308	353.4201964	91.36289076	104.7071955	121.815507	127.1106123	131.3044504	134.8774301	143.299252	138.0818158	180.9658987	170.8289004	177.4595448	215.8686694	225.3777671	224.9148078	117.8970105	109.197604	111.7139883	136.1560735	143.4388634	128.5795588	255.9195059	243.914218	295.5359504	323.1103854	326.0600659	322.7909406	131.6611482	142.690706	125.3101112	711.073454	682.1647282
0.07_186.4247m/z		186.4246882	1	0.071066667	0.497633333	0	3.48E-07	7.29E-07	6.080843446	T1DM	Normal	100	132.9258206	64.24	0	0	0	18.47798914	4.459224551	2.868128707	54.59451442	23.4088874	21.93885928	18.74234361	21.33725164	34.13750632	55.85011701	45.18138931	29.76764813	27.41156029	26.70556094	15.29015262	23.8576235	22.66993169	30.58485673	14.67142166	14.90413189	17.77530793	173.5000127	123.2619055	205.1325093	52.59250963	85.01993024	82.41640631	109.1915723	126.1073023	88.54816766	30.15459033	376.4770708
3.74_188.0003m/z		188.000339	1	3.7376	0.280283333	0	0.360900721	0.044002264	1.820888333	T1DM+ISO20	Normal	100 - 1.41	579.8944966	53.27	108.0390665	108.1459716	101.5956841	265.2008318	0	0	403.3920441	378.9481493	375.0527212	391.048411	373.7789837	407.0475882	313.4616285	348.1969571	329.4464366	622.9025012	628.3977061	632.3231465	334.0822112	321.2275969	298.8580364	280.0225181	305.2393697	316.8222114	0	0	0	959.8123548	953.4004739	898.8510102	290.1699663	308.607435	292.6265887	60.78896985	108.6328337
0.77_188.0713m/z		188.0712518	1	0.7689	0.331766667	0	0.323275552	0.04017251	1.116046591	Normal	T1DM	100 - 15.1 - 5.63	17368.69701	15.59	16941.34167	16411.21259	15738.75774	6122.446914	10106.91458	12354.32653	16151.96333	18322.42068	18516.66306	20163.23308	19882.59894	20016.80079	18444.17063	18780.66315	19710.66161	21794.19891	21379.60077	22098.23991	14289.6247	15138.32073	14253.90477	19377.70351	19919.36311	20933.59648	13240.47554	13215.37558	12994.03048	24322.36848	24088.37329	23595.30498	17197.81941	16830.02329	17072.87398	10743.05962	12690.65986
2.38_188.1030m/z		188.1030058	1	2.376233333	0.263116667	0	0.150238126	0.021772544	1.826775507	Normal	T1DM	100	231.3519968	31.24	252.0772914	241.7720293	247.0115299	0	310.6501927	378.2233326	336.8985585	311.9061426	325.153761	211.8560957	193.7762536	182.7478255	187.6926573	195.496096	204.9971407	196.0469229	202.2271267	201.6561094	307.2852215	306.1223656	300.5079813	148.5394913	158.2740627	151.5297349	61.57161822	77.66384765	63.74963599	160.8604497	129.7570511	147.9748544	163.8019686	159.4746597	153.1161334	21.78327912	37.61510708
3.27_188.1033m/z		188.1032663	1	3.274283333	0.148733333	0	0.002464271	0.000988929	1.961848364	Normal	T1DM	100	118.4448192	35.86	125.9040939	112.1600092	110.1690428	26.3400571	191.2522427	0	204.9285962	189.6209917	198.336281	105.5838593	102.6091216	96.3885523	87.91241196	108.1892828	89.4698335	103.906937	94.12914257	95.98129498	200.2527555	203.4563108	198.3089481	72.87695083	66.76934732	58.12959842	0	0	0	70.13238536	79.46774452	57.12349677	88.33455959	86.40228391	85.87819184	0	0
2.87_188.1034m/z		188.1034153	1	2.873866667	0.297433333	0	0.003120396	0.001187723	2.158159016	Normal	T1DM	100	221.4508395	37.59	236.357395	227.2345731	239.9038184	0	316.7765403	231.8676122	337.0766682	347.7737273	342.8923207	192.8317256	196.279547	205.9093877	185.4508378	173.2225213	179.4355669	196.1318208	190.7199447	177.0188288	306.6303954	316.4352678	307.9417177	138.960544	132.2419761	135.7274112	0	0	0	122.987181	128.2113285	117.1749353	146.0444228	142.9622793	144.7608102	0	0
0.77_188.2112m/z		188.2111513	1	0.7689	0.051483333	0	0.00014284	0.000104624	2.776663391	Normal	T1DM	100	161.0332531	39.31	195.7699976	175.555547	128.6109445	0	67.6665095	39.84014144	146.0607142	188.8619249	196.7897191	201.6657375	215.638488	205.2463885	179.0311589	162.6944694	205.8037915	235.8668784	232.0389662	232.192489	93.2671556	111.6720051	95.66380038	181.4206584	172.6160569	200.824533	0	0	0	191.8841787	174.7486004	156.1495624	82.06710672	73.24946344	71.35474754	0	0
4.20_188.6488m/z		188.6488331	1	4.200933333	0.417566667	0	1.59E-12	2.75E-11	73.12579986	T1DM+ISO20	T1DM	100 - 0.246	332.1588078	121.8	0	0	0	0	0	0	0	0	1.982898364	23.09242378	30.08232335	24.44742701	0	0	0	0	0	0	0	0	0	22.42676435	29.16717373	16.23965224	0	17.31995482	0	0	0	4.712618644	2.99978428	0	6.860519409	0	0
1.00_189.1610m/z		189.160988	1	1.003416667	0.21735	0	0.02565452	0.005709783	2.012649119	Normal	T1DM+ISO20	100 - 20.8	140.8881767	29.23	115.8952709	118.5630499	140.8240549	0	193.9672003	214.1332089	118.0404358	101.0564683	119.4691922	164.2904333	141.7011886	158.6496011	151.3667056	152.6741959	157.8951446	163.2994962	172.5002509	198.1493687	115.001205	137.4851807	125.449493	149.9600253	139.8200197	131.125052	188.7416918	208.2478831	197.4885726	197.3406979	216.0501451	184.1756333	142.2163597	133.1934125	142.9921423	7.991463834	45.0728184
3.85_189.1629m/z		189.1628983	1	3.852	0.480483333	0	0.14266921	0.020880437	1.207130574	T1DM+ISO20	T1DM	100 - 12.6 - 74 - 6.46	2917.865837	14.79	2698.15614	2803.398106	2956.362231	1699.033092	764.2644365	36.99399634	2234.241917	2148.78942	2211.832785	3358.248047	3325.321672	3421.09823	2655.54717	2800.599977	2632.88101	2710.237221	2768.84002	2812.03236	2527.69865	2482.284842	2530.290212	2596.072839	2514.498087	2452.224112	148.2158338	222.7660171	24.13633291	2488.126851	2615.644343	2554.788315	2637.883072	2581.531307	2590.296082	435.2798195	691.4785839
0.29_189.9511m/z		189.9510734	1	0.288416667	0.617766667	0	0.293642545	0.037074702	1.777442694	Normal	T1DM+ISO20	100	704.6919864	28.14	481.1191593	456.3184427	454.969149	7422.285477	507.3027734	546.6785623	429.684912	434.5607198	433.3946107	396.1514423	407.2798212	401.8046848	392.0955549	414.0619714	397.4414649	401.1053434	402.8538167	406.1930359	338.7711011	333.4260455	336.8711666	333.9257077	392.4127639	391.8999483	684.9084784	623.0272983	664.4038502	367.9171758	356.6230597	361.0192122	348.8849144	323.4112742	359.5073651	698.0720692	537.8497877
0.53_190.9338m/z		190.9338196	1	0.534366667	0.617766667	0	0.910535546	0.097033248	1.383163526	Normal	T1DM+ISO20	96.5 - 100 - 17.4	7219.316766	30.06	4496.951549	4544.75828	4546.929459	77155.45422	4913.594338	5527.609328	4253.819467	4182.120835	4199.35116	4138.747748	3970.036339	4064.088947	4114.988666	4144.965093	4092.324515	4010.218823	4039.649372	4074.735334	3438.59382	3449.780219	3350.139639	3787.365049	4345.726973	4421.653199	10613.72278	10064.1054	10526.42914	4176.409837	4185.248502	3988.750246	4205.497357	3932.769064	4063.187339	10749.47629	9190.033467
0.73_191.0413m/z		191.0413352	1	0.734566667	0.0858	0	0.040181926	0.007975611	1.348857291	T1DM+ISO20	T1DM	100 - 14.2	3279.722218	15.87	3054.496684	3078.419003	2979.677181	196.1531416	2105.845367	2411.491024	3264.898652	3218.765206	3192.510904	2795.035738	2882.496581	2724.754289	3426.953423	3271.193841	3425.39863	3806.939371	3788.010417	3619.076411	2604.249286	2668.243273	2636.480529	4031.202784	3813.57274	4077.525047	1993.717853	1856.026194	2208.183437	3802.481785	3511.533632	3484.117723	2737.55584	3056.241326	2929.628289	653.8770186	520.0172499
1.03_191.0649m/z		191.0649196	1	1.032016667	0.2288	0	0.40788014	0.048577804	1.160798598	T1DM+ISO20	T1DM	100 - 27.2 - 9.14 - 0.516	1730.08624	24.69	1260.742759	1177.081371	1142.333272	239.3243799	1788.406214	2825.39547	2659.653722	2524.925755	2536.09018	1423.352198	1418.885784	1423.01938	1298.648268	1266.746969	1323.946118	1429.753341	1332.166016	1389.145773	2197.674199	2224.301733	2186.379462	1235.470984	1197.294856	1228.8127	1084.652036	1190.261724	1199.170085	1509.1998	1516.241495	1470.611581	1620.504204	1729.233611	1652.197044	990.8347869	1381.322498
0.97_191.1164m/z		191.1163801	1	0.9691	0.263133333	0	0.007514366	0.00235534	1.144979432	T1DM+ISO20	Normal	100 - 34	2040.355875	9.2	1375.815545	1335.033284	1364.573343	1232.089215	1897.720344	2781.801186	2476.381275	2209.69941	2253.600409	1724.768176	1665.626807	1742.361815	1605.593906	1588.483003	1594.426926	1634.960492	1562.778888	1708.965012	2167.799131	2203.137476	2019.694644	1518.19124	1542.219831	1562.331613	2090.487342	2107.730622	2278.258844	1992.519821	1953.888615	1930.537501	1871.423432	2114.105511	1886.034241	2006.279527	2172.329608
1.03_191.5657m/z		191.5656695	1	1.032016667	0.13155	0	0.440835964	0.051691844	1.237924359	T1DM+ISO20	T1DM	100 - 25.4 - 9.34 - 0.224	272.8738672	31.54	175.8169558	177.3813807	168.3214392	0	260.5258354	418.2429417	449.5371243	401.6659353	407.2482894	207.5142053	197.0096161	217.3990653	191.4343861	188.6491238	197.4020918	217.410364	190.3231734	204.1932408	335.2989828	381.0532755	340.2459736	181.2609937	175.0543284	192.9688565	119.6919298	117.0114725	154.9440774	220.7299132	213.1590343	211.6585841	235.4898252	263.8345374	252.7704082	124.3128027	183.0955403
0.93_192.9363m/z		192.9362715	1	0.934783333	3.054516667	0	0.334279744	0.041271879	1.269625845	Normal	T1DM+ISO20	100	2141.458717	37.11	1226.04383	1197.043105	1207.825938	23553.79975	1290.716446	1483.104906	1448.951594	1375.818332	1364.312388	1175.112522	1093.574319	1147.584681	1251.867334	1224.269125	1201.434335	1191.324593	1183.390235	1176.855495	1065.802959	1065.210796	1078.873434	1162.91363	1130.953785	1098.225684	2537.181276	2552.9302	2548.883968	1508.95398	1570.521227	1576.680407	1505.301609	1500.039516	1410.850727	2411.41832	3326.009878
0.73_193.1187m/z		193.1186892	1	0.734566667	0.2288	0	0.007224839	0.002287114	1.565469667	T1DM+ISO20	T1DM	100 - 22.3	2007.223442	17.12	1200.793742	1222.97079	1144.161028	3627.540128	2679.091756	2962.028738	2070.567033	2087.510528	2129.013601	990.645945	1008.757966	1066.565015	1164.525379	1087.632378	1155.576347	1062.199709	1103.541357	1056.125825	2158.168567	2010.367778	2051.482683	1025.758296	825.7588188	954.6057412	1493.599341	1338.188356	1391.025997	899.9781369	909.9039543	905.7792501	1018.417158	1159.677009	1174.444472	1613.131402	1521.432363
1.10_193.1545m/z		193.15451	1	1.10065	0.251683333	0	0.173179395	0.024119194	1.184515413	T1DM	Normal	100 - 14.7	1094.880517	39.35	469.1674982	476.0232363	455.0638116	2042.247399	551.6998749	647.8553219	1192.279187	1190.047667	1222.354923	1409.267389	1410.077959	1382.472091	710.1018076	665.0105483	687.7390013	1608.685275	1590.799346	1622.498968	449.9212281	446.1411411	475.2508181	501.4736678	492.3487432	485.3401286	1082.837319	1082.021909	1093.74837	927.4010745	963.6298762	929.593397	1154.647749	1109.86172	1171.279091	702.6256319	674.7215343
0.73_194.0228m/z		194.0227812	1	0.734566667	0.06865	0	0.000384442	0.000230892	2.990157169	Normal	T1DM	100	144.6048171	30.04	172.560238	169.0864513	176.8361509	0	74.68971336	73.46293622	181.0544164	162.5390879	167.4704826	180.9773747	175.34307	165.3079213	153.3017715	146.673328	153.1075795	153.3602391	155.0292278	147.350184	116.823419	114.4854194	115.5982125	163.5431474	169.9676632	181.9475755	0	0	0	74.23626141	83.81622196	84.3099452	72.39214904	88.36927734	94.85970306	0	0
0.77_195.0034m/z		195.0033763	1	0.7689	0.251683333	0	0.013504767	0.003585217	1.486063504	T1DM+ISO20	T1DM	100	294.3312943	33.69	267.830075	277.0161433	253.0407002	1.4650906	135.1656998	126.5315978	266.0398446	275.2212822	278.2424126	361.4924565	352.9413483	357.1271184	186.4342976	192.2960795	181.7014935	295.0402295	300.7762199	291.8683941	212.0838224	198.7617623	199.2650748	290.7216693	269.8880618	297.6250994	0	0	0	314.7231275	302.2243612	290.4073113	254.3091212	248.4263349	253.0994515	0	0
0.84_195.1230m/z		195.1230246	1	0.837533333	0.2002	0	0.001767403	0.00077137	1.26730766	T1DM+ISO20	T1DM	100 - 11.3 - 5.62	6594.794823	13.07	5203.239741	5201.522696	5367.364502	4544.761472	8721.203668	10178.20041	7599.862551	8117.930467	8359.9644	4932.380965	4824.937636	4909.216773	5014.953188	4926.440611	4755.773854	5263.590106	5371.691834	5563.028082	8472.876404	8574.278148	8240.182039	4022.560846	4325.825252	4438.118999	6696.028533	6535.480024	7043.773683	4492.878187	4426.176506	4354.542708	4662.461838	4718.795244	4555.619383	6265.858103	5773.236588
3.99_195.1692m/z		195.169231	1	3.989283333	0.314616667	0	0.111860766	0.017151041	1.273993213	Normal	T1DM	100 - 8.95 - 19 - 1.97	1771.609868	9.58	1573.808362	1553.627359	1547.946182	9738.76902	512.0918708	39.45227366	1243.177589	1319.856366	1297.617112	1878.069138	1898.908217	1834.61245	1597.939458	1628.520568	1619.731088	1569.034614	1580.455846	1572.596626	1331.468179	1318.540045	1346.631468	1445.285943	1549.521557	1520.975498	89.44352712	49.28322693	32.84134852	1548.29279	1429.337255	1552.481757	1570.983323	1530.953598	1493.3636	376.5216099	718.7253282
0.51_195.9132m/z		195.9131901	1	0.505783333	0.766483333	0	0.456695099	0.05324075	1.847987245	Normal	T1DM+ISO20	100	4481.472551	28.55	2673.616222	2590.915313	2578.434595	52146.1892	2855.924393	3361.989361	2419.942716	2451.908478	2538.13682	2389.697141	2329.475194	2285.876375	2298.532999	2296.246806	2402.897669	2256.594524	2294.13979	2325.420129	1975.64899	1959.821732	1880.62493	2186.356475	2499.36748	2557.5839	6112.974677	6097.962647	6209.29101	2430.675391	2337.914268	2275.477024	2300.010239	2193.243312	2294.172901	6622.112272	5110.011644
2.56_195.9148m/z		195.9148397	1	2.55925	3.483516667	0	0.303029621	0.038022039	1.518376668	Normal	T1DM+ISO20	100	15344.64179	37.85	8066.392401	7981.623954	8189.442113	183164.1474	9052.44805	9971.016922	8797.945218	8636.016874	8518.418329	7913.314426	7732.66225	7843.744242	8454.058502	8321.790755	8023.674559	7888.388494	7846.84742	7896.073692	6805.987274	6786.681452	6755.413608	7948.126085	7842.016874	7835.171973	21759.66751	22631.61958	22518.80456	9533.159087	9532.088333	9307.533045	9067.017242	9154.870282	8847.227602	24297.9015	27975.70791
0.75_196.0765m/z		196.076469	1	0.751733333	0.1144	0	0.017478266	0.004386767	1.35063381	Normal	T1DM+ISO20	70.8 - 100	645.382752	19.34	702.1913966	712.8954977	692.6454771	419.4471221	388.5750575	503.2107251	731.4271406	680.7409365	679.1344828	782.5728323	773.3458303	785.2353805	588.8518372	621.1787014	598.4505221	711.1103105	690.497594	717.1606462	754.6150411	764.8456625	766.4925603	455.9638833	471.460753	497.1366574	183.9552296	253.9415332	82.63431988	972.9139707	998.0740098	995.3426138	773.0148971	785.6545232	794.0899262	398.8735842	388.0333039
4.20_196.6344m/z		196.6344026	1	4.200933333	0.33175	0	0.031922181	0.006672919	1.975919268	T1DM+ISO20	Normal	100	175.6169708	70.7	70.64892094	62.12007937	57.17507745	232.793671	0	0	92.44118915	86.12203802	90.63337834	199.3987511	215.7873039	220.8182778	40.88773427	40.06886072	45.77134934	107.9265328	112.0573543	121.4189794	27.16288229	27.75231769	39.46158551	71.11807373	79.94749714	91.57494056	0	0	0	118.28877	124.1024191	114.8432338	115.8231551	119.1579529	135.4161634	0	0
0.72_196.8656m/z		196.8656424	1	0.717416667	0.1144	0	0.092684135	0.014866372	1.563627704	Normal	T1DM+ISO20	100	728.0665537	23.95	728.1141511	715.7133553	731.1179794	0.713656456	479.9526135	620.5279623	788.092809	797.4728333	806.8629228	758.7304142	736.8707382	713.4877778	754.2278715	763.2093541	750.4143025	805.7025957	800.0053139	801.7007112	774.1062402	782.6560452	779.8690759	836.0163361	882.665244	865.366984	134.3969179	117.609592	29.65295479	807.8976368	797.7337099	786.2996842	659.1850082	626.3659917	652.0820933	0	0
3.85_197.1515m/z		197.1514671	1	3.852	0.21165	0	0.104363799	0.016294428	1.404872812	T1DM+ISO20	Normal	100 - 17.6	486.4223212	23.27	343.1082804	329.0722408	376.5067261	1185.431091	21.09003826	0	252.9124068	259.7834545	253.5635901	439.7428865	420.3841955	443.0583071	308.7069948	328.0886404	294.6883789	363.110971	387.2696982	442.5453661	327.9367642	319.0114415	300.0195557	333.5736401	297.3787057	282.7622569	0	0	34.2268989	465.0007546	418.7396557	522.4902458	299.6083909	325.6419195	328.1309561	14.97345392	90.51043027
1.70_197.5682m/z		197.5682375	1	1.69555	0.131566667	0	0.009862523	0.002811482	1.962573957	Normal	T1DM	100 - 0.501	104.9320953	29.72	82.71400664	91.40668138	107.1841549	0	149.0153819	207.1553497	172.5548225	164.5952204	151.2231509	82.4983598	79.56043846	79.33080484	77.53187655	83.60503719	81.40556058	76.00851035	85.45474958	76.07745878	145.8245263	151.001014	164.2335712	60.78438371	67.52869336	81.67653324	14.98950627	20.67637951	9.511164418	65.00126756	67.81724605	51.82031311	67.66923248	73.49083186	67.99199729	0	18.50482553
3.72_197.6430m/z		197.6429503	1	3.72045	0.366083333	0	0.530160749	0.060527747	7.146574826	T1DM+ISO20	Normal	100 - 14.8 - 27.9	175.079021	72.2	26.86296159	29.29347921	33.65859377	0	22.71220372	0	53.73432565	47.65889159	39.02630355	20.46243155	21.47103391	14.7353465	8.666913615	19.17455577	15.16908578	17.45322613	18.8731955	20.50960012	52.7145894	63.56147196	43.53113547	4.809787321	8.588176095	5.292183662	0	1.062495747	0	671.3117643	502.5514964	762.6102365	6.629273087	0	0	0	15.51768261
0.99_197.9039m/z		197.9038798	1	0.98625	0.663533333	0	1.07E-06	1.86E-06	2.011105602	T1DM	T1DM+ISO20	100 - 0.949	2563.066023	18.79	1139.994457	1172.274769	1233.639236	5697.785744	1907.600976	2444.416455	2054.769422	1969.57341	1947.49183	1198.591822	1127.719233	1146.422121	1370.302285	1380.675327	1258.21307	1191.69988	1233.297677	1264.762622	1523.737685	1500.406811	1498.626846	1246.940694	1318.604672	1298.282545	3971.599672	4047.242166	4358.727993	2163.125641	2209.340292	2208.878526	1966.0951	2004.735594	1924.096159	4590.747584	4946.100741
0.73_198.0852m/z		198.0852241	1	0.734566667	0.102966667	0	0.000326866	0.000203982	1.853955018	T1DM+ISO20	Normal	100 - 11.9	2279.638458	20.72	1180.388686	1200.120428	1142.731314	17.80511096	777.156463	897.3049109	1204.257581	1255.066563	1271.39675	1156.90746	1181.164853	1212.501017	1447.605555	1436.480365	1444.799057	1434.297811	1440.570205	1413.600293	1282.022857	1299.614328	1304.145925	1500.393651	1439.511135	1570.756617	1613.802832	1653.415579	1434.462463	1808.311122	1813.459572	1860.807876	1733.454389	1784.409759	1812.904417	1225.952266	1317.323296
0.72_198.8624m/z		198.8623932	1	0.717416667	0.1144	0	0.078401055	0.013001291	1.561370074	Normal	T1DM+ISO20	100	703.2180368	24.18	717.5021726	702.0704587	687.4356993	0	452.0102542	583.0520076	776.3892186	770.4642059	757.4002117	709.8626834	707.8335066	698.7648358	744.893062	730.0002709	738.2695545	770.1952399	770.8895548	789.3090657	761.6160366	757.5757111	761.4817827	816.6013373	860.0526891	813.5633256	106.7967925	111.5635128	0	772.2896433	740.9602743	762.0921774	626.0913378	609.877295	616.8113576	0	0
0.60_198.9397m/z		198.9397034	1	0.603016667	0.102966667	0	0.003720917	0.001369679	20.46658581	T1DM	Normal	100 - 24.7 - 17.9	1424.157239	73.45	34.46215001	31.82205672	49.03136093	334.5815821	113.8160624	251.55252	34.66920282	23.67761951	25.41533412	39.57832446	30.74630648	44.35032738	38.40529857	46.14834841	32.5624856	47.14123983	54.77632017	61.35604917	35.83846012	28.09320631	37.26938563	51.33954365	84.64931109	138.7456204	6034.961756	6192.239679	6606.486859	52.24226968	70.58980664	57.1012899	97.47462906	90.98620177	88.04113649	4565.231423	4830.515596
0.77_198.9749m/z		198.974915	1	0.7689	0.102966667	0	0.000917404	0.000461207	2.268094236	Normal	T1DM+ISO20	100 - 0.968	162.4749158	76.57	116.3695159	121.4645401	131.659389	888.1243025	46.53375714	39.69908382	138.7170502	149.0982552	145.5669276	174.2504339	167.0119996	179.4479235	100.8313686	132.8629136	134.8041943	163.9127862	154.6621899	158.0065396	102.9609381	118.3912749	114.6218969	137.7339369	145.270886	137.3958754	0	0	0	127.6971573	126.4728271	127.0757931	73.00519974	84.15795677	112.8012776	0	46.12360446
3.27_199.1261m/z		199.1260748	1	3.274283333	0.211633333	0	0.000485513	0.00027842	1.783737314	Normal	T1DM	100 - 2.42	875.5367075	35.76	788.6956436	834.2291757	803.7251484	560.4018253	1280.462113	217.7645123	1396.230689	1359.338695	1439.383483	662.4238909	672.8119136	689.6694222	690.0096847	712.1933628	663.9141442	713.7645793	714.148697	752.1605531	1491.090986	1491.478179	1465.921788	539.7722901	538.7769687	534.5132361	22.32194103	42.73430789	37.37536862	559.901049	562.2240381	496.6590886	603.6015453	541.7795931	628.9228665	46.94719395	21.71282329
3.47_199.1262m/z		199.1261718	1	3.474483333	0.131566667	0	0.000876185	0.000446727	1.847913914	Normal	T1DM	100 - 0.724	357.937351	26.51	350.893293	336.6861304	357.6390902	76.28467938	434.8452736	106.0598903	581.8200551	560.0426895	607.0584943	257.4847706	291.553411	288.1306528	269.3392812	273.962338	289.5874138	309.4185612	298.4485219	299.739337	647.8853828	653.0547505	659.1850457	211.079978	223.5342381	206.7631451	0	0	0	180.1881747	219.5445388	175.2564632	229.5627514	220.2751831	254.6545874	0	45.81642702
2.87_199.1263m/z		199.1263268	1	2.873866667	0.297433333	0	3.47E-05	3.24E-05	1.835467103	Normal	T1DM	100 - 4.26	1026.913592	37.33	963.8495087	937.3820245	931.1676201	495.0268216	1491.130343	1410.607515	1532.656457	1594.90901	1552.398072	846.8975788	798.0768094	806.3048781	734.4175644	776.8641332	782.5364293	803.6681913	823.4234288	853.4377256	1550.792363	1571.712842	1568.740308	594.1160721	592.7972439	633.0132612	198.5745456	187.4303583	166.9971147	605.5105995	644.5002619	612.0753302	658.1125377	609.5537647	639.0741023	87.75010847	415.6163916
2.38_199.1263m/z		199.1263433	1	2.376233333	0.263116667	0	0.003076542	0.001172649	1.654606027	Normal	T1DM	100 - 2.5	845.9772801	36.22	770.3908562	756.8656652	771.6642627	122.6075933	1218.738977	1551.96515	1278.331546	1253.66065	1321.166685	672.3162352	637.1871584	629.7582506	607.3153336	632.7618465	657.4430463	678.6088945	643.1072956	704.1954114	1283.326803	1304.32078	1296.394419	493.6302055	495.0671155	522.6305435	406.4009596	446.3877675	413.205065	524.2647996	485.2370832	475.052575	547.8779167	517.7635053	551.5814639	274.0739517	301.7472563
0.87_199.1317m/z		199.1317373	1	0.866133333	0.131566667	0	0.014577449	0.00380116	1.270400584	T1DM	T1DM+ISO20	100 - 83.9	806.1833818	26.09	461.7917351	461.3906997	425.3344773	885.0277593	1106.532737	1447.942742	444.4496032	526.5298265	519.2146937	750.8307341	725.6970914	708.1902106	578.8833872	590.8851779	662.2293206	798.2487168	793.3939233	869.4365778	676.1188312	730.1571948	679.826974	705.8157571	754.5272424	796.4481575	1197.790322	1259.578703	1231.921279	827.897555	806.2576276	818.3188703	742.929689	761.564773	725.143923	597.8158796	610.8400599
3.27_199.6268m/z		199.6267504	1	3.274283333	0.1659	0	0.006040309	0.00200093	1.985961454	Normal	T1DM	100	151.4600458	51.31	147.4224754	141.3270423	148.0274414	0	234.0773895	8.75512331	265.9324667	255.6543208	259.8598098	122.583439	124.4137378	114.783202	114.3034447	111.8572468	103.9584218	125.4647211	125.6741252	126.8255716	280.2740979	273.7136684	268.5193828	94.20563433	109.6239101	77.7844271	25.49213313	0	0	89.05423684	102.3117337	71.85187184	106.5105519	90.43647017	106.963233	0	0
2.38_199.6270m/z		199.6269539	1	2.376233333	0.234533333	0	0.004725595	0.001651353	2.191205744	Normal	T1DM	100	146.9713357	48.01	143.0598763	139.3246512	123.28606	0	223.7037182	270.982182	227.6783581	242.4845537	241.6318527	111.5233449	109.3731894	106.9383755	105.8790653	112.5847035	112.39368	114.639275	99.85695099	132.1528397	215.1964149	228.8940743	236.8152344	70.11763919	72.44328557	86.35273264	10.46991281	17.91976768	0	83.45018597	77.02502829	68.82386384	73.29891036	72.44144459	86.15415758	0	21.10854842
2.87_199.6272m/z		199.6272126	1	2.873866667	0.280283333	0	0.000957646	0.00047709	2.306579213	Normal	T1DM	100	175.5063309	46.17	168.0348393	161.9714299	162.6229963	0	265.4283849	284.4147417	262.2619491	282.5452521	287.4019072	146.3427644	133.6776189	129.5460996	129.4204117	114.3832619	144.558448	128.3449271	129.057102	149.2961335	284.3190877	283.4805066	273.8687306	98.07428776	88.3557837	104.7452772	0	0	0	99.10986958	94.39609075	90.13950468	83.32935471	83.64091823	87.74416649	0	0
1.62_200.2004m/z		200.200412	1	1.615466667	0.5663	0	0.001191377	0.000562797	1.384401431	T1DM	Normal	100 - 8.69	1707.888905	31.39	982.7191158	976.9621301	1000.666261	3231.721039	905.5043015	1028.914549	1252.202764	1255.336986	1311.59955	1338.504906	1276.887114	1339.398628	1111.019491	1174.771166	1162.204811	1420.282145	1395.625469	1442.737277	919.5686191	960.9024168	942.8733718	1059.109797	1041.040993	1077.429865	2348.357099	2323.15388	2288.655854	1643.90898	1657.935855	1646.713408	1157.956309	1168.228748	1171.927901	2503.267145	2819.404758
0.72_200.8597m/z		200.8597457	1	0.717416667	0.06865	0	0.021843615	0.005212074	1.50180156	Normal	T1DM	100	197.4866075	33.09	239.5704137	220.0317655	147.334633	0	157.0567481	103.6281794	256.7074151	253.0154193	257.5212471	159.8828394	235.0454083	168.7390945	247.1620607	164.0929467	239.0804344	259.4650486	260.4077788	163.1339468	183.3178004	169.1763451	170.0664542	269.4952647	142.0637181	273.6836171	0	0	0	266.7746613	149.8969456	148.3475579	108.9339622	205.6918153	100.9936752	0	0
0.84_201.1131m/z		201.1131368	1	0.837533333	0.200216667	0	0.048508248	0.009238276	1.291259248	T1DM	Normal	100 - 32.4 - 37.7	1341.711783	27.31	651.844636	669.8018746	806.1133172	828.5773284	839.9045632	1176.232406	1103.352281	844.3917119	889.7804338	913.2396985	765.8465608	916.8638545	1199.862592	1643.126981	973.9621062	829.6704636	851.823434	997.603674	1376.676308	1332.084761	1485.488312	959.5131514	1308.770596	1573.205401	1700.867141	1677.768108	1828.172345	1686.076815	1591.210282	1655.551557	889.8849998	938.2643776	769.4881242	2448.409682	2414.333087
3.85_201.1584m/z		201.1584126	1	3.852	0.549116667	0	0.035497459	0.007247459	1.308008251	T1DM+ISO20	T1DM	100 - 2.09	612.4891701	19.96	643.9278402	648.9018463	655.131295	1973.105228	13.09440621	0	461.8147328	462.0407993	496.5408705	648.64472	693.1893229	646.4462773	605.8923648	588.3047423	623.6212653	625.8898491	623.5772561	649.3641024	535.0966683	456.8386198	517.497554	564.6938859	565.3107163	530.2869983	0	27.34048335	0	521.2468128	533.5553703	558.4550743	581.0208119	565.8001467	562.7918176	0	0
0.60_201.8960m/z		201.8960366	1	0.603016667	0.102966667	0	0.004849724	0.001684769	6.011120186	T1DM	Normal	100 - 51.2	189.4119778	82.49	18.4785506	15.01650735	7.34330759	285.7570038	24.05410244	27.40893223	13.39160048	14.81941221	14.40231739	12.17938053	13.65238509	25.01084051	33.26790684	23.78020792	20.62523668	40.43357726	24.9676041	29.15144509	3.469830488	16.64316287	9.189346432	29.15768486	25.80640259	28.23956576	673.3342947	718.4768939	768.4767494	13.07829659	43.37773474	37.93124286	14.92654636	40.70184875	44.0358429	443.6524734	575.4407196
0.92_201.9566m/z		201.9565523	1	0.917616667	2.52255	0	0.000621077	0.00034048	1.335726807	T1DM	T1DM+ISO20	100 - 30.5	3716.171593	13.15	2523.524983	2528.754695	2532.512983	6956.376748	1990.857271	2317.108958	2265.099102	2223.723317	2305.491143	2564.239788	2523.466632	2578.522148	2886.521908	2833.672803	2757.905055	3577.205628	3566.519738	3730.747734	2650.158689	2748.681413	2771.229814	4153.036803	4343.437329	4351.605642	5540.744717	5544.45653	5486.957688	4236.246429	4478.05923	4495.843674	3460.749436	3453.806717	3424.071505	4120.426801	4243.660328
0.73_202.0700m/z		202.0700138	1	0.734566667	0.148716667	0	0.389432478	0.046738846	1.119438037	T1DM+ISO20	Normal	100	128.4377494	22.31	138.2424256	131.7465807	132.7300161	0	54.03041105	40.93128867	105.4874563	107.8690447	103.9353265	188.3400956	148.1988	178.1633857	125.2367188	107.9025229	114.076795	130.8216449	126.2426909	144.0310718	120.3763653	108.0145546	118.1241397	102.3829787	116.0035192	110.7312916	136.7540511	138.4870582	139.9627492	134.0646838	122.8444908	120.6255607	132.3261831	123.5419526	131.3173372	130.5153241	56.15660854
0.87_202.2169m/z		202.2168617	1	0.866133333	0.165883333	0	0.000173594	0.000121942	2.558010877	T1DM	T1DM+ISO20	100 - 5.94	207.4953287	34.47	149.405266	141.2852642	114.3951949	0	209.4298334	258.5286521	116.9546586	197.5760227	207.394105	199.1983466	193.7459224	202.1123478	128.9884045	129.7805977	204.6653752	267.3776693	238.9297966	277.0563817	140.5549762	165.7401318	128.718784	165.053921	204.9112582	236.4571887	416.922315	397.6119154	406.4356315	307.290828	312.4352516	264.3420627	165.2987163	113.8281095	150.5710589	293.1450231	49.36140695
0.04_202.8989m/z		202.898907	1	0.036733333	0.46905	0	1.03E-05	1.18E-05	1.945737662	T1DM	Normal	100 - 43.5	610.3106018	38.94	90.05583434	73.21784318	79.79544514	1994.454614	106.8861782	167.3810533	360.3862043	267.1963822	248.9213633	255.6658293	246.1798728	292.0771571	373.7472406	339.9290901	235.7099413	270.1819291	318.548527	241.3109661	252.5530276	261.4667729	278.9072494	249.2093461	282.6689731	241.519002	908.0644803	1034.497805	1164.003679	418.1947297	540.6947409	500.2006808	519.3260151	560.5346444	506.758131	431.6720921	1330.924024
0.72_203.0530m/z		203.0530216	1	0.717416667	0.2002	0	5.95E-07	1.15E-06	1.619654209	T1DM+ISO20	Normal	100 - 7.35 - 1.66	26207.33851	18.85	16749.69662	16757.87061	16037.68198	4833.284032	12136.55565	18556.07362	12420.55147	15401.09052	14534.70724	19879.71329	16961.49735	18439.4087	16604.85556	16485.61604	16350.32919	17871.97386	17197.13021	16045.38347	16699.47053	16151.27704	15797.67337	18466.78103	18640.89286	19320.24422	22427.35916	21190.48666	21468.37594	24655.29559	24939.26009	23358.44956	20707.65787	20267.82956	21544.24584	15290.46605	11886.47724
0.73_203.1455m/z		203.1455417	1	0.734566667	0.0858	0	0.002141161	0.000897113	1.992965342	T1DM+ISO20	T1DM	100	130.2335599	29.03	68.36191138	80.64516116	95.49934018	105.7521153	77.00124129	2.77986396	111.2753672	127.2941165	108.8700065	80.63954443	84.26366173	67.30065733	101.9760792	110.8912413	120.9128694	117.6034791	125.1447444	140.5447782	131.8294866	106.2417796	122.8042976	125.2196505	97.38070037	94.00720449	8.225191886	1.317415345	0.448132606	77.40388807	76.0356011	95.09507203	88.75515777	84.53471134	95.65039825	3.054411423	0.324936702
3.85_203.1764m/z		203.1763816	1	3.852	0.400416667	0	0.0938811	0.015029231	1.179622561	T1DM+ISO20	T1DM	100 - 9.1 - 39.8	1674.56346	21.89	1733.441912	1753.122758	1805.740699	37.61189307	256.2853146	8.396793534	1335.021302	1271.2302	1359.241153	2059.492997	2094.102635	2082.004082	1603.467856	1633.373445	1632.996359	1750.324039	1753.491084	1759.742528	1509.1121	1470.054212	1490.765247	1538.081827	1551.959595	1538.401325	0	0	0	1508.8325	1560.085188	1481.638851	1674.469011	1625.345405	1581.51959	102.7132023	95.73044544
0.72_203.1984m/z		203.1983634	1	0.717416667	0.051483333	0	0.134134566	0.019880999	1.740953309	T1DM+ISO20	Normal	100	439.0579652	30.17	355.4518211	354.5489541	231.3089025	0	243.4722275	279.5242876	196.9896343	254.6501562	220.2969229	271.8981746	321.4041603	244.2998383	296.2826932	184.6791997	289.152463	323.4846224	293.8790094	210.1872734	216.91118	213.2465302	180.674131	338.8214235	212.4852598	319.0069486	129.9008878	82.90489144	116.1228099	437.5388828	317.8616437	252.6912037	249.9971848	349.2440186	264.0756073	0	0
0.60_203.9202m/z		203.920205	1	0.603016667	0.183033333	0	0.001990952	0.000845306	2.844341393	T1DM	Normal	100 - 16.1 - 14.6	738.601105	57.46	157.13938	159.8441323	180.8395991	251.5781104	344.1301794	645.1963411	58.3833059	67.00246775	65.40624392	200.4645803	168.2815652	193.9253144	238.6266427	269.8411409	242.7253992	383.7627586	383.4903555	445.7618783	145.9167567	159.1348406	155.2875813	408.0528827	438.0377404	469.3434125	2119.475622	2156.336934	2560.672532	395.4529921	329.2908226	414.9849902	390.3843612	400.636672	373.8809628	1593.041963	1893.544234
1.28_204.0083m/z		204.0083401	1	1.2837	0.148733333	0	0.000134306	9.93E-05	2.552230407	Normal	T1DM	100 - 20.8	248.5849604	28.08	233.6817174	242.7506967	224.7760516	34.63346494	343.2389808	423.4717901	402.4553693	404.8400587	392.6461556	197.0148864	203.9953777	188.2319839	198.2383629	205.1326803	191.5986188	195.1847649	194.763512	204.6786448	357.8163848	351.2990157	351.2089347	126.0581428	142.2126045	156.1108504	14.13752453	0	0	114.6138016	134.9227995	94.53884539	139.2994018	116.2824946	121.3776932	0	61.93121021
1.45_204.0091m/z		204.0091226	1	1.449583333	0.13155	0	2.23E-05	2.25E-05	2.707923845	Normal	T1DM	100 - 12.2 - 0.277	169.9021519	33.04	164.5425763	144.9620643	159.3820413	131.7736612	256.6452808	289.0886192	277.0126174	274.1923863	263.0266775	130.161389	132.9900347	124.8093327	112.6567069	110.4903384	122.8739165	128.9560351	119.8578075	143.2187212	247.6647512	233.4753191	234.8802917	84.77771718	104.4668385	85.74652176	0	17.23644084	0	75.79852141	89.03854122	70.87992554	88.59315809	74.6667104	80.48144134	0	0
0.75_204.1233m/z		204.1232892	1	0.751733333	0.137283333	0	0.020964815	0.005044568	1.196347108	Normal	T1DM+ISO20	100 - 12.7 - 1.97	10074.50699	16.67	8877.34458	8692.617281	9111.164323	6033.800011	8940.962916	10818.93249	9662.146273	10167.6701	9983.720418	8915.94296	8217.538788	8994.543774	9271.198311	9953.247183	9434.84299	12958.06887	12932.18872	13697.18426	10309.74998	10557.79736	10065.36429	11569.46157	11148.68411	11473.99626	11568.87973	11176.9967	9785.087146	9454.912727	10126.80309	10057.92869	8726.20261	8574.044387	8992.096985	11690.70666	11319.51606
1.45_204.5748m/z		204.5748221	1	1.449583333	0.1487	0	0.030880631	0.006507368	1.837687728	Normal	T1DM	100 - 13.9	142.8921814	25.46	137.7401157	138.6820618	118.9508764	0	199.8384951	264.9384354	226.9621704	228.9913141	225.7471861	131.4731261	111.8829892	104.3353788	113.7344522	110.5047239	108.4283728	119.1473683	118.9571179	113.1238591	191.2650119	189.57736	190.9362636	88.66977272	100.8375755	94.68832728	19.04165495	21.13589873	17.26409842	92.75884511	85.86571914	91.70678891	99.19769414	96.78896642	110.8808229	0	36.66154482
0.64_204.9564m/z		204.9564296	1	0.637333333	0.097233333	0	0.001552966	0.000700693	1.68507783	Normal	T1DM+ISO20	100 - 17.6 - 31.9	395.0269322	43.41	345.4488306	330.9944916	324.6663239	1398.293954	455.8633251	400.376645	163.8955781	176.4540679	192.6716598	297.7124734	300.1909379	315.6110329	356.0625574	339.5779943	381.0441972	510.2871947	501.439015	499.2652704	238.6167626	240.3141544	239.8185295	456.5913332	508.2823022	507.1677425	294.0743726	299.2094162	193.5246092	350.8274004	377.3066085	351.2307194	345.5252529	357.685085	354.9340809	130.9266118	102.8090797
0.27_205.0870m/z		205.0870293	1	0.27125	0.617766667	0	0.00416805	0.00149568	2.376878032	Normal	T1DM+ISO20	100	1302.379632	34.12	896.2893357	875.7459271	881.1789833	13650.77972	960.2371329	1079.137447	784.4568926	792.1631274	826.9926764	723.2515991	692.268883	705.1664175	748.0100658	725.0427812	753.1597087	725.2298641	711.0670323	772.9012598	635.9490494	641.203416	607.2406591	655.9957276	718.5879035	695.0555662	1348.722543	1264.014867	1230.608143	602.9104884	618.2814892	601.7293309	618.6390534	623.9645818	620.0221113	1542.803723	1231.614556
0.77_205.0975m/z		205.0975251	1	0.7689	0.148716667	0	0.449179271	0.052491651	1.173922078	Normal	T1DM+ISO20	100 - 27.9 - 14.7	2376.444819	21.42	2316.402784	2177.698623	1289.372282	7265.485292	2204.723125	2280.655268	1670.601019	2418.360701	2492.983111	1915.399005	2865.425019	2015.662588	2428.943452	1487.838368	2782.523173	3010.173999	2869.172295	1875.721273	1422.595136	1525.464249	1369.774154	2019.310581	2521.15827	2809.2319	2168.809355	2079.795347	3262.25364	3076.054931	1842.531314	1764.290016	2060.143939	1830.935896	1804.860048	2392.624057	2024.031812
0.99_205.1338m/z		205.1337639	1	0.98625	0.09725	0	0.111599226	0.017133055	1.299556068	T1DM	T1DM+ISO20	100 - 5.68	360.8979557	35.08	271.4360924	234.5766443	252.38466	1807.975661	359.178599	358.691227	210.6470662	220.6099824	217.579359	284.5378709	294.9647453	286.0165517	278.5036935	279.3863972	306.8151919	280.7987812	296.9138539	297.4935267	202.7973173	208.2276182	147.1785012	270.1926125	267.5683162	258.6096197	664.2718507	623.403321	575.3519276	341.5492704	338.5159834	326.5244097	317.8038492	285.781566	315.7593691	625.2539295	468.3901843
1.13_205.5931m/z		205.5931083	1	1.134983333	0.148716667	0	3.97E-07	8.16E-07	10.18602985	T1DM+ISO20	T1DM	100 - 1.35	237.943851	33.77	51.42184421	52.7095812	51.23546401	0	83.92571619	85.33622517	81.58442922	77.72958986	80.08704501	44.59915869	45.60047794	45.32847828	48.83643772	52.60295998	44.91981761	46.12872161	47.44127833	53.68692309	78.08600946	82.63238384	88.22307615	70.68206852	71.89884901	64.57703199	0	0	0	32.5793088	31.22587885	23.27804038	38.89056485	29.1156043	32.11852217	16.40794775	9.116613664
3.75_205.6323m/z		205.6322921	1	3.754766667	0.297433333	0	4.42E-10	2.73E-09	20.79309335	T1DM+ISO20	Normal	100	158.9669395	100.06	0	0	0	0	0	0	0	0	0	0	0	0	0	8.596615687	16.48820354	13.42252292	0	10.53568919	0	0	2.884690541	17.68191407	84.0176136	29.85706832	0	0	0	68.01517783	112.4712831	87.58495052	0	0	0	0	0
0.70_206.8942m/z		206.8941643	1	0.70025	0.09725	0	0.020503926	0.004966887	1.929820529	Normal	T1DM+ISO20	100 - 1.61	1412.662834	23.71	1476.993577	1455.979684	1499.795149	4.043253953	966.0672896	1196.554535	1411.771216	1626.121494	1625.503178	1467.126571	1432.030424	1451.056137	1620.007669	1548.994226	1559.149447	1584.306786	1609.907999	1645.158511	1458.99123	1516.688051	1465.167866	1337.268861	1528.996297	1416.228573	0	0	0	1519.456083	1583.237999	1542.955099	1174.246467	1172.64031	1145.806744	34.45121954	0
0.73_207.0151m/z		207.0151436	1	0.734566667	0.0858	0	0.243515081	0.031728451	1.386159336	T1DM+ISO20	T1DM	100	524.9300918	17.95	481.9474424	493.2390209	495.8596827	0	310.2410988	362.6162889	508.8546488	515.9433047	494.4542328	507.9636879	521.7280974	499.8767254	554.0864366	576.9222187	557.9609805	625.717091	628.4803646	625.5510764	346.9299554	363.2849326	364.4977985	570.8091525	565.4638086	603.7385803	339.2067985	266.741266	344.7684235	647.9048719	628.8511053	621.515985	520.114467	509.0255985	524.4896622	85.8180311	0
1.42_207.1025m/z		207.102475	1	1.415266667	0.348933333	0	0.952728405	0.101022236	1.044116266	Normal	T1DM	100 - 8.27	574.6005135	31.03	594.3000131	614.3640249	595.2062557	2578.256857	295.0899367	358.9627741	511.6605141	513.5031591	482.3575166	455.5329411	407.1014809	460.9831108	553.571332	512.8309593	514.6612033	660.0870339	676.3463834	713.676329	408.3848262	451.2102502	396.7196455	348.2324992	365.8235112	321.5497675	535.6094277	455.4989522	489.1258564	759.6547803	777.7806348	726.9694993	435.2025691	393.8975821	435.9896118	464.1961202	442.5164631
3.85_207.1627m/z		207.1627226	1	3.852	0.829416667	0	0.232042578	0.030512309	1.207494437	Normal	T1DM	100 - 12.8	2107.433572	15.64	2074.741687	2138.166959	2110.246896	9504.66715	481.6617073	7.24087529	1532.84973	1548.253471	1645.640217	2329.166538	2311.422084	2312.514315	1862.004367	1924.244394	1872.205147	2030.592859	2036.183378	2005.635105	1791.983219	1719.290939	1757.663036	1916.827398	1814.05189	1851.15237	133.2510523	51.37179033	59.98513582	1845.665459	1746.02625	1796.615775	1904.458624	1843.060353	1937.587997	368.4353558	554.447826
0.77_208.0967m/z		208.0966633	1	0.7689	0.18305	0	0.094133981	0.015063886	1.20290345	T1DM	Normal	22.3 - 100	1338.527346	25.47	1038.347421	1041.104426	1033.697	1510.678272	957.4586985	1217.558019	788.9867248	760.3573409	795.8828163	1180.607344	1146.555992	1174.625121	1726.399124	1768.349513	1671.510779	942.5800376	937.8927502	986.8891645	916.3411972	962.6041998	926.4389286	1019.999554	1107.394298	1093.672089	1808.859422	1810.929379	1918.905078	1473.349503	1369.246034	1334.94787	1057.994186	1197.222393	1044.934284	2232.624321	2176.367508
0.70_208.8913m/z		208.8913172	1	0.70025	0.080083333	0	0.02432893	0.005550608	1.947496224	Normal	T1DM+ISO20	100 - 1.1	926.6084392	23.91	963.2561892	971.9601005	972.0840296	0	623.8414677	784.2426696	933.4875973	1045.147152	1049.645848	948.5564755	954.457613	952.6447735	1058.426311	1025.956055	1043.683392	1051.579731	1079.259913	1089.618946	932.7179852	1002.042838	962.3463189	871.0263724	1001.828863	920.791901	0	0	0	965.9060972	1004.984878	1015.211646	800.2002038	778.1005321	767.4581087	0	0
0.53_208.9439m/z		208.9439205	1	0.534366667	0.617766667	0	0.975978127	0.103236169	1.429701777	Normal	T1DM+ISO20	100 - 20.1	11930.62679	31.48	7673.51262	7474.550085	7524.318476	128239.2158	8321.576006	9292.568542	6530.541583	6608.223462	6715.107311	6697.77294	6547.95211	6474.631041	6652.030317	6650.031353	6906.953387	6730.000382	6863.55242	6869.228975	5512.520917	5525.69146	5306.236138	6480.584441	7313.601494	7424.641656	16684.70985	15929.22877	16162.75234	6554.044205	6527.353997	6244.306844	6463.576502	6116.761909	6285.667001	17859.88736	13823.69016
2.52_208.9439m/z		208.9439245	1	2.524933333	2.785666667	0	0.523868177	0.059908519	1.393650343	Normal	T1DM	100 - 12.5	39152.47481	47.33	20990.04997	21165.79821	21576.64465	492542.3937	21885.04484	22067.45387	19597.3734	19317.67616	19201.05942	19895.12977	19225.31012	19293.32678	20506.36376	20238.42854	19824.02978	19695.89313	19619.94791	20000.08797	15770.89783	15648.42527	15448.1159	18789.45802	18744.60045	18615.88593	47180.4488	46827.69557	46073.05935	20259.46724	20471.34692	19980.9353	20082.88056	19741.07766	19294.53775	51068.4015	59760.93305
3.99_209.1739m/z		209.1738696	1	3.989283333	0.577733333	0	0.153818402	0.022167169	1.35986042	T1DM+ISO20	T1DM	100 - 12.8 - 40 - 8.12	2799.00646	9.13	2267.098499	2395.695606	2461.168675	9411.334387	526.8102091	0	1974.098979	2068.17525	2109.63093	3151.362688	3110.636062	3120.249528	2239.119495	2434.989492	2251.401701	2564.798753	2656.795428	2697.964826	2078.649236	2047.291984	2049.943783	2241.826529	2225.057148	2153.580912	50.99043188	70.50110852	93.90211773	2286.15093	2281.393214	2242.912538	2224.641204	2283.352975	2215.176216	85.74419421	271.7447049
0.77_210.0786m/z		210.0785843	1	0.7689	0.120116667	0	1.38E-06	2.30E-06	3.023477322	T1DM+ISO20	Normal	100 - 30.6 - 16.8 - 5.1 - 5.84	3921.610861	20.22	1225.630312	1214.545678	1280.361551	400.714577	835.4347769	921.1740189	1310.820811	1310.699052	1311.199573	1500.545038	1392.043943	1515.066633	1503.819347	1587.514473	1478.720391	1494.686974	1482.414803	1553.708845	1289.941029	1258.872947	1285.199579	1293.735443	1278.526703	1403.899709	2595.434955	2732.821649	2452.626558	1560.341634	1629.905039	1638.11244	1195.249806	1351.160165	1310.786993	720.7766843	608.8796565
3.27_210.1166m/z		210.1166326	1	3.274283333	0.148733333	0	0.004934086	0.00170842	1.946071451	Normal	T1DM	100	181.3352098	32.79	164.0505549	167.6923649	174.9800745	158.7711965	281.5240604	0	299.7440249	271.9068709	306.8307198	146.6739964	152.4625347	146.4608068	135.650754	145.3767361	137.5884257	143.6863948	154.3949809	153.65478	280.1696652	287.0455334	309.2742152	109.242719	120.2679071	104.595719	0	0	37.31458178	102.7344553	100.4468127	104.9731098	107.6331301	106.7387822	123.5014607	0	0
2.38_210.1167m/z		210.1166606	1	2.376233333	0.251683333	0	4.21E-07	8.61E-07	1.783022932	Normal	T1DM	100	272.3987147	28.03	289.0766609	269.0549526	269.2890274	175.6325324	352.8439695	459.5449192	372.2338103	366.9332282	372.2280274	221.8388668	222.4422949	217.9594209	214.9325913	214.5485853	227.2894878	235.4931234	215.0939773	248.4245455	374.2811459	362.3292079	357.380853	166.1896943	166.3558399	166.1723914	106.6888981	108.0508345	86.96354497	174.5671343	171.1795021	155.018892	159.9594	169.331776	162.2126126	57.1830616	60.19462857
1.08_210.9330m/z		210.9329636	1	1.0835	2.591183333	0	0.00024675	0.000161538	1.436970899	T1DM	Normal	100 - 10.1 - 0.601	18642.87231	23.45	9224.07563	9369.512158	9718.366885	59091.80735	13239.50617	15548.92032	13375.75579	13066.06125	12994.20788	9771.089172	9519.796632	9690.270438	10813.99816	10755.15527	10356.92063	10060.58393	10003.71843	10215.15428	11163.4901	11247.06313	11249.4742	10146.81171	10343.2278	10404.55024	27566.05855	27986.3476	28380.67827	16366.23341	16406.31285	16315.39598	15124.07723	15134.33843	14653.61246	26528.33671	31001.24012
0.67_210.9780m/z		210.9779605	1	0.67165	0.080083333	0	0.000416211	0.000246184	1.401203424	T1DM	Normal	100 - 10.1	286.9266382	15.67	187.0704022	179.3053351	173.4639357	232.8732993	211.0199669	213.749286	196.4033635	185.8822705	197.6436107	174.2593274	153.0356858	176.9156468	203.0130235	178.7754179	199.7304472	290.2254882	275.0670191	245.9259624	223.4630744	212.229586	213.7182879	217.5616566	189.6740432	183.5117693	231.9125485	375.9471227	316.6777164	202.5135183	242.1147437	205.0376026	267.1830665	205.2186871	250.5718765	264.8270044	151.7637646
0.92_212.1636m/z		212.1636043	1	0.917616667	0.377516667	0	0.873802699	0.093600898	1.1520258	T1DM	Normal	100 - 67.9 - 44.5	1322.338802	36.67	607.6824617	651.8908809	969.3050355	590.1421716	873.2095502	987.3791563	1540.865744	1027.494485	1042.499663	1663.972826	1482.043161	1713.548646	1112.102515	1405.187811	1073.076422	1748.321588	1738.366481	1956.357394	1260.555091	1228.583531	823.1465428	685.6029249	746.6050375	620.1689402	946.1273913	984.7916491	880.5274841	1085.38083	1150.182616	1133.048839	1249.10414	1278.755568	1255.120729	360.5883227	410.5888388
4.20_212.2004m/z		212.2004422	1	4.200933333	0.263116667	0	0.043384767	0.008471132	1.625396224	T1DM+ISO20	Normal	100	290.1360763	44.38	182.8803812	176.0613469	167.456103	77.92572439	6.974150748	0	163.083152	177.9628754	179.7660922	411.0944355	436.1361939	401.7073409	90.1890342	89.2649843	117.8788725	242.1894249	236.1236869	214.5549274	93.00031876	101.4534825	101.1200466	195.4985319	217.592677	204.128304	15.54779454	0	0	266.9364577	262.1102206	276.5072419	225.292412	248.5252815	260.0604172	0	0
1.70_212.5736m/z		212.5735643	1	1.69555	0.165883333	0	0.072649948	0.012268864	1.798364002	Normal	T1DM	100 - 0.978	153.8783062	27.96	149.6482304	133.1567715	141.975106	0	247.9550628	289.0362466	240.0627869	230.8139873	236.0650994	110.0878552	104.0158233	115.1733156	127.6962831	119.8970093	118.5609444	118.7404544	124.8984138	116.8472155	211.7127203	208.1179689	227.6256388	98.6776263	98.82303312	123.4917549	49.18593804	30.25821504	50.67514049	104.1757127	88.25977295	89.22469597	100.7854911	101.8496315	112.2286104	17.57542998	28.86324198
1.13_212.5786m/z		212.5786077	1	1.134983333	0.13155	0	0.087994318	0.014251018	1.629049335	Normal	T1DM	100	108.4144548	40.02	84.96818986	83.76567905	92.35512276	0	136.791861	173.602241	189.7200974	178.4106233	178.3744391	87.40715782	81.71018875	78.97246485	88.07815495	90.89283374	80.50099238	84.73114288	82.11025835	88.93147885	164.133872	170.1500703	176.829848	81.12806264	71.69902902	56.68310771	11.04381407	11.74549594	13.69699838	70.88607437	69.92341666	79.74970619	89.22908543	103.6730314	76.04555607	0	65.5206567
1.13_213.0778m/z		213.0778083	1	1.134983333	0.251683333	0	0.00146878	0.000670015	1.524620746	Normal	T1DM	100 - 29 - 10.5 - 1.42	3046.570208	27.79	2279.64252	2230.711881	2185.997451	672.9178429	3183.309421	4343.284801	5289.807634	4920.139773	4870.590302	2671.533404	2647.782523	2719.936401	2731.362765	2730.395248	2524.003274	2787.724232	2734.070577	2693.509484	4370.512573	4425.742001	4702.049771	1849.73542	1827.77822	1725.147482	1128.624282	1170.595312	1294.717081	1789.327759	1880.720319	1860.819253	2321.03725	2457.853093	2218.373389	1035.864284	1871.740484
3.99_213.1810m/z		213.1809568	1	3.989283333	0.617766667	0	0.098227471	0.015559474	1.251258982	T1DM+ISO20	T1DM	100 - 8.54 - 64.7 - 0.376	1813.698644	15.54	1806.760776	1772.142234	1779.278316	4856.232682	355.8625157	0	1416.791442	1440.971073	1495.123418	2021.999592	2112.533611	2012.940503	1869.300946	1882.370827	1818.693691	1835.84922	1817.904499	1827.966945	1564.713158	1552.940548	1507.513468	1716.70017	1684.62942	1711.473136	0	0	17.3612864	1682.38492	1678.888128	1752.580253	1804.412253	1737.067653	1752.141409	49.00292397	95.71557461
1.13_213.5791m/z		213.5791162	1	1.134983333	0.148716667	0	0.408037252	0.048589522	1.62417039	Normal	T1DM	100 - 27.8 - 10.9 - 0.83	577.5101441	30.37	415.3004261	423.1287411	455.6551407	0	591.6313973	806.6178648	1022.268787	952.247575	960.5942651	510.1970408	490.4735407	514.0995281	512.3623289	518.9407554	484.0815136	536.868874	532.5163997	521.8213885	859.8112744	866.7113892	923.3872303	341.8877446	323.832233	295.8080211	167.875084	196.7945886	185.3643282	316.9456525	334.9757392	329.9413237	416.5119578	468.4116611	419.9774867	156.9415674	342.7309568
3.74_213.6186m/z		213.6186092	1	3.7376	0.280283333	0	0.45302863	0.052859378	3.293040928	T1DM+ISO20	Normal	100 - 68.9 - 8.65	190.0007557	87.63	7.523457153	11.49808881	10.09689572	0	0	0	42.45606775	68.12957744	73.87992315	73.2226369	43.81225633	52.23053543	30.70883006	47.31555664	59.20163736	184.3736545	162.6128171	155.1475464	33.97768619	38.51352395	56.52669994	103.6548712	53.07580859	76.78576855	0	0	0	283.3506779	341.7865583	319.0829679	35.69110719	36.25948666	50.54586065	0	0
0.04_213.8892m/z		213.8891985	1	0.036733333	0.617766667	0	6.13E-06	7.69E-06	1.838704427	T1DM	Normal	100 - 25 - 17.4 - 1.72	4171.935043	31.26	728.1529655	818.2333614	916.2150427	15795.17892	928.3697483	1631.17128	2169.907214	1721.26731	1717.977678	1775.813803	1769.143406	1954.822994	2341.48499	2219.870886	1750.590364	1978.996359	2033.12337	1836.865515	1699.730196	1721.883678	1915.69827	1653.731992	1752.836386	1623.820866	6365.823363	6667.556908	7271.416487	2570.710176	2856.42702	2764.522227	3015.253486	3138.72939	2897.623819	5336.687651	9871.455693
0.73_214.0076m/z		214.0076142	1	0.734566667	0.0858	0	0.237972176	0.031128781	1.219564512	Normal	T1DM+ISO20	56.4 - 100	330.6710021	25.64	218.9736862	229.2716166	276.1813619	767.0174979	293.7738196	366.1178848	202.0404034	216.3512842	227.2511928	296.5405605	260.8006863	311.4836829	399.5491019	446.9021758	410.1012161	354.8159583	350.9947469	410.8848443	351.4648669	362.986434	366.9731266	228.7303807	292.3133618	294.58416	88.28021868	132.181977	118.2167046	443.2196989	470.4234769	463.3388674	355.5400046	377.8637341	333.938881	155.0555733	77.90531065
0.60_214.9140m/z		214.914015	1	0.603016667	0.06865	0	0.000124205	9.34E-05	24.45291897	T1DM	Normal	100 - 10.3	936.4642554	83.12	6.239126176	16.48378511	13.14296173	282.4873884	48.57300182	99.76950221	24.23963329	24.55133365	20.64270932	20.45831449	27.61337061	21.20232369	30.55441289	20.51452186	23.14064659	43.18318871	47.57086884	29.68547167	12.39342055	12.36464289	19.49540226	27.73103403	20.63038844	26.45153852	4198.360444	4139.490433	4552.035512	32.59498187	54.68822343	47.39078277	49.76070779	66.86115328	59.20111847	3118.692787	2349.317645
0.87_215.0163m/z		215.0162957	1	0.866133333	0.263133333	0	0.289444932	0.036639757	1.450417011	Normal	T1DM+ISO20	100	595.8239324	29.24	577.2431869	551.5011235	568.9753628	0	533.6342178	583.2419159	417.4028593	440.9790534	467.5688784	567.7637143	597.7406146	556.0912372	572.5837636	544.3251719	578.8805873	793.6554512	807.9706063	762.784254	644.8905092	668.0996445	636.6463404	806.8161396	816.7856003	804.194146	98.84435119	52.18680676	24.91910933	775.1381549	712.4119465	729.2799013	566.0311616	543.0209699	535.3793278	28.17289345	0
0.70_215.1005m/z		215.1004935	1	0.70025	0.183033333	0	0.001760274	0.000769069	1.478796203	Normal	T1DM	100 - 13.9	10816.61024	23.29	10859.41381	10544.56497	10547.44354	5185.169821	15426.96915	20993.05366	17339.98987	16334.62709	16159.18571	7023.529034	6942.007943	6510.421376	8079.789574	7929.072536	7373.578806	7638.700351	7699.982164	7833.877698	15337.74227	16335.64366	15872.07611	6571.639015	7534.870882	7525.296829	6374.307139	6083.17256	6611.787798	6677.580069	6356.430103	6092.954191	7591.29866	7519.289387	7443.566618	8012.032541	8051.984271
0.87_215.1271m/z		215.1270867	1	0.866133333	0.1144	0	0.003626508	0.001342691	1.510510209	T1DM	Normal	100 - 42.7	523.5436661	29.36	268.013899	265.2753063	231.2888113	226.0342374	335.3521483	395.8570653	241.4228821	280.9801362	284.2106169	283.8045592	345.5538047	311.5286265	376.0829266	363.7843452	425.6172543	326.741522	324.5995082	336.2263864	303.614258	344.7305586	324.0539619	580.1309732	616.1019315	527.407431	810.9606336	798.6299997	919.1264582	510.1197661	476.0587309	472.9158849	296.6370668	338.9037541	288.4477831	900.5821949	932.3164297
1.00_215.1735m/z		215.173545	1	1.003416667	0.148716667	0	0.40721443	0.0485055	1.369590097	T1DM	Normal	100 - 54.2 - 1.25	391.5153473	38.44	287.7516804	266.5826159	235.7995397	66.51714624	164.0648041	157.4033757	292.6486107	339.1311626	329.2729185	482.3873661	468.4635857	457.2494757	327.1413306	291.1403696	332.0975458	407.264745	381.4600708	397.3643171	171.4558733	196.8337935	196.8622719	211.4029921	199.9556915	200.4644585	62.88915661	74.4602336	89.75809227	386.984412	401.3406322	358.198891	472.7555011	422.9745876	456.9427023	73.16602131	29.95137931
0.72_215.2502m/z		215.2501976	1	0.717416667	0.080066667	0	8.57E-07	1.57E-06	8.812246168	Normal	T1DM+ISO20	100	150.03939	81.51	168.0789686	154.9082837	151.8726548	0	336.6545204	414.3270849	375.2442263	277.4618044	266.9199121	62.91700295	50.75173222	46.32782767	79.12402975	71.36680098	54.29735729	55.98947534	58.39162008	64.91787985	242.7154992	269.339885	249.4082287	46.95812087	51.3998155	51.57263043	0	0	0	32.35244792	27.69670579	17.45203503	44.87078273	42.06333111	41.54098815	0	0
1.71_215.5932m/z		215.5932167	1	1.712716667	0.263116667	0	0.519604777	0.059517889	1.02489552	T1DM	Normal	100 - 0.581	297.5421972	15.51	290.0310253	270.1365121	272.3106445	0	134.278494	191.7525582	328.9380571	326.9854155	335.9010501	309.3925693	300.7659181	319.9042591	266.3419064	246.7046667	242.3698621	379.4848788	382.0118613	386.4215946	289.8882533	282.6428516	292.6667095	348.8014193	383.4909823	386.3304175	276.3874794	324.367564	304.8247973	340.1639857	338.5352549	322.7639059	310.1586935	326.9256798	306.5374476	142.6860421	240.8252788
0.73_215.9715m/z		215.9715258	1	0.734566667	0.0858	0	0.734332218	0.08026098	4.888807653	Normal	T1DM+ISO20	100 - 19.5 - 3.78	358.7034956	47.28	47.14649107	36.71387312	62.22936793	7446.512093	10.9743315	5.370628803	61.08312457	56.05293698	54.36345783	92.44559791	59.30227656	95.1167715	21.17283515	30.52287555	32.38246514	55.83030405	57.36028698	73.1912699	49.18819556	63.19175818	59.10085098	52.06101408	43.59176667	43.97932229	86.57086829	48.03249557	0	65.83002344	96.46036871	102.0539447	48.56695901	57.94883911	67.05138186	336.8126836	340.9172765
3.82_216.1812m/z		216.1812025	1	3.823416667	0.165866667	0	0.006395065	0.002082598	1.344188453	T1DM+ISO20	T1DM	100 - 24.5	105.8968791	69.56	191.9735938	229.3954629	221.6192803	0	0	0	70.36058109	43.25990953	26.60820305	204.3791932	214.6833259	228.1302293	58.67847924	97.77652626	124.8174499	69.97147886	97.75875117	129.6048706	86.73690384	119.7160062	99.86038981	44.43997439	61.16464871	86.37277938	0	0	0	7.955456761	0	7.780093392	31.47637483	33.91821151	19.31632404	0	0
0.70_216.9232m/z		216.9232493	1	0.70025	0.131566667	0	0.050117514	0.009481474	1.420392971	Normal	T1DM	100 - 2.68	3834.843958	21.93	4062.065906	4031.693954	4131.975439	427.1278582	4689.68799	4462.787429	3169.2745	4010.513224	4122.745095	3814.687845	3826.826719	4068.623818	4479.599095	4372.984835	4587.847162	4230.333809	4255.778511	4206.519276	3877.292125	3642.035941	3584.607166	3589.389051	3287.553737	3104.304496	684.8069586	570.2039267	703.4402328	3670.553376	3900.609496	4088.362057	3520.147162	3458.443631	3445.719807	16.6659268	0
0.92_216.9886m/z		216.9885841	1	0.917616667	0.2002	0	0.086241924	0.014036728	2.380088569	T1DM+ISO20	Normal	100 - 28	239.6988996	83.42	54.97581016	69.62359263	76.67711929	813.0011809	40.79172059	37.59974246	59.37968906	55.42117556	42.34033728	144.1004515	131.0137661	166.932705	93.53356453	90.89189633	82.63438006	47.52791191	36.28405877	58.84097861	52.64042856	37.56498722	41.60414927	65.42817522	72.08450676	46.14948507	28.91137716	0	20.22455478	73.27807645	100.1466284	73.32431753	126.3000957	149.3533599	139.1398569	0	0
0.84_217.1053m/z		217.1052955	1	0.837533333	0.18305	0	1.25E-07	3.16E-07	1.607537515	Normal	T1DM	100 - 9.5 - 1.91	28447.65566	22.68	27546.35227	27565.42178	28705.23653	14216.99166	31463.11585	35873.32319	32432.18614	38597.36064	38822.69532	25972.43449	25444.55598	25375.67583	26675.17774	26087.32097	24670.0815	27364.64402	28058.04994	27820.70639	37031.8833	37318.27791	37958.81165	17464.95901	19619.25048	20659.22335	18677.49684	18194.77109	19388.90863	19828.99985	19998.33448	19346.42716	18635.66902	18034.52458	18009.10373	14658.0843	14078.97966
0.84_217.2555m/z		217.2555233	1	0.837533333	0.097233333	0	3.44E-05	3.22E-05	4.596481101	Normal	T1DM	100	698.9300436	39.91	759.6348564	766.9124854	801.8254646	0	964.1081419	884.8630787	823.6083261	1069.837324	1079.380378	638.3032588	601.7267821	601.4903681	633.3534407	616.2300652	549.6660726	644.5358548	668.1852879	662.5293937	1025.082486	1034.293174	1045.112311	250.5173205	302.5814246	350.5437505	0	0	0	232.8164462	245.0298537	223.8267558	223.7038817	201.7531918	192.3187194	0	0
0.24_217.8614m/z		217.8613755	1	0.236933333	0.251683333	0	0.000844384	0.000434084	1.926168389	T1DM	T1DM+ISO20	100 - 1.83	656.0800326	34.42	200.1656041	195.2905887	205.9793177	3483.031768	217.0181621	342.2976379	307.9194945	298.4508378	282.2973955	313.2553021	287.6665027	299.8349418	314.1658493	310.2292305	292.8516619	287.1860289	302.6363262	313.330678	268.0172191	265.4745231	231.3005593	229.9870983	365.6554089	336.3162963	1309.745047	1399.210281	1453.247679	408.5122053	417.4615268	363.5260054	404.9765935	440.4786097	403.9171541	1333.282884	1457.018509
1.03_218.0236m/z		218.0236331	1	1.032016667	0.165883333	0	6.08E-05	5.21E-05	3.46098011	Normal	T1DM	100 - 25.8	147.8272203	59.79	130.3180039	125.6298183	136.6922485	467.8016706	171.9943684	212.8266388	231.7759994	237.6613193	212.8356649	110.8095323	101.3996611	95.71640837	100.6715804	84.61524048	91.09286379	103.3387545	92.95793317	95.60761801	177.2206057	194.1616904	194.6748428	68.70117878	57.26724078	52.08240362	0	0	0	57.97718218	55.23903211	40.12423131	66.30454778	53.81297328	65.96612549	0	0
0.75_218.1383m/z		218.1383	1	0.751733333	0.068633333	0	0.101948121	0.016026123	1.267555533	Normal	T1DM+ISO20	100 - 15.6	883.4971565	20.14	977.8183039	876.8679675	797.215918	539.5128695	848.1460886	923.2308422	561.1218371	872.2944563	865.031344	938.1982683	855.4807063	902.5755487	696.7335402	840.2431626	1026.279949	1074.656888	890.4241336	1054.549996	1109.335273	1263.970914	1128.91888	611.5791335	723.5658121	826.1799234	587.5146438	540.2970694	504.8335372	1075.465211	1105.677474	1002.224409	781.5749465	726.5796862	851.4902015	527.6118049	5.267598786
0.79_218.2119m/z		218.2119053	1	0.78605	0.2002	0	0.026954993	0.005891471	1.616910057	T1DM	Normal	100 - 13.4 - 0.658	3393.494045	31.13	2009.437048	2016.367323	2324.917852	264.0659906	1609.310432	1717.655722	3107.866965	2398.874912	2460.157805	1521.879975	1511.583597	1502.188109	2271.463924	2126.941889	1629.850608	2128.09238	2240.274821	2155.994361	2110.02374	1886.808515	2315.393858	3570.012575	3168.484517	2322.413386	6265.461214	6236.571388	5996.626788	2519.28726	2644.364199	3145.166221	1690.821655	2041.892536	1753.772498	4003.136574	5158.984794
0.70_219.0806m/z		219.0806468	1	0.70025	0.697833333	0	0.829832494	0.089481605	1.27997494	Normal	T1DM+ISO20	78.8 - 100	1298.670551	25.71	974.1250211	1015.013064	1185.608375	8734.743226	873.278269	1390.712004	906.516428	909.2293684	917.7124261	1169.84396	970.318706	1211.925249	778.2907437	958.7478082	770.7253808	984.6905801	1003.144354	1159.599719	974.3003704	979.38593	966.0461843	770.3884779	765.0297803	798.7178088	1450.796234	1449.658991	1041.973474	881.7828701	1138.704094	1074.898999	1197.791806	1107.128809	1147.785558	1822.95076	1689.877463
3.74_219.2103m/z		219.2103074	1	3.7376	0.549133333	0	0.060558833	0.010991907	1.208278251	T1DM+ISO20	T1DM	100 - 12.8 - 28 - 0.548	2361.366515	15.06	2254.003275	2381.302827	2372.232456	0	709.6528238	31.03006069	1919.522344	2011.75881	2013.448937	3067.31827	3109.990777	3107.164399	2792.123341	2937.67961	2772.573479	2556.784128	2555.525941	2611.452676	2288.546841	2247.853563	2282.570769	2711.646312	2658.080525	2703.351912	0	0	0	2230.700652	2241.067084	2238.383741	1996.373512	1914.014829	1955.244724	0	89.17984263
1.45_219.5789m/z		219.5789311	1	1.449583333	0.183033333	0	0.008942446	0.002627159	1.676943041	T1DM+ISO20	T1DM	100 - 14.4	115.5529759	20.49	109.4515667	114.6636459	123.0704814	0	153.5187174	157.0374852	171.744415	168.4870797	157.4389458	92.78134222	87.60130266	99.41218901	93.39845482	93.44114203	93.27822971	105.5970156	116.344384	126.0449492	159.6769972	135.6244122	153.7254602	82.6882539	82.55341858	87.07268462	58.18879736	0	0	95.90358647	102.5540352	116.2087317	75.70959899	68.6709657	68.71458435	0	0
1.98_219.5823m/z		219.5822661	1	1.98155	0.18305	0	0.005261828	0.001792562	2.117677642	Normal	T1DM	100	116.4623122	35.95	99.17542122	101.7389606	108.2278898	0	168.6159852	212.0344145	175.737855	188.1704668	188.7436948	90.09430303	94.60730679	85.00072247	87.86559568	97.62627153	88.43037375	81.72853386	95.17324501	92.21170218	179.6629524	173.0190338	171.9872047	72.6853969	67.56742988	74.99073393	0	30.18185695	21.93495247	65.01441216	63.53141884	63.67141791	76.98821667	70.11113689	71.65422533	0	0
3.95_219.6486m/z		219.6486268	1	3.954966667	0.18305	0	3.54E-14	1.01E-12	63.90571023	T1DM+ISO20	Normal	100	125.3894971	103.05	0	0	0	0	0	0	0	0	0	0	0	0	0	0	0	0	4.715940908	0	0	0	0	25.06906443	17.30543337	0	0	0	0	28.24129151	32.08115636	29.97930898	0	0	0	0	0
0.60_219.9219m/z		219.921904	1	0.603016667	0.697833333	0	0.027831527	0.006025755	1.564282306	T1DM	Normal	100 - 47.9 - 2.84 - 0.548	1498.461299	34.6	531.6880339	521.5213875	549.8182227	9232.494634	741.3489159	833.1963324	571.3128605	551.2855513	550.3334566	550.6616588	544.3716129	566.7747878	620.5152154	621.7402001	585.8361739	608.5826696	581.5686998	567.9762245	472.8816368	472.9206968	451.1551387	667.839558	786.6828391	807.634749	3866.705313	3875.14188	4044.006074	693.9646234	742.4993659	732.255965	796.5453636	774.579443	749.7527236	3041.562421	3820.643169
0.80_221.0191m/z		221.0190848	1	0.803216667	0.13155	0	0.000357566	0.000218364	2.747217962	Normal	T1DM+ISO20	100 - 8.07	794.0972798	23.7	977.3016684	944.7885287	964.9902811	28.56104163	703.9734959	819.3603783	662.7821445	753.1660275	728.9193842	921.7545308	884.6492595	929.3207127	869.0504411	870.6779508	874.1966366	870.8354576	884.4123684	924.0969229	721.6676849	763.9964388	754.0281237	763.7436298	721.2162357	720.845371	79.11284613	37.02940803	96.69724964	480.4178611	460.5663188	442.4612128	386.6930815	361.3054336	338.0699186	19.34337682	0
0.77_221.0915m/z		221.091505	1	0.7689	0.051483333	0	0.018718419	0.00462646	1.365005721	T1DM	T1DM+ISO20	100 - 20.7 - 37.7	273.2390183	22.99	168.3142564	175.2124301	102.1183462	1396.80975	297.4082307	207.0210235	157.7132638	178.8549942	192.0015849	176.5055316	217.033085	179.3866065	203.016688	128.1875205	230.9655804	192.1981487	211.2474543	151.4437674	149.8020612	163.5521459	141.4299351	123.8164919	153.1139098	211.5056509	353.6114672	387.850801	451.7295493	321.3655424	204.4019079	200.6483453	235.4830751	173.0547205	240.3766403	357.6107358	436.5905963
2.87_221.1387m/z		221.1387208	1	2.873866667	0.366083333	0	8.89E-06	1.05E-05	1.730868981	Normal	T1DM	100 - 3.16	1802.022171	34.6	1585.073907	1613.265763	1629.421943	3048.180675	2442.623955	2320.084077	2455.947033	2601.873878	2623.087151	1407.977885	1346.435554	1353.561129	1262.462435	1292.356815	1382.267369	1377.39129	1362.79238	1451.13187	2499.623631	2468.64566	2521.245256	1032.531877	1069.492994	1101.057581	520.8882747	534.5394452	505.8613484	1133.199268	1046.620826	1080.256776	1107.12126	1185.6793	1101.205876	307.3253389	737.5485814
1.45_221.1388m/z		221.1387746	1	1.449583333	0.21735	0	1.39E-06	2.30E-06	1.71576998	Normal	T1DM	100 - 10 - 8.15	1482.373342	27.39	1275.67162	1250.240255	1235.666853	2355.117641	1921.082559	2482.852184	2022.519945	2131.996822	2102.139719	1112.388628	1120.120624	1094.281151	1104.27401	1018.245777	1128.23543	1148.497626	1171.547243	1143.872764	2024.340861	2054.20975	2061.911675	850.8092682	886.5578405	880.3799685	734.038885	712.9071337	602.7667732	866.3317326	905.6295566	824.4750307	892.9122249	866.6245922	901.4828807	471.2503409	577.2961731
3.27_221.1388m/z		221.1388466	1	3.274283333	0.2288	0	0.005321129	0.001808298	1.834174271	Normal	T1DM	100 - 3.04	1210.462068	33.88	1048.195587	1098.968855	1097.812349	2611.351183	1604.038164	244.8399893	1732.756987	1758.070523	1833.102699	887.5470925	938.1955173	898.3379157	931.947117	938.0567413	881.9748611	963.2008701	972.7966962	984.7561351	1760.562959	1843.890257	1840.899683	702.3077092	708.5119595	768.967792	45.55465683	0	0	669.2374565	731.5728535	693.8814567	864.2021475	820.9664635	811.2194982	143.263108	220.7087385
1.28_221.1389m/z		221.1388613	1	1.2837	0.1659	0	1.61E-05	1.71E-05	1.592646817	Normal	T1DM	100 - 12.6 - 9.25 - 3.8 - 3.12	3255.72653	24.48	2803.46505	2810.644653	2823.114996	3773.165906	4241.869298	5519.003306	4661.946229	4568.02128	4665.76557	2487.518626	2407.276548	2426.231771	2399.990291	2399.897096	2371.233953	2647.085407	2655.076033	2623.21342	4655.301749	4670.995192	4724.272982	1979.277215	1927.508727	1895.561429	1831.429213	1847.69269	1568.111039	1922.869274	2029.379215	1944.08607	2155.215868	2159.76276	2097.8985	1317.859271	1737.749149
1.03_221.1390m/z		221.1389892	1	1.032016667	0.394666667	0	0.000998552	0.000491555	1.249766702	Normal	T1DM	100 - 14.3 - 18 - 13.7 - 9.22	11619.24548	13.39	10412.67094	10290.37994	10154.26371	10364.55879	15224.43956	19060.13129	14766.90256	14896.56599	15007.17792	9650.81769	9517.670749	9483.865207	9412.391582	9274.683058	9483.219231	9978.910235	10053.27369	10190.37844	15096.34472	15410.29625	14836.26216	8888.96162	8891.157128	8516.569095	10123.06061	10024.35578	10361.46998	9274.483552	9409.009898	9216.718266	8656.410222	8851.66183	8607.86132	8702.309774	8632.376743
3.82_221.1534m/z		221.1533981	1	3.823416667	0.480483333	0	0.070647188	0.011999212	1.24369777	Normal	T1DM	100 - 8.85	2555.988013	9.65	2626.084703	2692.284469	2509.815671	7526.904594	1202.257114	145.7578957	2246.536798	2438.706903	2464.660218	2569.482614	2822.120318	2574.80195	2375.228722	2297.266602	2347.298067	2685.525172	2675.609348	2617.564655	2436.398972	2332.530068	2553.109305	2470.16645	2315.457563	2418.144133	0	81.73853796	36.51885203	2283.1974	2364.498909	2384.969334	2435.527306	2363.989413	2452.630302	382.8959291	527.6717303
3.27_221.6403m/z		221.6402801	1	3.274283333	0.211633333	0	0.010972014	0.003060088	2.037459448	Normal	T1DM	100	184.3574248	50.56	178.3856326	169.966075	188.9640685	0	274.3847746	0	321.5096385	318.8309196	327.7257501	145.7681752	150.2406256	142.3258563	148.3736162	133.513936	135.7078729	141.0883804	155.9497655	155.6619174	343.2458555	335.1931283	314.8508745	108.7889383	112.4054827	121.6969112	0	0	0	103.3455907	92.41910572	114.9439883	105.2420514	117.5780095	111.0685937	0	0
2.87_221.6405m/z		221.6404884	1	2.873866667	0.3146	0	0.003942358	0.001431452	2.176816831	Normal	T1DM	100 - 0.0442	281.3802497	47.15	265.0193982	261.3220337	242.8488524	0	457.2662398	414.2929299	437.4386254	456.0892006	486.7495019	226.8072895	212.9264625	205.4525874	190.8470019	185.5670532	204.0639957	211.1907573	208.6537575	251.8628844	452.7464184	441.4851203	457.820324	165.8739655	145.2663643	171.5352288	0	0	0	148.6039205	139.1833864	143.0742175	162.612838	169.1588093	149.6351959	0	0
2.38_221.6406m/z		221.640553	1	2.376233333	0.234533333	0	0.001109194	0.000533547	2.329243159	Normal	T1DM	100	125.7669153	52.8	110.4319423	121.1835553	108.7992663	0	194.9620296	247.0942028	192.1879896	207.9341715	203.85981	90.95450152	83.84027302	82.33928149	77.64492936	87.5092963	85.65514306	95.62206406	84.86121663	92.25596111	213.286748	214.6137579	219.2467403	67.05954719	64.25337912	72.81015993	0	0	0	63.94263294	64.90536528	58.06415867	66.60261461	61.66587786	66.37252309	0	0
0.09_221.9142m/z		221.9142326	1	0.088216667	0.434733333	0	0.010455722	0.002941874	1.449449418	T1DM+ISO20	Normal	100 - 7.56	166.5129163	37.27	39.60670643	32.82855255	53.93665368	890.3629086	59.00839642	39.19083903	105.2589556	61.40266843	79.3025012	91.73461024	84.13133791	74.4285372	136.6016168	86.95009808	56.65493001	101.6818158	111.5199977	83.66414719	90.76670201	75.28540834	80.15979464	102.1493235	87.44052728	133.0557392	177.5796606	135.9909089	153.8419971	103.6664477	184.0871755	169.0261242	161.2170641	172.2170558	145.2777113	33.09694314	80.93261536
0.72_222.8741m/z		222.8741365	1	0.717416667	0.1144	0	0.0421678	0.008280201	1.670866549	Normal	T1DM+ISO20	100	463.0422317	22.34	477.3761523	473.2723644	465.7327506	0	436.6130464	477.1363129	492.7387045	547.7952922	554.4912	469.6400241	481.2973054	498.8332162	517.1538008	510.5596692	506.054845	491.2769241	496.7927364	493.6274423	473.3998541	478.8999132	458.4450128	448.8440485	435.7842937	427.248652	0	0	0	559.7822355	585.7174478	593.4426454	435.9015724	407.8375973	421.8180923	0	0
0.27_223.9073m/z		223.9073061	1	0.27125	0.617766667	0	0.496907691	0.057292516	1.340266106	Normal	T1DM+ISO20	100 - 30.6	1427.67453	29.93	838.2974445	799.4543038	804.4998698	14425.63337	975.6337463	1049.303453	877.2082746	897.2841238	867.6764395	870.6875007	872.0780584	836.2406912	884.5533133	859.2000639	870.0987589	872.7962131	855.6907211	859.3103416	698.9701422	719.5248088	695.0290254	898.9876893	993.6245945	942.4057709	2123.004363	2132.177184	2015.635643	949.3584132	1003.555993	926.4245337	1012.387067	978.5183108	929.0566934	2127.050924	1819.456324
2.48_223.9076m/z		223.9076189	1	2.479183333	1.430016667	0	0.211298147	0.028214952	1.588628307	Normal	T1DM+ISO20	100 - 5.68	2280.54274	45.3	1299.777499	1268.106412	1343.05221	27101.98294	1351.464941	1282.41449	1221.939847	1157.154839	1138.43424	1251.044018	1207.748922	1195.029315	1238.71016	1189.555153	1187.655117	1194.267823	1201.633398	1219.87812	915.3951397	934.9891585	942.0559907	1322.852864	1313.448481	1254.434677	3027.932642	3077.988622	3129.101037	1412.942523	1437.12489	1398.048344	1389.017588	1411.031035	1395.508239	3327.025252	4017.529584
0.60_223.9890m/z		223.98898	1	0.603016667	0.137283333	0	0.00248801	0.000995077	6.169771008	T1DM	T1DM+ISO20	100 - 31.5 - 31.8	2346.473462	80.21	179.2120229	171.8312235	164.6551109	41.5067442	952.9343116	1548.364409	17.66101147	20.09389753	6.842599427	173.658479	161.6173374	170.932807	291.009923	305.0482998	294.4948306	848.2693969	840.9106184	869.2555197	100.0304861	120.0032582	100.9010912	624.0798674	797.984403	1000.871659	9254.86541	9337.487601	9902.456423	425.0967088	446.1115611	461.0385139	721.0752186	676.3662665	670.5855751	6951.245533	6855.197009
0.72_224.8678m/z		224.8678053	1	0.717416667	0.09725	0	0.010830378	0.003026707	1.660054525	Normal	T1DM+ISO20	100	267.5445777	17.63	275.6630937	278.5996467	275.7608869	63.03851903	261.1036949	269.6530684	261.848814	312.6671315	300.1905335	295.8996707	285.400874	282.774848	293.0407036	287.5811014	298.8600774	285.0255056	290.0985663	284.6248975	254.8198038	262.6468092	256.1220371	244.9791933	254.0681823	246.6022048	0	0	0	320.0127372	320.106022	332.6906118	264.5645046	253.3099849	242.1584625	0	0
0.72_225.0350m/z		225.035019	1	0.717416667	0.1144	0	0.020747587	0.005002922	1.767392546	T1DM+ISO20	Normal	83.5 - 100	946.6486066	24.15	517.2281685	532.3201019	532.9643	0	410.0417144	493.2825265	503.3663557	545.2423404	533.1003893	641.8256166	592.4022197	624.2289822	582.0148655	591.1282407	607.4960385	565.0009695	554.0870439	575.7565568	499.8792869	519.597732	491.1014173	627.1851666	684.7097498	630.8904942	720.3509604	629.0651363	839.6900925	770.0516546	787.9389927	755.4317406	751.4030565	723.8801771	737.3655058	242.4615814	316.1757754
0.72_225.1312m/z		225.1312449	1	0.717416667	0.080066667	0	0.090031332	0.014491428	1.629099078	Normal	T1DM+ISO20	100 - 2.32	123.5919612	33.68	99.56539047	95.94929687	111.4667745	304.7021168	50.54342006	116.5981248	132.3120965	77.67131944	90.14094361	100.9226224	91.52746029	102.4356031	95.77212755	106.5091725	87.0192146	117.7486776	134.5059428	139.7807468	107.5994555	116.7322245	115.177372	185.0182922	187.7977554	198.7109195	0	29.812485	1.740974051	171.7350423	171.0794031	155.0118797	154.790815	154.3664359	172.4752145	32.65989777	40.39258463
3.55_225.5687m/z		225.5686613	1	3.554566667	0.263116667	0	0.114557548	0.017464212	1.241962737	T1DM+ISO20	T1DM	100 - 8.68	114.0303749	45.04	127.9426904	118.1787377	142.4118971	0	0	0	132.5963468	98.59967441	104.669148	97.80503111	112.452587	81.51267063	133.4685967	140.0853698	139.7258914	115.7936163	106.5629998	85.91949646	72.01594019	86.09797086	73.14669779	132.9270531	158.377262	113.5698506	0	0	0	136.6029362	104.2025603	139.3411004	151.1436611	180.7336709	140.9369829	0	0
2.00_225.6076m/z		225.6076413	1	1.998716667	0.314583333	0	0.000519588	0.00029449	9.689951441	T1DM+ISO20	Normal	100	105.5623651	55.16	4.219305248	5.884710954	2.674318622	0	14.56341226	20.8148004	14.43095089	11.91985636	12.17373748	2.859264506	3.875912248	2.321317145	25.42388468	39.44198311	37.8950217	0	0	0	31.66293067	10.88862786	20.40605032	0	0	0	0	0	0	10.86416324	19.95731173	17.46373546	63.0954894	66.00217546	85.08569252	0	0
0.05_225.8969m/z		225.8969099	1	0.0539	0.497633333	0	0.000803113	0.000417182	1.35351654	T1DM+ISO20	Normal	100 - 30.7 - 1.38	880.0733864	33.41	289.6357534	314.9326167	357.5126979	5548.238373	356.2518189	465.8276006	513.6276331	428.8887136	417.9870465	430.0536975	430.7141713	461.9665894	553.6995139	488.2225378	430.026739	489.460162	463.0847907	445.242047	401.8580814	396.3416464	414.088825	520.5325681	524.5510754	462.3555384	1169.972822	1170.260061	1206.233069	540.3780295	571.1091025	560.015724	618.954639	595.2046092	578.4787697	1003.589712	1489.811011
1.78_225.9068m/z		225.9068272	1	1.78135	1.859033333	0	0.005847412	0.001952664	2.842575241	T1DM+ISO20	T1DM	100 - 58.1	1028.644422	60.78	541.7264897	552.5410419	515.7314399	11947.39519	359.9601093	174.0098052	509.0427896	476.236783	406.3260486	487.4900608	449.8820985	430.7608677	485.08249	466.9680642	346.74376	314.9641204	377.9720255	318.4706577	280.75341	259.4538145	270.1044536	430.0860391	449.2575454	341.0839125	166.5065734	190.3617878	165.7225386	353.4807562	296.3902795	323.3325334	345.6275917	444.7022476	362.0528617	123.039582	623.2333914
0.90_226.0159m/z		226.0158945	1	0.90045	0.131566667	0	2.54E-05	2.50E-05	2.813685322	T1DM+ISO20	Normal	100 - 1.64	203.2464031	44.59	64.33558392	61.81643001	26.49094691	0	16.8077216	27.72440674	94.76427443	80.42499056	83.77044145	72.24720265	81.71865985	78.49498353	117.2009123	90.06446943	122.2329497	107.5567908	105.574451	82.61004249	57.73132089	48.51558241	48.94232311	96.49529421	106.3909033	61.72798687	296.1904974	366.8030187	348.9370802	126.7966483	138.7212053	147.0689337	215.8466118	201.3644739	174.9112207	212.6933971	418.7375949
3.54_226.0754m/z		226.0754114	1	3.5374	0.263116667	0	0.05236022	0.009791592	1.368236133	T1DM+ISO20	Normal	100	158.8612182	39.4	147.0329141	133.8019619	145.9364266	108.1110509	0	0	131.0674148	104.4563933	136.9109164	93.44235027	94.80124386	111.1435688	185.6447914	149.461509	132.8943344	91.09195719	126.9429675	106.4738156	78.64681023	98.75717823	109.7603386	146.4642894	171.6853522	182.030338	0	0	0	164.0891809	156.4745592	129.2789757	195.9445665	248.9070686	213.4519965	0	0
0.99_226.1804m/z		226.1804139	1	0.98625	0.251683333	0	0.922438834	0.098150068	1.070595125	Normal	T1DM+ISO20	100 - 25 - 15.2	4785.345764	46.83	2240.470086	2230.14481	2445.16069	3504.250084	1951.02273	2210.570582	6556.048648	6344.072349	6463.767683	10067.60024	9473.525587	10171.55858	3666.293299	3752.741088	3519.451638	9054.540969	9134.928507	9939.947145	2129.848834	2175.964907	2046.511126	1914.717647	1958.511556	1896.649559	3904.228813	3828.980658	3974.394847	4811.983295	4865.705291	4944.76511	3780.423392	4092.042316	3909.385284	2245.851065	2090.279542
4.18_226.2023m/z		226.2023079	1	4.183766667	0.760766667	0	0.128438096	0.019198306	1.306656983	T1DM+ISO20	T1DM	44.2 - 100	2479.543914	13.17	1770.485814	1845.418227	1822.202992	15745.91813	503.247662	0	1689.176362	1741.398413	1729.971253	2560.080514	2523.949121	2514.10077	1629.571583	1612.242793	1618.152817	2031.649456	2052.704185	2049.171257	1419.397228	1411.582119	1410.135962	1700.737455	1632.719325	1616.337784	118.5424366	57.90327344	129.0938751	1725.422289	1701.821576	1701.372406	1705.734403	1679.995301	1730.693475	25.28671749	65.94680551
0.67_226.9521m/z		226.9520852	1	0.67165	0.148716667	0	1.60E-08	5.60E-08	1.986728652	T1DM	Normal	100 - 4.42 - 1.43 - 0.0524	35068.88752	15.49	16617.27194	16111.31977	16429.91639	12328.38324	19380.04174	25734.05516	18941.14354	17510.78064	17414.62616	16138.45919	15908.2986	16039.98118	17943.9275	17447.67626	17532.00755	16947.8304	17211.48088	17520.96543	15445.32856	15342.12684	15276.72133	21548.4993	21760.87206	21106.05877	64104.31648	64572.57905	65510.26237	25072.004	25095.36642	24695.93915	24554.28366	24553.4889	24633.81577	52255.65829	53407.57018
0.77_227.0818m/z		227.0818295	1	0.7689	0.165883333	0	0.003669206	0.001354259	1.360782608	Normal	T1DM+ISO20	100 - 15.5	1530.845877	25.73	1375.624858	1277.540308	1247.138335	543.794997	971.9598137	952.2488339	1344.152028	1589.64512	1522.938151	1888.144946	1853.340967	1875.257726	1987.896207	1985.506829	2052.839705	1785.591478	1770.862259	1882.524125	1148.750377	1233.321742	1251.47662	1624.613945	1760.340678	1814.791004	764.6878422	720.8953955	797.3681502	1839.178971	1694.104491	1680.430096	1336.05524	1316.136209	1284.355681	416.4528206	588.6075635
1.28_227.1048m/z		227.1048093	1	1.2837	0.131566667	0	1.34E-08	4.74E-08	6.022421866	T1DM+ISO20	T1DM	100 - 2.98 - 0.714 - 0.308	1757.63825	26.5	457.6014528	469.9863102	466.3968002	20.36783129	668.3631779	735.6130006	621.1299861	595.4524623	602.6197736	438.5424443	445.3486681	421.5459932	390.9615981	421.668085	417.3456674	444.9115399	406.725728	437.506568	592.4090958	638.2378939	655.0263355	619.2928376	543.6922088	488.6800858	259.9617848	229.7728311	161.8254628	258.8002445	289.0216207	286.8090258	354.7837441	323.9089745	314.1002911	181.150183	242.0264226
0.67_227.1052m/z		227.105239	1	0.67165	0.080083333	0	0.564115117	0.064006879	1.067047305	T1DM+ISO20	Normal	100	372.2398909	35.27	383.764193	358.7377473	358.143611	0	646.2061388	779.4478279	452.556072	380.6398806	355.0651126	294.13439	283.0590752	273.9444168	350.2863552	327.2032759	326.6852385	281.5542294	287.5564424	310.8942147	287.0000297	290.1441536	286.2177764	371.5147977	380.955303	306.6995792	469.7746846	457.0702595	327.7624617	334.4504306	398.9612129	342.3833868	431.8305025	376.4902723	414.2621225	236.083956	208.9574217
1.43_227.5858m/z		227.5857701	1	1.432416667	0.234516667	0	2.16E-08	7.28E-08	9.683933642	T1DM+ISO20	T1DM	100	175.0671972	55.7	35.59882173	41.19127524	37.51969146	0	2.292239828	0	30.73414771	29.97631429	34.45945106	18.44985256	15.56596491	18.69376272	26.82441835	33.09321322	23.31444512	43.88156012	53.00400809	54.80238809	14.76141215	23.04378438	35.98705819	30.32658547	36.25868037	9.829870592	0	11.72608785	0	44.43210984	38.1237161	46.46011338	3.747458041	5.817104251	6.194618106	0	0
1.28_227.6061m/z		227.6061	1	1.2837	0.120133333	0	1.55E-06	2.53E-06	9.172413971	T1DM+ISO20	T1DM	100 - 1.32	327.2524727	35.08	71.67312268	74.9016605	83.10375188	0	127.2740151	129.0145411	111.3433351	120.4839618	119.3879166	66.49458193	63.94609989	64.60330719	71.59769461	69.56423803	61.92518424	61.3983678	66.03097936	64.96274483	107.0077705	112.9946158	114.1825595	111.1397706	99.94900711	86.85483507	0	0	24.89672578	39.79375428	38.55068111	42.81011339	49.5058625	46.62992627	52.30254018	12.74664916	0
3.97_227.6343m/z		227.6343309	1	3.972133333	0.348933333	0	0.579235371	0.065533942	3.994395708	T1DM+ISO20	Normal	100 - 82.2 - 23	296.8752549	85.59	25.044642	16.14978127	6.165568729	0	0	0	136.3801549	141.9124516	145.1099108	78.98952664	85.11626403	32.17344294	32.58636087	26.12789338	45.62522293	169.0643836	142.0533922	143.9935384	17.40790602	45.27362155	28.08308893	186.0215181	140.4698359	140.0021898	0	0	0	623.3080358	615.9170033	644.3819194	56.09816182	48.69990992	49.65159744	0	0
1.10_228.1973m/z		228.1973392	1	1.10065	0.2002	0	0.019309827	0.004735855	1.422958363	T1DM	Normal	100 - 16.8	2242.930679	46.47	786.9473908	760.0896424	535.1339015	3602.423625	456.6104635	537.0215316	1827.048877	2482.103696	2590.06171	2477.036354	2906.978972	2332.135079	1069.876342	897.754945	1213.522887	3293.476808	3165.865212	2926.155306	570.9313846	577.4545891	654.4305559	742.2512799	693.5454236	731.0185144	1956.754878	1832.750465	1911.945234	1800.584729	1732.303176	1674.945317	2659.260609	2384.124645	2535.347369	1251.960582	1158.011962
0.92_228.2310m/z		228.2309843	1	0.917616667	0.217366667	0	0.397039671	0.047505516	1.554387042	Normal	T1DM+ISO20	100 - 0.804	413.6861577	44.58	250.003589	241.7028591	254.0901483	4574.109454	224.681769	259.3971269	247.6218967	221.881481	225.995925	241.8056198	221.8678284	238.5037619	232.3303554	241.5992252	219.4277501	242.33281	238.639533	277.4831001	173.9438778	182.7139916	181.5530084	244.8883913	253.3489477	238.545335	510.0244096	504.6766718	476.8224909	242.9608356	252.6077408	269.7464669	268.8621611	234.7526606	211.6188565	526.6054225	453.2842714
0.29_228.2326m/z		228.2326254	1	0.288416667	0.217366667	0	0.714422558	0.078385143	1.508009067	Normal	T1DM	100 - 2.91	358.4453106	25.27	241.8027407	234.1272429	223.2651577	3432.933802	253.116738	282.402433	212.400422	212.1501883	210.4166501	213.3984788	227.6719569	210.0693149	221.6316189	227.3528482	220.0362101	228.4986404	224.8834661	229.4039046	189.8647151	194.4978529	208.7094966	234.3644708	250.7018516	218.9872531	310.1734086	227.3762178	235.1853177	221.4592207	225.8642264	213.5683316	225.964117	205.3938178	183.0501441	345.9707434	291.8119931
0.87_228.9001m/z		228.9001351	1	0.866133333	0.400416667	0	0.002344737	0.000959573	1.595825982	T1DM	T1DM+ISO20	100 - 41 - 39.8 - 6.67	663.7338438	27.41	340.9341572	321.3515304	361.155326	3294.071541	442.4655405	518.0250033	662.3834456	641.8257221	652.8761734	284.1716909	304.6561614	310.5323205	391.8617104	391.5674841	339.6030699	394.1815844	368.8968671	368.1254563	397.4065717	418.2108455	408.3746244	283.5137799	362.5884565	326.4778522	635.2231171	638.2696048	710.5127813	668.9869139	683.7958236	673.3426304	637.9628424	628.4035488	634.8987778	696.3786518	1146.980477
0.87_229.1068m/z		229.1068139	1	0.866133333	0.062916667	0	0.04515886	0.008731007	1.239870128	T1DM	Normal	52 - 100	279.2632289	22.08	233.4744469	207.5005035	174.4582195	67.8950883	156.0252411	174.7869165	167.9898799	201.7845167	198.6573962	350.6038183	352.3532661	323.5004614	270.5310504	220.3310546	269.0135777	308.7540218	288.1117619	241.3761986	165.7677627	167.9780845	152.1850742	247.4244429	252.2299939	212.9281403	358.0282529	256.9674078	348.4435848	339.0598598	348.7046385	318.1064656	326.9370793	371.549303	266.6608011	289.1561819	219.6238778
0.77_229.1234m/z		229.1234286	1	0.7689	0.09725	0	0.631833519	0.070558539	1.112545242	T1DM+ISO20	Normal	98.7 - 100	806.0583928	36.84	545.237711	536.1019419	1054.550102	271.2920977	296.9505135	457.1896952	771.1015564	597.4972781	568.6232376	1139.833349	701.365152	1111.319688	619.1971671	1119.730867	545.8570461	638.2206338	682.2286262	967.9381014	1011.805435	924.1053494	1229.302437	401.9784286	590.060563	606.9307722	803.8349317	881.1202608	454.9946106	717.5951103	1777.715143	2100.250823	761.8542534	958.03773	864.2872895	712.5221152	917.7313376
0.80_229.1541m/z		229.154052	1	0.803216667	0.080083333	0	0.007193808	0.002279907	1.345064859	T1DM	Normal	100 - 20.8 - 2.55	1818.924182	19.54	1312.449575	1310.315877	1046.506771	148.1823344	982.1534926	1137.964266	1459.629486	1422.23473	1463.206678	1323.150317	1391.078923	1335.429773	1406.383074	990.9241214	1253.47062	1595.419506	1714.291187	1507.271992	1428.871398	1516.715705	1317.661206	1941.527284	1776.645713	1673.590588	1302.705686	1278.927578	1668.401094	2585.677294	1621.558893	1528.271545	1839.063639	1761.280955	1797.505306	1521.517909	1463.633383
0.92_229.1544m/z		229.1544143	1	0.917616667	0.165883333	0	0.068177848	0.011704378	1.204181323	T1DM	T1DM+ISO20	100 - 17.1	2127.471314	17.02	1816.781414	1800.787107	1691.580298	178.4907281	1217.310668	1414.464373	1771.991775	1959.721556	1979.604458	2049.177225	2026.492179	2061.373176	1779.818679	1750.690021	1844.498983	2335.628239	2248.04641	2332.465805	1619.513716	1659.122221	1572.60418	2171.091929	2143.721709	2205.568916	2282.798224	2395.861582	2256.055234	2918.347873	2846.869445	2859.026785	2062.336877	2157.21984	1994.576594	2355.353795	2289.852863
1.07_230.2484m/z		230.2484089	1	1.066333333	0.451883333	0	0.052449442	0.009801632	1.383338044	T1DM	Normal	100 - 14.8 - 0.287	3981.592178	28.53	2247.039426	2218.623799	2176.231735	42.20162191	2923.883673	3520.266541	2907.842215	3214.037942	3165.283824	3316.35887	3256.678311	3261.062389	2732.192458	2784.702254	2956.608816	4070.310813	3946.313088	4110.455404	2375.466358	2388.512946	2309.054671	2926.181792	3098.025776	3130.655804	6487.273979	6573.705452	6807.351321	4777.826794	4654.080053	4478.179827	3244.71307	3087.99886	3119.063767	3903.409445	3678.758983
0.04_230.8909m/z		230.8909423	1	0.036733333	0.46905	0	7.11E-05	5.93E-05	1.583552517	T1DM	Normal	100 - 43.2	1363.604851	30.25	368.9263523	360.2539503	392.8555276	6313.517812	424.6451549	614.7780333	735.69006	615.5275613	584.950211	645.4841254	633.7765774	667.5623319	810.8804895	812.8562571	638.1881664	667.9084544	706.518446	683.7892948	581.1744382	608.6062391	640.3861978	668.2826281	779.3012077	710.658375	2416.137917	2326.463185	2307.18897	1024.091266	1064.518529	998.9260996	1133.94333	1120.484796	1014.134722	1615.585281	2755.64836
0.87_231.1208m/z		231.1208221	1	0.866133333	0.165866667	0	0.001410684	0.000647799	2.117493494	T1DM	Normal	100 - 13.7	5315.022591	34.46	2026.278875	1926.247202	1781.519831	370.9067521	1923.78379	2528.607869	1777.797001	1754.58572	1764.208466	2578.054135	2584.942973	2599.081101	3088.978536	3037.05681	3632.345151	3058.752471	2921.637002	3098.033891	2021.828799	2098.901445	1905.362195	3962.71818	4085.969174	3713.693824	8989.206467	8924.227211	9304.949059	7197.603114	7007.377825	6716.394014	2698.708144	2681.519836	2650.675151	12433.2297	10974.41871
3.82_231.1547m/z		231.1547071	1	3.823416667	0.183033333	0	0.001632645	0.000727765	2.035840138	Normal	T1DM	100 - 95.8	144.5578305	46.9	173.2248456	224.0045848	176.2267204	374.5924293	53.76303057	0	98.80860527	164.1281967	135.9293346	174.5309659	165.3213803	175.4392176	118.8131806	122.9833988	168.3846022	141.8475395	117.5178297	152.5505727	131.9696144	150.9120394	164.1950691	84.75900139	96.47819707	103.0075768	0	0	0	41.56336732	64.57227675	11.82125937	101.4531902	21.96305124	91.11516571	0	0
0.75_232.0644m/z		232.0643961	1	0.751733333	0.183033333	0	1.23E-08	4.40E-08	3.085579123	T1DM+ISO20	T1DM	100 - 63.1 - 44.5	2242.872725	21.08	1060.362618	1052.343489	1106.49594	434.0529335	294.8468805	430.5822039	966.3334248	925.3637662	937.8394345	1326.888092	1301.998877	1377.935973	803.4522642	876.4412353	787.9307903	984.0823059	953.0618679	1049.675295	1060.831453	1025.172191	1045.072649	675.1827834	668.4288572	629.5343931	646.5120837	617.2403758	471.2615481	645.7274508	647.7859818	643.684224	727.3300995	749.3115231	764.7621152	494.8159176	386.9842749
3.27_232.1300m/z		232.129972	1	3.274283333	0.194483333	0	0.003065966	0.001169157	1.846101825	Normal	T1DM	100	189.2744456	29.81	171.5862477	182.0088998	165.5822821	48.54503301	283.9153933	0	323.0264761	311.2254674	318.5643873	151.5137903	172.2652195	156.0251215	150.201549	154.6243291	139.1682643	159.3667692	164.8297966	174.3076652	324.6336013	311.7295605	322.7344049	118.3725339	127.8921746	110.4677286	0	0	0	106.894065	115.5749575	108.1295894	126.6948851	134.5970001	127.8502346	0	0
2.87_232.1301m/z		232.1300573	1	2.873866667	0.3146	0	0.00075575	0.000397066	2.039726966	Normal	T1DM	100 - 5.01	377.4864949	34.7	383.8287027	402.5903434	418.4325662	129.6065714	566.1965803	342.9510739	598.6328059	567.6450939	565.9885055	329.7496023	335.7239828	324.1661173	310.5062795	321.2061897	305.9143711	307.9983016	310.5138077	332.3300079	514.1525298	527.0294888	522.6206749	213.8738473	207.0142305	221.0042031	0	0	0	192.7660738	230.8043841	228.6390985	251.8239391	231.6112744	233.2539702	0	53.13706357
2.38_232.1301m/z		232.1301174	1	2.376233333	0.234533333	0	0.000520713	0.000294926	1.967588998	Normal	T1DM	100	215.1005584	30.75	234.1794956	229.3321464	231.8131105	57.45437561	305.0028148	332.7962234	279.3682549	278.9173487	297.1130191	184.6035112	177.8060922	168.5087628	164.7528523	176.0846006	183.8508132	193.9842242	182.5399675	200.5731584	278.6210347	294.1481143	287.927252	136.559388	142.8759469	143.6008948	39.94697138	25.27592341	15.46087318	125.3917477	130.362507	124.3858471	137.8223139	135.5212008	143.9213101	0	55.490903
0.77_232.1542m/z		232.1542109	1	0.7689	0.0858	0	0.006583472	0.002127211	1.537236915	Normal	T1DM+ISO20	100 - 14.4 - 9.75	2623.707573	26.46	2853.338436	2665.664407	2179.963977	611.9079161	1630.524396	1921.691941	2026.313075	2899.402724	2945.285388	2377.307832	2490.717783	2358.535605	3061.846176	3203.617366	3838.136218	3473.745441	3206.323439	3414.225429	2286.449003	2514.545284	2192.392497	2596.143256	2841.680563	3379.223593	1607.329542	1632.354815	1480.706991	4816.526139	4846.473313	4514.731264	2569.980716	2040.371118	2418.032387	936.3482786	582.4109584
3.54_232.5769m/z		232.576886	1	3.5374	0.3146	0	0.047358029	0.009050464	1.555071081	T1DM+ISO20	T1DM	100 - 44.4	197.9002221	41.16	208.5451999	229.1796325	217.5102038	0	0	0	143.5478197	187.5203612	178.4199414	182.4993272	181.2428533	189.9120348	187.832435	243.9281659	194.887255	181.0906517	198.7792193	163.6463089	130.6181675	97.62066716	152.3087435	232.5133003	237.8042395	265.367781	0	0	0	185.2135596	176.0004498	181.5863366	215.8932369	250.3935531	217.9731577	0	0
0.70_232.9010m/z		232.9009863	1	0.70025	0.200216667	0	0.183661142	0.025192131	1.102231255	T1DM	Normal	100 - 7.86	802.1362769	20.81	643.4531627	607.9753598	617.1698855	2192.351913	985.9980127	1091.242877	643.6572703	552.8537625	561.3761319	601.7473955	594.8777205	619.3955449	680.2594633	652.4165712	693.2417631	673.0266289	669.1880423	649.3434534	468.4289026	466.2802407	441.4804959	795.1745821	778.665946	786.1222888	1087.71103	1076.600798	1109.962143	890.6314675	897.0421528	886.6229925	844.6078133	837.5220507	889.7232408	452.6726871	541.0725144
3.55_233.0813m/z		233.081288	1	3.554566667	0.200183333	0	0.027914334	0.006042103	1.898015141	Normal	T1DM	100 - 7.76	113.4240699	70.57	113.5925004	101.1247618	131.9884217	809.3096111	0	0	99.72471766	92.15201539	96.34178306	85.41559127	90.27822975	76.5794099	81.12103766	99.70813186	112.3930941	69.91661773	70.68864153	86.85659601	53.37125735	48.71077755	47.13648783	99.61681633	118.4797343	137.6714437	0	0	0	47.95070167	125.9772024	98.01833638	128.0372773	97.40741439	106.4663217	0	0
0.84_233.0904m/z		233.0903847	1	0.837533333	0.1144	0	0.00249842	0.000998275	1.197192949	Normal	T1DM+ISO20	100 - 12.1	713.5946784	12.96	722.9608225	698.1516504	635.3808504	401.1946707	764.8643093	856.5792364	654.2209741	806.7828879	831.3871855	683.8891078	722.4293826	671.7531577	749.7118458	698.1004382	835.7953755	728.3947376	685.3080239	664.685606	769.9050321	787.8931643	752.6794298	688.1387086	614.5921369	701.473547	741.3163976	741.648567	943.5784848	866.4107678	724.184992	718.1171772	668.7569763	614.7901823	607.942293	637.7684425	585.2619647
3.81_233.1543m/z		233.1543432	1	3.80625	0.234533333	0	0.024501859	0.00557316	1.5205227	T1DM+ISO20	T1DM	100 - 20	453.8307719	17.23	324.2355321	346.1040837	386.6828391	1075.825554	0	0	263.4960726	255.7869224	260.6724679	419.8424808	441.8425308	457.7697031	298.2511842	362.0879885	313.6765264	394.6127285	401.6985508	416.7253135	313.4759708	328.0757571	326.4020734	327.371128	276.7537988	313.7437423	0	0	0	270.3235673	229.6234333	290.7985347	312.6240713	279.4728621	282.6828392	0	0
0.73_233.9836m/z		233.9836345	1	0.734566667	0.102966667	0	0.579362239	0.065539176	2.741807949	Normal	T1DM+ISO20	100 - 48.8 - 3.64	1004.894436	66.85	200.1452471	178.2852208	188.8640144	19219.3846	65.73550667	95.06568687	249.9296205	224.9713611	217.8400364	284.7185559	277.5202829	271.4554188	248.4911795	271.9190481	236.296677	264.1415276	230.638617	271.1124985	162.0174085	166.0208846	155.9833613	200.0233492	216.7162543	220.1901008	388.2653061	404.7009704	351.3477252	267.4547649	264.0110669	259.8123316	263.0131609	280.2180529	262.2095892	1265.28654	1380.729885
1.98_234.5867m/z		234.5866829	1	1.98155	0.18305	0	0.006076917	0.002007431	2.051857752	Normal	T1DM	100 - 3.27	124.662619	33.11	106.7993763	114.2999159	121.3450376	0	193.4664997	217.8160996	207.6500642	193.9713395	199.6147705	94.52323224	81.12459146	98.54816029	102.6250857	98.21756086	77.66519911	105.1360814	100.3530053	96.01887646	187.5302544	195.897428	178.5387099	73.34567311	75.38206425	72.03383072	39.26536177	0	0	63.43117957	81.89960524	61.31168069	88.43181033	84.96977259	74.69932564	0	0
0.70_234.8951m/z		234.8950949	1	0.70025	0.080083333	0	0.129054923	0.019270539	1.355311277	T1DM+ISO20	T1DM	100 - 6.71 - 7.21	273.913561	18.09	227.9508597	222.4271893	230.0484017	200.3073252	316.843358	305.2715136	179.9280531	220.4025578	215.7167619	218.134585	225.3194349	224.2524638	240.1802205	234.2254359	245.2313056	231.031151	229.8426948	223.1362617	162.7427676	156.2837327	157.7341332	182.0702926	173.7162332	195.8519846	154.8365611	146.9676294	150.5220431	228.1028762	231.686641	248.2246618	259.0799437	266.9196387	271.7483915	0	0
0.32_234.9440m/z		234.9440312	1	0.322733333	0.183033333	0	0.795363028	0.086214114	1.29352823	Normal	T1DM	100 - 1.63	319.6951393	24.98	207.671083	200.4106446	214.7230836	3027.194161	211.8254931	243.4779874	193.5203659	196.257244	202.1670417	194.3846046	190.6799328	201.1819436	198.9552811	201.8491364	214.7954284	198.9607539	197.1563814	220.9146862	180.2902863	185.0350674	197.0472602	191.030789	212.0999419	191.0547467	236.9797855	246.0279006	313.895909	228.0528359	254.5307114	211.6024137	224.095786	215.1822388	202.9927153	402.7516315	248.3806451
1.08_234.9474m/z		234.9473943	1	1.0835	0.663533333	0	2.90E-06	4.16E-06	1.769652103	T1DM	Normal	100 - 7.04	2893.370052	36.51	1015.131416	1021.328363	1058.430786	10322.03502	1098.966437	1569.532528	1299.448385	1272.005028	1285.153332	1308.517141	1199.653803	1289.483142	1420.584736	1373.431215	1323.061508	1372.171223	1290.393577	1378.705289	1100.130388	1083.194561	1108.958465	1342.43034	1405.084677	1302.017617	4412.787747	4460.211281	4589.951554	2277.553304	2313.652488	2382.848448	2266.397688	2291.877283	2224.905757	3630.853477	4262.228974
1.43_235.0711m/z		235.071138	1	1.432416667	0.417566667	0	0.024827951	0.005607258	1.40040154	T1DM+ISO20	Normal	100 - 27 - 3.91 - 0.0274	2142.680127	37.96	1609.102225	1528.91292	1478.750626	423.1645796	493.9662121	572.3065571	1902.813763	1911.046621	1946.628221	1478.270799	1392.537735	1398.307199	1783.884928	1673.915303	1751.50548	2556.675738	2507.529701	2552.459597	1576.786543	1568.37996	1610.010067	983.1601964	1033.351036	987.6611902	1137.59001	1219.484954	1125.083101	2987.888009	2959.36885	2929.734406	1330.030913	1334.194507	1312.873814	1062.654278	1343.347182
1.28_235.0908m/z		235.0908213	1	1.2837	0.137283333	0	0.070737519	0.012012089	1.393089114	Normal	T1DM	100 - 29.2 - 10.9 - 1.52	3998.22852	26.79	2900.283183	2860.347278	3016.363658	437.1394408	4175.549895	6054.139783	6937.682814	6414.587022	6439.943238	3473.406663	3387.011828	3507.005647	3468.643216	3480.110317	3247.72707	3614.434231	3520.761645	3610.444713	5990.812317	5863.282431	6046.485639	2568.680927	2497.312773	2445.328741	1914.952692	1979.626375	1808.470477	2760.939293	2853.199839	2818.175928	3327.281546	3286.173647	3158.504738	1476.671629	2306.245145
0.80_235.1647m/z		235.1647393	1	0.803216667	0.286	0	0.136491408	0.020143729	1.084950004	T1DM	T1DM+ISO20	100 - 21.7 - 33.2	3935.238786	9.64	3524.950917	3418.911545	3534.765039	6572.929449	3782.069574	4444.391486	3727.426262	3760.07281	3931.165863	3561.685416	3500.057814	3491.182699	4160.724749	4184.01451	4267.863655	3691.333965	3704.141081	3821.994044	3518.216474	3626.585589	3480.380577	4134.39037	4069.82325	4171.334873	4817.435457	4859.468799	4865.224095	4516.725829	4334.464516	4486.997246	3521.791418	3671.210206	3565.767787	3859.156275	3640.064368
3.85_235.1692m/z		235.1691648	1	3.852	0.69785	0	0.336893656	0.04153585	1.442425351	Normal	T1DM	100 - 2.78	2780.943794	22.15	2051.543281	2117.59313	2103.786848	23664.92026	909.9457215	58.6053595	1799.658739	1792.92994	1807.012072	2112.637958	2126.07771	2173.037795	1930.072632	1970.195921	1966.522223	2159.366659	2183.389133	2260.632711	1776.405319	1734.724927	1766.790861	2111.992184	2067.708046	2097.101616	133.8010262	60.85609651	156.1965957	2091.188341	2142.877759	2128.074727	2098.628111	2009.357913	2086.917539	908.7359323	1447.105907
1.43_235.5737m/z		235.573687	1	1.432416667	0.331766667	0	0.149237867	0.021638807	1.335608082	T1DM+ISO20	Normal	100 - 19.1 - 2.28	566.0531791	39.34	428.1305294	416.4860713	454.9893164	0	138.1246964	183.6412418	539.5234808	520.9129417	503.632632	408.8525222	394.3854495	410.1727878	520.4305041	504.6389933	459.1538653	689.279843	682.9170892	707.2720755	462.0378312	428.8472261	435.5603151	265.3750731	324.7736075	292.4657471	194.7536537	251.3410476	318.426907	778.1710903	826.6517457	801.6015029	365.063144	409.1612682	390.9592623	233.8900511	316.4110847
1.28_235.5922m/z		235.5921612	1	1.2837	0.120133333	0	0.690690059	0.076246296	1.436204157	Normal	T1DM	100 - 27.1 - 10.3 - 0.764	881.3627859	28.26	623.4488844	627.0987127	641.9276882	0	936.170468	1345.055067	1511.451681	1481.058837	1422.088598	759.9731556	763.0974945	763.084443	776.891888	776.8340236	719.7889547	805.5007417	765.7210076	778.5891154	1345.519638	1320.986393	1366.482184	556.9573052	542.8248333	522.1557496	352.6257405	392.407853	339.199294	601.2703457	632.2671022	592.7455488	722.75615	742.1794361	724.9461149	273.685491	426.9556481
0.49_236.9391m/z		236.9391412	1	0.488616667	0.617766667	0	0.540320881	0.061585753	1.687207348	Normal	T1DM+ISO20	100 - 14.8	10446.79913	30.21	6937.792964	6574.601996	6693.387784	110654.888	7427.415128	8116.775689	5779.437879	6119.273132	6182.647688	5939.909406	5929.501535	5716.600446	5718.888682	5742.399011	6134.87224	5657.701516	5831.682773	6019.425922	4933.662538	4859.838685	4608.069054	5865.92017	6601.971507	6676.51537	14368.45904	13536.60277	13680.62447	5954.611621	5848.947695	5692.7466	5837.122789	5413.219346	5700.98926	16161.80128	11711.64901
2.79_236.9392m/z		236.9392496	1	2.793783333	1.6245	0	0.362334209	0.044131523	1.352450676	Normal	T1DM+ISO20	100 - 10.4	20090.98344	43.16	11336.57802	11257.49909	11441.45408	234220.2729	12305.98078	10798.68579	10798.52967	10660.44794	10672.87463	10763.63884	10754.32954	10458.9799	11292.6796	11104.58348	10946.29551	10893.91473	10918.40554	11099.47949	8786.717403	8804.882523	8997.692457	11342.78873	11394.26216	11132.62966	26671.05894	26331.1956	26016.48762	12715.7283	12845.00783	12703.193	12576.53018	12587.23697	11986.72022	29154.70463	35530.08294
3.74_237.2203m/z		237.2203054	1	3.7376	0.777916667	0	0.068256589	0.011708531	1.258954914	Normal	T1DM	100 - 18.2	3241.950455	18.97	3000.370134	3059.187801	3105.811971	1531.852713	1220.84044	24.51277047	2744.16135	2832.512919	2850.526187	4227.567978	4233.750184	4255.72887	4123.661757	4314.797807	4092.485094	3435.682575	3578.62913	3580.280881	3118.742726	3018.384841	3110.89033	4127.838539	4104.609357	4113.984555	145.5397474	108.6116834	169.4918792	3055.904347	3042.466448	3026.790369	2807.387776	2772.850331	2809.174711	131.6085231	244.1622756
0.73_238.0588m/z		238.0588022	1	0.734566667	0.06865	0	0.148617024	0.021567831	1.35356867	T1DM+ISO20	T1DM	100	321.7588807	16.57	230.0541269	239.1081491	244.4146203	0	266.7243878	294.3213695	269.932329	249.1233768	252.1953073	282.5664007	248.8234174	273.3536371	233.4929732	258.608483	226.9429778	240.0331426	246.2128926	259.1423368	254.4925173	273.3138006	266.6438717	196.4906095	218.4321289	218.6157504	133.1197945	271.4976213	192.5821881	233.7721953	263.4038875	260.2959742	223.5120801	229.4089111	237.6703198	243.3297083	233.011397
0.92_238.9304m/z		238.9303851	1	0.917616667	2.819983333	0	0.003872921	0.001411194	1.456682924	T1DM	T1DM+ISO20	100 - 21.1 - 0.387	10798.20305	22.51	5752.27635	5774.133672	5921.921966	67897.38587	7779.754198	8743.346011	8014.740138	7893.573889	7851.736493	5710.937566	5643.897516	5597.205323	6660.301309	6529.589859	6389.474855	6041.406916	5990.75165	6032.398961	6485.460888	6343.952583	6454.109403	6427.617812	6359.985738	6358.865413	14734.8394	14804.28364	15109.61439	9623.980386	9874.807939	9685.648186	9086.243896	9176.743694	8898.670716	16040.9232	19136.86135
0.88_239.1496m/z		239.1496394	1	0.8833	0.297433333	0	0.023052967	0.005425542	1.25890452	Normal	T1DM	100 - 12.7 - 5.03 - 21.1 - 4.86 - 0.585	42290.91408	16.98	38144.99909	37618.73689	36425.68594	17385.67706	59257.66875	70737.46923	52147.29981	53454.99747	54464.41251	34935.88817	34344.33582	34353.87102	34422.19248	33483.47271	34376.91526	39705.46719	39258.4895	40185.79045	59214.87129	59776.20615	57518.07678	31699.47776	31476.59852	30593.33797	33009.43042	33149.20293	34604.715	29024.15126	28958.17203	28426.79164	35056.8951	35744.53045	34671.10796	33698.6349	31835.52469
3.72_239.2363m/z		239.236251	1	3.72045	0.7436	0	0.461997368	0.053776943	1.394513512	T1DM	Normal	100 - 15.5	3005.064584	52.92	1162.015	1153.244016	1180.972278	175.2204816	161.5449405	0	2246.927046	2374.490827	2463.45898	2579.301183	2539.519145	2617.744483	2076.152559	2143.348762	2122.560765	4368.94541	4269.981283	4190.405808	2262.84491	2146.744393	2276.498021	2423.52335	2448.818562	2333.809664	0	0	33.27063408	5948.701321	5875.001165	5939.496551	1769.282517	1744.562214	1754.499897	341.8395768	701.5892942
0.88_239.3075m/z		239.3075191	1	0.8833	0.1144	0	0.000344206	0.000211454	3.676480308	Normal	T1DM	100 - 3.09	614.5897131	60.35	592.2850124	591.0982157	570.4764353	0	1431.049635	1441.595985	999.7794531	1018.319145	1056.490457	355.1824145	321.4937976	336.2701926	327.1375362	328.0632117	321.9573715	374.672912	357.7648304	401.01647	1077.603493	1087.609561	1058.656985	257.2241739	216.2231343	228.1826912	0	0	17.92991466	148.4555604	151.8496218	138.0905694	223.3258966	232.3372754	199.9546559	0	0
3.54_239.5836m/z		239.5835782	1	3.5374	0.38325	0	0.094495544	0.015112977	1.395584905	T1DM+ISO20	T1DM	100 - 2.84	178.9285111	34.22	184.4871709	208.5916254	202.6188104	0	0	0	160.4892003	156.3908831	193.5378197	165.7456807	162.8878127	201.5046903	202.7699908	220.4104232	198.8158026	180.1118048	192.8311494	180.637275	130.5685904	134.8449025	140.7688438	213.2395256	230.3870403	215.2339989	0	0	0	200.4436243	197.1848963	199.897685	207.8854078	231.7932475	207.160824	0	0
0.05_239.8912m/z		239.8911811	1	0.0539	0.566283333	0	7.70E-06	9.31E-06	1.780852427	T1DM	Normal	100 - 33	1789.412533	34.86	300.7741272	322.7539403	368.1185108	6893.738181	382.2711262	746.9089955	953.829456	845.8864733	831.3480741	812.7867876	826.2032388	850.8678161	963.5442216	968.3298354	839.2048745	899.1567331	879.4489295	854.8962732	807.2321719	768.1655651	830.182498	709.6991737	782.9332822	677.0816235	2613.947706	2615.082259	3008.215169	1188.700152	1328.586406	1255.795413	1322.016634	1363.799402	1307.080236	2278.177307	3336.818711
0.60_239.9612m/z		239.9611638	1	0.603016667	0.102966667	0	0.133802069	0.019853692	10.42556603	T1DM	T1DM+ISO20	100 - 21.4 - 16.7 - 15.1 - 2.7	812.9616107	68.46	38.83450694	39.4318348	33.79742949	968.8671047	132.3933266	206.9249625	6.719902221	19.39365081	24.11204768	19.09151177	9.202238834	17.83021413	13.58943259	27.03716256	29.30113679	72.35630251	52.0855437	63.215447	14.34090013	11.40191692	13.78548748	23.73710219	86.04693626	138.4623886	3783.366423	3598.15362	3606.599494	47.65242388	14.48031147	41.93884728	45.93781714	71.76712044	60.329984	2656.34158	2670.572074
0.77_240.0988m/z		240.0988436	1	0.7689	0.102966667	0	0.206388858	0.02770087	1.350361578	Normal	T1DM	100 - 44.7	531.7017731	21.63	506.452366	474.4778942	486.9117795	16.51545042	641.6269002	769.3051389	509.7493626	546.8912509	520.1734116	532.9997622	483.8136801	519.3112295	506.463837	556.0409114	548.0552495	505.1604043	495.2279107	492.0336144	729.7431964	713.239854	698.9956387	482.9322033	494.6253146	530.0961943	361.2747034	297.902323	456.062661	573.4839792	556.1687316	574.1834646	432.4814758	450.2439368	465.7954652	123.8875826	200.9358204
3.44_240.0995m/z		240.0994848	1	3.440166667	0.663533333	0	0.199584524	0.026982549	1.160575162	T1DM+ISO20	Normal	100 - 7.98 - 0.0282	5266.013197	15.32	4694.121529	4710.972327	4986.326435	206.2779778	2351.342238	484.0028291	5121.31896	5038.601453	5006.101987	5077.845503	5221.639705	5236.957421	5398.622027	5526.974844	5422.412739	4952.86928	5021.647622	4939.424262	4141.036165	4109.214157	4219.074069	5539.140097	5814.388301	5677.690414	2256.481401	2267.399985	2269.317791	5882.670076	5805.674966	5955.174689	6047.944508	6120.372541	5951.014194	2767.527018	4150.233578
1.20_240.1021m/z		240.1021352	1	1.1979	0.1144	0	0.782724665	0.085022364	1.419963974	T1DM	T1DM+ISO20	100 - 6.94	148.9748421	33.82	124.9338673	130.2731515	142.9873054	0	138.2074827	195.682106	116.4833422	118.9866957	116.263886	121.3832697	123.6939283	131.9626503	140.3173086	149.6535151	141.7395693	123.721162	133.59916	126.5650889	104.4187679	106.7630552	94.67257013	209.921679	219.694444	223.3031644	125.0805953	224.000593	195.3183307	234.0189519	249.695906	255.3177388	184.0609547	177.0319881	198.1128971	0	64.61924559
0.84_240.1737m/z		240.1737439	1	0.837533333	0.051483333	0	0.199568391	0.026982549	1.138575049	T1DM	Normal	100 - 99.2	696.8610621	21.7	159.4518493	147.4739821	1022.224879	451.3711305	230.3566665	569.2765782	732.5137145	180.0841024	195.1826773	827.7153149	230.3926019	822.2263292	241.8283077	900.6445158	195.9654305	273.124276	277.7971402	969.1315825	1262.949065	1215.121401	1569.150754	340.9200723	564.4181579	1309.799437	560.9051105	588.1567538	974.1547257	1425.170319	1360.933828	1388.895295	697.708495	376.74674	781.7561807	565.5035296	680.2266727
2.33_240.2325m/z		240.2324631	1	2.330466667	0.41755	0	0.613130176	0.068720284	1.356344998	T1DM	Normal	100 - 16.3	738.9612904	44.39	361.4458192	354.0506957	374.9778641	1379.539755	1323.805708	1725.054915	331.89323	326.525364	292.2852918	513.9154108	516.7903034	491.406673	539.4950718	520.730592	507.6479378	519.685119	519.743372	524.3335108	381.2461183	386.9987505	419.639804	271.8797263	276.9183375	215.6247772	681.8402725	588.753247	576.9525711	537.8671007	513.0459202	532.1543824	579.8994696	605.6772556	577.0213239	56.05972392	124.8808859
4.20_240.2330m/z		240.2329867	1	4.200933333	0.4004	0	0.034738964	0.007118946	1.381806197	T1DM+ISO20	T1DM	100 - 32.3	800.4112862	39.8	538.03096	545.8105308	550.2501406	2598.757376	115.4288189	0	506.461726	474.2952726	546.9986776	1078.850086	1126.579232	1032.323877	363.357953	368.4673386	409.1154886	690.8051227	691.4765619	640.6365597	338.7018249	359.2809651	378.1578113	583.8113727	626.1509018	576.6764261	0	0	0	749.603195	709.9852457	763.7557438	683.0698479	645.2180877	670.8559027	0	0
0.73_241.0250m/z		241.025004	1	0.734566667	0.09725	0	0.000943165	0.000471579	1.815754868	T1DM+ISO20	Normal	100 - 41.3	327.2597907	19.88	159.2731394	169.0832633	158.0188751	85.38284588	118.0291253	120.0757345	174.5969731	188.4856729	184.2740851	177.6164915	177.8666504	176.0558186	231.4719319	243.2949572	224.3742557	184.4028559	170.9597435	178.0907325	198.9634754	194.1519797	194.3826182	224.1370572	194.790849	197.8240197	239.3572388	182.2943391	175.9540417	220.6598228	248.2118384	244.0950111	195.8420634	215.1946943	225.4593649	32.25322366	220.0231535
1.58_241.1678m/z		241.1678135	1	1.581133333	0.245966667	0	0.018418887	0.004568803	1.936057429	Normal	T1DM	100 - 19.2 - 2.7	198.3786781	63.24	122.6972592	138.9818327	144.9514382	1490.095183	189.1348752	178.5539245	90.46773959	105.4886581	98.447075	189.7380037	193.4009466	198.5127263	148.5757533	144.9357776	139.0507173	185.4968588	185.4658257	213.949398	142.0758414	132.3908057	120.5362691	74.1341517	63.7046071	70.30260801	35.38578192	15.21998491	0	49.18004949	70.84120416	65.9486049	94.42311213	108.8056947	111.996475	0	14.33167074
3.97_241.2077m/z		241.2076706	1	3.972133333	0.24595	0	0.030021333	0.006385788	1.288886271	T1DM+ISO20	T1DM	100 - 2.39	461.1934707	14.2	441.7501327	419.5587818	425.9514313	2039.604225	85.74018455	0	333.1841415	340.5292641	340.3285921	456.8372937	474.3428985	478.2328907	428.4749126	426.1383569	429.5542251	447.3160297	455.785468	455.8240745	353.7575922	336.0598161	357.3236003	404.9105725	395.8304494	411.0516741	0	0	0	395.9607904	428.1132893	364.3825233	413.8843843	394.5304941	351.1311111	0	0
1.45_241.5960m/z		241.5960477	1	1.449583333	0.13155	0	0.004206694	0.001506281	1.93461148	Normal	T1DM	100	123.0734477	46.41	98.7928223	105.1847735	108.2058518	0	189.3109588	226.282825	197.2590632	193.3576011	197.1830195	87.44649699	91.856488	94.82025151	90.64727101	90.64533669	88.64240616	86.54947738	96.80233793	95.89496365	200.3680334	192.9974847	174.9264904	90.52496512	81.14037008	74.92345635	16.18511618	0	0	78.63774294	84.00324216	77.15197974	96.11540238	94.53381131	85.18873298	0	0
0.75_241.7057m/z		241.705716	1	0.751733333	0.58345	0	0.58481938	0.066021123	2.531854048	T1DM	Normal	100	194.1859757	138.87	29.16293148	24.82668517	28.04041209	0	0	0	14.37209433	15.66679907	17.6966726	338.1673842	329.742485	358.6768042	22.13206913	17.84730688	14.83283276	215.7326715	201.5782421	209.2958186	0	0	0	0	0	2.960258672	29.54846259	0	0	0	0	0	30.73060541	37.2315252	24.60891724	0	0
0.04_241.8845m/z		241.8845232	1	0.036733333	0.617766667	0	3.07E-07	6.56E-07	2.064825075	T1DM	Normal	100 - 21.8 - 11.8 - 3.29 - 6.09	14513.60753	36.63	2121.175944	2203.587186	2393.201736	44498.5005	2601.038802	5278.09976	6780.316777	5813.262927	5778.055214	5887.661517	5824.622029	6361.642272	7292.215991	7008.146662	6003.621378	6479.926272	6535.435683	6076.447727	5789.763626	5850.746556	6212.578704	5155.301057	5631.949348	5118.145276	21513.8635	22425.15943	24121.51592	9476.900244	10380.94408	9830.983217	10460.9913	10721.8508	10355.53762	20392.64403	29052.94064
1.36_241.8848m/z		241.8848272	1	1.363783333	2.436733333	0	0.010358784	0.002920558	1.436061146	T1DM	T1DM+ISO20	100 - 18.6	8456.95349	49.33	2616.807787	2556.663433	2582.495329	66199.02445	2534.583363	3757.677477	4808.256684	4512.749479	4448.80868	4786.893181	4651.524391	4818.714841	5023.411517	4992.196368	4573.441076	4670.775127	4409.655989	4391.091413	3225.75036	3173.30626	3308.354115	3507.900693	3284.136601	3158.25432	11898.79311	13238.43968	13206.13277	5409.20659	5622.69054	5460.586235	5629.711795	5866.449833	5474.10717	11821.30555	21937.50875
0.75_242.1023m/z		242.1022892	1	0.751733333	0.102966667	0	0.200228672	0.02705554	1.320365455	T1DM+ISO20	Normal	97.9 - 58.9 - 100	1012.922247	20.53	734.3704629	748.2620508	734.2379285	0	575.6366996	618.1706185	787.6654765	827.9261309	799.9916466	881.462063	873.7428182	897.4597813	835.0595864	795.951878	768.6418843	870.5914925	901.5286193	912.8796723	822.4021048	859.4451128	882.1247501	737.9349559	721.4255954	824.7593522	437.9533165	486.4873939	457.4898763	1069.533872	1018.661411	976.9472813	751.6017484	863.2044739	875.9684472	471.9839404	726.905365
1.45_242.1202m/z		242.1202372	1	1.449583333	0.0858	0	5.19E-05	4.59E-05	7.280978728	T1DM+ISO20	T1DM	100 - 1.01	148.3086663	45.6	58.22105666	64.99238074	58.07236532	0	109.7824027	129.6593823	87.11813584	93.4572844	111.7866081	50.89641091	45.10657274	40.17941652	56.47134993	39.19398462	53.80130481	40.24878549	39.70442079	44.0026773	85.12576422	98.44542265	98.9422144	73.60698683	54.75407895	49.9276771	0	0	0	21.71437688	30.09385278	11.66100953	32.80674545	40.75149342	35.02363494	0	0
1.23_242.1520m/z		242.1520004	1	1.232216667	0.18305	0	0.006771047	0.002175924	1.901571363	T1DM+ISO20	Normal	100 - 72.6 - 39.7	115.395831	48.31	44.72388041	36.08994858	39.0321974	144.1125051	56.13058437	89.68557548	11.56663017	24.93230624	36.58072404	55.22661019	73.79332583	63.58455752	59.58680471	63.1383554	74.89485503	108.1678148	83.21081987	85.04271235	70.20003748	70.22842905	67.04226441	32.77039863	27.13398205	39.55171711	0	0	0	1.550458588	49.80252119	41.77003019	169.9532971	164.0951724	199.8224501	0	0
0.67_242.9260m/z		242.9260042	1	0.67165	0.1144	0	0.000153815	0.000110391	3.880131027	T1DM	Normal	100 - 5.3 - 8.33	2873.695176	54.49	656.6114147	650.5742919	625.8486562	2578.438206	812.7746445	876.0494903	592.2250632	664.8706283	662.4635899	698.7634556	707.0527408	674.8473687	765.8091985	672.1700759	745.6893027	719.9466215	751.1449666	671.9154778	479.7698368	468.2234754	481.0563112	592.5157945	623.961549	602.1116684	6904.453579	6630.131349	6108.164085	930.6113976	1022.218076	938.5981493	1070.1965	971.6378489	1023.022952	8413.975204	8452.378436
0.88_242.9849m/z		242.984885	1	0.8833	0.1144	0	0.161313248	0.023030681	1.376151062	T1DM	Normal	100 - 26.5	133.8481309	44.03	88.42887876	77.79676136	42.96519349	357.5099147	101.9535952	73.42641912	0.223915913	9.632573557	8.807087034	103.9603922	92.15735012	88.66044684	91.87759264	95.38130273	80.6816658	104.6847594	105.8668314	103.6618895	54.05104207	77.17066756	37.99474669	181.6220562	172.8429963	182.9460775	199.1390663	210.0158593	253.0749741	93.60734919	113.0809678	81.15190898	62.86613911	67.3917226	72.12651622	153.9913956	56.36108425
0.59_242.9922m/z		242.9921682	1	0.58585	0.034316667	0	0.385005413	0.046286484	40.3603429	T1DM	T1DM+ISO20	100 - 28.1	119.230371	181.71	0	5.585260425	0.039024877	67.95490532	0	32.35923687	0	0	0	0	0	0	0	0	0	6.945272403	0	32.98143912	0	0	0	20.77868337	30.21764536	59.72803018	375.6150347	421.2745473	675.3026965	0	0	0	0	0	0	450.6342793	504.6274572
0.97_243.0903m/z		243.0903393	1	0.9691	0.068633333	0	0.023522649	0.005469194	1.712537414	T1DM+ISO20	T1DM	100 - 1.99	208.1058257	43.48	208.7344443	221.6578599	207.9876492	0	32.35820102	33.84463851	171.5686187	180.0063661	196.4195381	119.3562838	96.63883688	135.4911881	188.1600356	173.1205074	162.8856839	107.0286814	113.8198187	136.5265427	159.374133	151.0355573	148.5137112	295.1793055	282.2522823	266.1421084	16.68243678	6.291075026	4.82822551	149.0465469	168.9431534	200.3115333	101.6354247	135.2759929	118.725898	0.551312669	0.697457937
1.07_243.1217m/z		243.121741	1	1.066333333	0.068633333	0	0.333852647	0.04123302	1.303551442	T1DM+ISO20	Normal	100 - 3.35	162.2610134	47.82	197.5680323	186.2329717	154.372203	3.070658379	120.4010431	115.4988299	53.28859996	52.46740395	69.47376231	169.6436101	168.8921403	156.1221881	97.75060685	91.89932751	114.9539752	211.9768603	238.7984679	217.3919868	96.06538963	108.1880126	121.4629842	86.28853971	67.85947936	87.75957919	137.2583225	160.9583618	122.0010028	314.9223979	310.4543819	268.6120548	107.8466973	84.48177639	94.59577675	154.0455017	156.774304
3.47_243.1519m/z		243.1519041	1	3.474483333	0.148716667	0	0.000700704	0.000376268	1.956182448	Normal	T1DM	100 - 0.759	423.5844612	26.69	361.3076334	368.9956318	409.1348734	911.2608337	453.8413795	77.09701713	633.8519492	621.2964424	660.9450733	287.3826858	306.2808969	312.7739771	306.1147751	304.7923441	271.5044577	328.9533043	336.3882907	311.1920227	740.1337197	686.8519061	731.3263782	256.9448424	246.5615833	241.0950509	0	0	0	191.7743141	210.4517834	195.6189093	244.9441921	276.7764817	274.8944183	0	64.58662646
3.27_243.1519m/z		243.1519428	1	3.274283333	0.211633333	0	0.002720744	0.001062984	1.84471012	Normal	T1DM	100 - 2.98	935.3175101	39.45	845.710075	841.9190462	879.6904903	975.1211112	1346.229172	154.9515401	1468.964847	1436.198524	1528.464696	713.5075381	749.5272155	687.5867995	690.5137413	700.0353397	669.0930526	748.8847298	800.9995905	780.9236937	1581.392289	1559.714755	1569.694001	552.4643182	597.5724227	568.4612537	26.95401413	0	0	549.2532665	595.8049814	554.303993	625.8055497	613.9136952	664.1944439	48.78753686	82.21009042
2.38_243.1523m/z		243.1522831	1	2.376233333	0.234533333	0	2.39E-05	2.38E-05	1.79591231	Normal	T1DM	100 - 1.88	489.6412573	37.35	470.7398934	432.9868868	446.5049125	239.4677871	671.9108747	847.432169	703.5399559	721.3377418	724.395022	393.1258822	377.2184889	353.3024511	364.507392	367.3249497	370.1228459	388.3336874	388.1866646	421.0143586	728.3767391	699.62506	743.6720952	290.189482	287.2556189	320.8192171	123.6534519	156.5016557	123.0226679	268.3567324	277.7687335	299.5510923	322.2782508	286.3537021	307.1893344	62.60381346	134.0063601
2.87_243.1524m/z		243.1524077	1	2.873866667	0.280283333	0	9.09E-05	7.23E-05	1.874823319	Normal	T1DM	100 - 2.07	653.2139726	36.85	624.3484051	617.5266768	597.1994625	373.086932	985.8353674	868.9838882	949.995538	969.8112036	1021.012673	526.5832099	492.580806	499.5278917	477.6660281	480.5687369	495.1835343	521.2859458	511.7391969	542.5541335	974.7216743	985.9815066	1016.206682	371.991725	382.913249	389.8308758	62.59909991	27.80914459	27.72939755	387.4966931	368.595038	375.5848402	424.3023421	420.2128752	433.1937784	51.69494	90.89362053
3.62_243.1527m/z		243.1527243	1	3.6232	0.13155	0	0.001109656	0.000533547	1.865120971	Normal	T1DM	100 - 1.08	431.0570254	32.16	362.3915459	384.8811338	398.4452763	567.0927683	437.1565415	101.068713	673.2355489	629.5475015	621.7023562	372.6450984	347.7758093	367.8377462	304.4249187	324.2490327	297.8497924	327.6161671	350.7702489	372.0570496	809.5661507	784.8528482	688.0116263	250.8663339	304.5150134	266.8093879	45.33014486	0	0	244.1243227	221.3150181	240.2830072	260.9549567	291.3371544	280.5498267	0	26.77914282
3.69_243.2072m/z		243.2071831	1	3.686116667	0.2002	0	0.008071147	0.002464513	1.274996775	T1DM+ISO20	T1DM	100 - 3.92	575.3105889	21.34	576.0404075	611.8984419	583.8702281	1151.732364	341.6811247	51.6554053	530.0595709	608.400389	603.7563784	642.8184466	642.4828606	651.457811	491.5763091	512.9707428	468.9526461	521.2156662	544.3039224	547.2812114	623.001811	629.7509468	670.7328079	482.6556276	489.5288199	459.9269415	45.32927507	0	0	480.0622257	438.6991009	420.3474257	490.1834789	470.3839911	509.9319648	0	0
1.22_243.6249m/z		243.6248937	1	1.21505	0.429	0	7.79E-05	6.39E-05	29.57345888	T1DM+ISO20	Normal	100 - 78.1 - 0.42	585.4627659	82.77	0	0	0	0	0	0	0	3.0351717	0	0	0	0	39.50996042	50.39127275	60.50652072	14.91232415	8.60845671	11.79710656	32.17638317	35.95855762	50.78527467	86.82693691	49.99386997	30.62373044	0	0	0	60.48334197	70.20320365	68.63869241	369.3084213	359.0218911	399.3232896	0	0
3.27_243.6535m/z		243.6535296	1	3.274283333	0.194483333	0	0.014209922	0.003736458	1.916873426	Normal	T1DM	100	197.1065221	47.12	177.4231072	182.410924	195.825013	0	299.7115036	0	333.627979	341.4753033	353.5372288	154.7736042	167.692139	169.9791026	152.7493499	136.0464631	142.1470959	141.1773208	173.7800988	167.0619012	338.4654599	374.3668601	366.2603288	118.6191277	113.9567895	129.4698303	0	0	0	111.2122659	109.2699317	129.860163	134.8377413	130.5076073	135.775979	0	0
2.87_243.6535m/z		243.6535407	1	2.873866667	0.263116667	0	0.000555955	0.000311476	2.452130388	Normal	T1DM	100	131.8636836	49	129.5831432	136.196923	124.7116763	0	205.105347	192.2946584	212.7304944	224.3321065	236.8638146	98.51050704	105.2469101	91.7162356	93.31304466	89.03928664	86.02096878	99.3443526	88.6184486	114.4480751	219.5542068	215.6365269	197.7796202	64.98955375	68.40125295	70.29125231	0	0	0	58.92348958	61.75458452	55.21705827	72.3075475	71.71354587	68.82299125	0	10.71726319
0.99_244.1912m/z		244.1912465	1	0.98625	0.09725	0	0.712620988	0.078228936	1.213542801	Normal	T1DM+ISO20	100 - 1.11	310.221263	49.28	273.7699199	253.2639588	186.9195406	0	195.9309422	174.3573931	312.1852703	443.3495385	452.638473	518.6413313	582.1224366	510.7541913	257.6100691	200.8149111	311.0882773	596.4468856	581.373667	555.1652231	169.9158122	193.387796	161.2119765	166.2821233	162.5186779	185.5618977	388.2362371	348.7014064	382.2835255	343.3957392	309.0107786	295.7783659	322.1432164	200.0661943	270.1781786	192.1925383	62.83658981
1.22_244.2639m/z		244.2638938	1	1.21505	0.4805	0	0.024135634	0.005528503	1.689925825	T1DM	T1DM+ISO20	100 - 6.42	805.9649863	35.27	437.6773343	430.9525914	417.9744324	0	645.9968755	760.4330096	661.7248356	707.9190441	681.7742933	473.3468381	467.939005	488.401593	687.407962	668.5092005	668.6897759	399.2289553	407.8270482	437.6767396	298.2954357	299.2622161	303.1638311	477.2152399	505.4275047	480.8295621	1381.825574	1314.45279	1366.526921	706.1994126	708.8333324	692.1349058	694.9099044	684.660307	660.4510282	793.9686733	857.7721504
0.60_244.9464m/z		244.946445	1	0.603016667	0.051483333	0	0.005331714	0.001810408	2.71378307	T1DM	Normal	100 - 29.8 - 21.2	394.7799438	67.38	63.92831222	65.33572746	110.4800779	225.7874601	111.7478115	403.8458429	33.4740076	31.95759624	26.87450553	134.0154314	63.16488065	111.8786777	88.73385309	161.3575559	108.3705222	188.1260238	178.9768968	284.8557129	78.69950479	100.7105974	93.04196137	241.5487487	264.1333953	320.2872568	1242.727262	1148.929438	1325.406043	199.6689169	151.7823006	238.4218572	184.7146563	209.9617533	212.2484811	890.3028512	1025.174626
1.32_244.9865m/z		244.9864962	1	1.318016667	0.148716667	0	0.056709895	0.010432887	4.203041211	T1DM	Normal	100 - 28 - 5.6	126.4078353	75.87	13.92588182	26.06507598	41.6605873	0	4.22440745	0	41.08482102	21.90889278	15.15953065	91.19984516	95.14975612	75.25669429	21.96442377	37.40959375	10.1408593	36.79375473	29.13365272	47.02410609	46.13336785	33.24322621	28.5318809	2.839722372	2.957747668	0	13.5892505	0	0	63.76932198	64.59194232	52.73267418	58.45090392	75.64994018	58.32041156	0	0
0.93_245.0039m/z		245.0039113	1	0.934783333	0.245966667	0	0.021697478	0.005178697	2.858130516	T1DM+ISO20	Normal	100 - 10.8 - 7.17	693.9477161	49.09	181.9646923	210.6909286	167.2855807	0	100.4978049	121.5944234	194.9109515	223.7726728	236.8968244	471.6807652	500.2516143	449.9309565	385.5495318	317.1755976	376.1877924	240.0174248	241.3333506	224.0473323	186.4978636	216.4663218	203.994969	209.8546968	199.5189294	167.0254591	234.1159256	342.0784916	236.51663	286.6895608	273.1313243	346.2978283	453.6058734	461.6349947	409.1651733	0	64.9009202
0.73_245.0756m/z		245.0755608	1	0.734566667	0.09725	0	0.135536149	0.02001703	1.358217838	T1DM+ISO20	T1DM	100 - 62	1110.638382	34.33	1162.469795	1154.485786	1126.816399	36.58041346	274.5418873	275.6282425	845.5222908	951.447165	919.9938843	1192.971645	1191.610485	1201.074548	865.3525543	844.2030384	815.5500165	1095.856492	1126.843433	1094.898113	1065.982238	1100.920471	1070.702635	766.4386721	799.0109668	854.507947	664.1275129	609.7917582	465.6704364	695.4438395	813.2850206	817.0727307	754.9823609	783.8519045	790.2355025	500.1048178	518.2410234
0.90_245.1380m/z		245.1379872	1	0.90045	0.2288	0	0.034557795	0.007092358	1.619003224	T1DM	Normal	100 - 9.95 - 7.78 - 0.834	5057.759547	29.32	2607.475249	2663.14832	2548.151454	531.0484575	2647.159128	2952.235276	2100.824151	2256.037971	2312.399097	3328.413902	3463.869129	3312.347371	4029.617435	4010.128595	4274.236189	4308.960613	4249.092168	4321.499125	2628.271141	2690.840903	2573.049747	3798.921337	3717.280607	3650.895907	8037.012751	8251.739734	8122.154479	7249.575002	7168.391915	7147.515168	2542.39867	2658.854568	2536.768784	9922.016195	10354.22771
3.85_245.2268m/z		245.226799	1	3.852	1.12685	0	0.201861978	0.027218459	1.205718895	T1DM+ISO20	Normal	100 - 20.3 - 81.5 - 15.6	26452.88255	16.64	25108.11489	25828.57196	26330.79428	1733.768624	9342.128977	1973.626109	19775.70996	19891.0885	20329.19188	29986.02361	30159.83145	30322.51692	25288.25676	26090.40648	25232.097	23873.47992	24061.8013	24436.83346	23191.80329	22829.01282	22899.9047	22940.90356	22300.5727	22621.81649	5245.410053	5208.579936	5260.056457	23138.11049	23384.45665	23352.0521	22956.57846	22986.61828	23505.63181	8133.540492	10797.4684
0.79_246.1697m/z		246.1696977	1	0.78605	0.085816667	0	0.264065203	0.033993856	1.413581304	Normal	T1DM+ISO20	100 - 13.1	1066.908979	25.19	884.2719775	961.4490513	1170.758321	108.26418	449.810111	566.2082874	1290.553142	897.4380308	927.4121483	704.5239729	692.6865353	755.9297964	1474.012023	1348.897885	1008.964503	1499.324101	1728.90502	1565.098783	1250.691342	1071.302692	1311.435024	1414.3736	1346.358553	1177.146413	836.545279	799.1218821	843.2473251	1371.156892	1343.906261	1487.072321	1524.150271	1698.017881	1597.780469	256.7430505	147.9055959
0.92_246.2434m/z		246.2434272	1	0.917616667	0.348916667	0	0.003734659	0.001373516	1.702238578	T1DM	T1DM+ISO20	100 - 15.9 - 1.35	11011.59354	27.08	8469.268942	8436.999563	8436.200636	244.8705314	4280.545946	5185.022895	8641.369133	9081.219204	9140.927691	8054.546363	7731.259039	7865.582688	8300.207991	8320.199039	8438.336017	9720.082395	9631.64654	9819.34404	6947.424213	7108.777197	6896.204927	9271.854844	9676.121315	9740.639512	18200.86302	18408.51189	18972.79053	11188.86763	11090.16733	10809.44133	7730.60229	7505.499408	7559.430028	14231.92595	13083.55008
3.55_246.5943m/z		246.5942896	1	3.554566667	0.211633333	0	0.050081035	0.009476739	1.522360185	T1DM+ISO20	T1DM	100 - 2.81	110.4836056	40.5	88.66916648	93.48562559	119.4201192	0	0	0	83.91417355	107.5986558	90.413973	66.2663229	87.04643175	70.54098956	114.0915593	110.8038153	117.4989753	69.7858153	100.0752412	65.73511147	67.07637536	61.10383134	60.79395644	108.5661536	132.1519664	121.7781583	0	0	0	88.97240391	120.7231787	119.6773547	126.9978282	142.9468139	133.8965469	0	0
0.80_247.1157m/z		247.1156792	1	0.803216667	0.102966667	0	0.357875424	0.043685952	1.090704075	Normal	T1DM+ISO20	100 - 60.5	800.6944745	16.03	797.2952407	779.1245601	731.3737028	409.8574528	626.1113014	598.1871448	774.3513112	813.0232477	811.6121643	802.7623482	855.302687	802.0846463	820.060812	738.5652936	767.7770167	1001.986581	1031.899593	906.1315609	876.6434001	857.3480823	915.5183078	763.9859644	831.3437562	904.3212122	624.6352086	598.8317627	819.6895279	1059.730379	932.6038697	967.2585364	813.6711606	765.2553844	809.2648948	772.6285307	867.9442404
3.82_247.1692m/z		247.1692037	1	3.823416667	0.148716667	0	0.000428647	0.000252532	2.503964831	T1DM+ISO20	T1DM	100 - 2.38	179.6124462	38.93	214.9185993	193.007042	236.8693732	114.0421686	0	0	101.2204367	89.37900685	89.92130501	163.0551712	202.787267	150.9210986	162.7466932	125.2616451	142.2834442	189.8023816	191.3628484	187.8462378	113.2171001	117.4775615	159.7012207	163.6283574	131.7252008	148.6705838	0	0	0.370256958	24.87393686	30.78175687	58.23463702	57.70258824	99.30032148	91.41388814	0	0
0.60_247.8928m/z		247.8928206	1	0.603016667	0.2288	0	0.000742235	0.000391706	5.08602165	T1DM	Normal	100 - 17.3 - 9.81 - 0.29	546.7088814	64.88	38.62490395	35.88688321	30.4711632	1117.098663	64.20395081	125.2117206	50.69607409	57.68245375	47.29175178	32.54212322	58.36155527	55.02887104	61.41483065	55.41573204	67.57989859	71.72818307	57.66637203	72.51915313	42.91975057	38.71497747	52.67731437	97.3046229	114.5156562	134.2619753	1802.043855	1961.292856	2002.11673	65.37528973	75.16353327	94.74384796	108.3404569	87.6092311	111.6192222	1410.888042	1809.187919
1.45_248.0313m/z		248.0312619	1	1.449583333	0.21735	0	0.002593504	0.001026356	1.519541671	Normal	T1DM	100 - 50.2 - 6.84	603.3789909	23.43	665.1509975	648.0632089	659.446517	120.7302593	707.4970785	786.443302	869.7198412	832.6777694	853.562938	551.8309456	479.0895789	521.4924703	579.7141342	544.1505527	549.3159449	686.5321906	682.0334356	706.3098519	710.7302427	716.9224169	705.6416382	283.0545616	279.9281136	341.0577927	121.195819	163.9522822	149.1624822	566.7839573	620.2529057	584.2902441	361.2994637	363.3044468	356.7092242	98.10330983	160.6634677
1.70_248.0341m/z		248.0340617	1	1.69555	0.18305	0	0.022004434	0.005242888	2.117103242	Normal	T1DM	100 - 46.3 - 3.73	247.1221952	24.7	245.223442	233.7718112	225.8914781	0	385.1727573	418.887774	395.8474025	373.6922393	396.056329	192.2345012	189.6284077	204.4383695	200.6822554	187.3574316	163.3524146	216.8410325	221.1333547	230.1316259	333.6362231	351.9680794	356.1191324	123.697088	141.9066168	143.2629186	24.16339948	49.54539529	32.73653113	166.6124938	158.6677009	150.8524998	138.4343691	136.2648025	148.9624028	0	50.79009895
1.28_248.0349m/z		248.0349378	1	1.2837	0.148733333	0	3.40E-08	1.07E-07	2.239153095	Normal	T1DM	100 - 56.5 - 8.5	440.9593421	25.47	409.4441377	412.5957414	460.0115604	99.09059737	663.3301425	775.9936954	691.971806	645.7147419	638.383254	345.8176024	360.4356741	366.8421098	346.6303288	376.1060168	318.6361016	373.9877186	340.5012824	364.4077122	589.4101156	574.6048656	586.4956204	283.9054048	278.7626686	279.945311	102.8353013	116.8706541	88.70588157	222.657566	196.4193679	223.6685763	260.3122541	251.3183756	257.2501039	58.25740041	101.429767
1.13_248.0350m/z		248.0349887	1	1.134983333	0.13155	0	0.001224609	0.000576099	2.890679432	Normal	T1DM	100 - 84.2 - 11.9	281.5174097	35.81	263.7383717	267.9062986	307.6772488	0	441.8933819	498.3039521	481.3725434	435.1284536	416.68727	238.3125467	211.9341029	229.8798364	230.2512788	211.8936189	200.4455241	238.0953558	203.4635741	228.8412275	409.8968507	417.3656677	412.9763075	156.5107591	133.8992309	119.9444327	0	32.09404379	0	106.5565069	96.9181627	98.94265105	131.956793	152.1778196	126.2513398	0	0
1.98_248.0359m/z		248.0358673	1	1.98155	0.148733333	0	0.000553851	0.000310507	2.989405289	Normal	T1DM	100 - 27.9 - 1.43	130.374077	46.68	105.0874646	117.2548789	115.5990075	0	199.5765728	226.0219734	242.1088919	221.5746703	229.4869801	91.04578021	90.48753467	94.3313931	101.6247535	100.4185298	81.20757249	104.2602326	93.40935623	94.4230601	213.2435689	225.5968284	213.9756491	65.45391551	60.67701861	42.11221506	0	7.759069613	0	50.7683538	40.68581252	28.68596671	39.05079856	65.44940454	68.14540863	0	5.699716432
0.07_248.8901m/z		248.8901124	1	0.071066667	0.46905	0	5.43E-08	1.60E-07	2.638485765	T1DM+ISO20	Normal	100 - 83.2 - 4	607.9573135	48.01	51.90145343	49.92881389	80.50520311	1329.144629	79.48662446	116.8139909	261.0347709	159.811318	162.6043517	148.545399	181.4184163	196.3329048	281.9977906	278.2545461	182.6287533	256.08799	235.5470031	193.9500877	203.7620068	210.2181623	251.6784195	256.3716368	217.2017312	144.8305615	619.3096551	519.0792296	576.4115159	230.1111257	303.6613193	332.6399689	361.7548957	406.0758105	344.3212644	270.3655787	1006.074773
0.95_249.0429m/z		249.04287	1	0.951933333	0.245966667	0	0.000341246	0.000210417	1.680853007	Normal	T1DM	100 - 10.6 - 2.18	674.0479773	24.95	552.2621918	508.3543122	499.4425668	545.3743593	859.0990008	1128.448765	1089.012376	1099.274261	1112.780356	521.2532024	527.1343553	487.8258474	512.0697035	499.8272225	496.1383386	588.2199249	535.8034024	538.7996022	940.0213767	957.9210644	963.7349449	431.5569088	420.5387608	362.2586126	139.9811449	34.46700945	61.40999191	424.9183326	409.1459782	432.8445809	531.9418899	520.7498394	484.591706	94.17127436	326.4782911
0.77_249.0614m/z		249.0613583	1	0.7689	0.102966667	0	0.235871384	0.030937118	1.453909743	Normal	T1DM	100 - 50.9	1547.837121	29.43	1549.112037	1541.244234	1487.843204	13.43871112	891.9898735	836.1074471	1779.284012	1688.606167	1704.541736	1758.007082	1809.257615	1748.556572	1771.926805	1647.391959	1701.696514	1878.491605	1927.003574	1777.578683	1248.402375	1225.060119	1263.717661	2112.6229	1848.071259	1938.138763	289.0006203	239.7860694	336.4431457	1751.891009	1531.432738	1550.488704	1250.80393	1582.345375	1350.49813	250.7202891	537.9640168
1.45_249.1177m/z		249.1177269	1	1.449583333	0.200183333	0	2.66E-09	1.26E-08	6.50943997	T1DM+ISO20	T1DM	100 - 3.18	1747.670204	31.25	429.8411934	444.2325959	492.4820549	30.85020037	698.1632665	789.0616952	657.545253	661.4562	669.0045089	394.8130572	371.2878068	362.6561613	399.5072377	370.7034438	376.4948399	380.5173898	366.5183385	414.9463846	663.415532	683.8961488	696.7476019	651.5053629	564.9133115	476.5675954	205.1340015	220.5405714	147.4311237	279.6230674	292.6106819	276.3218191	306.4208341	323.8325473	283.7026575	87.72854382	211.2002504
1.10_249.1629m/z		249.1629363	1	1.10065	0.165883333	0	0.022612166	0.005349183	1.275569591	T1DM	T1DM+ISO20	100 - 35.6 - 23.5 - 11.9	767.7470406	24.39	596.5693231	622.6287579	552.539249	815.901673	466.4552313	523.4631067	541.1748042	628.0361819	618.9658865	914.9000262	929.7700334	862.0951647	608.7540758	579.3534239	649.5788966	810.5954388	785.6177498	757.3869661	408.6345084	409.4474771	453.0881522	550.6378899	529.8884695	528.0950139	850.9632673	910.7702979	1002.324833	767.4381577	802.9845326	729.1259312	666.7992415	658.5253112	691.7486801	485.8428761	509.4669406
1.45_249.6191m/z		249.6191443	1	1.449583333	0.183033333	0	5.26E-06	6.80E-06	8.385978928	T1DM+ISO20	T1DM	100 - 1.56	376.9260558	35.1	91.25874153	102.039628	98.37615226	0	138.2572933	165.2989336	148.4170807	141.953997	135.6804652	81.74388687	75.70699364	70.7863578	79.62447492	79.28585657	76.01184394	83.28995134	77.78635739	85.55333523	134.8438849	132.9779568	147.5974293	124.1749896	119.4465216	101.7217355	23.0014012	24.48913539	0	49.25344826	64.13420034	48.84322305	64.2420219	68.11335098	48.69199371	0	0
0.90_249.8745m/z		249.8745466	1	0.90045	0.960983333	0	6.85E-06	8.41E-06	2.015837171	T1DM	T1DM+ISO20	92.1 - 100 - 1.59 - 0.387	1636.829878	23.96	572.7174924	577.7168513	638.0615965	234.185983	1710.990231	2250.322099	2179.848113	2041.942058	2023.393209	555.2816558	492.0173119	533.2676054	840.2103807	810.9265493	686.1126281	661.2984444	676.7866209	679.8531045	1623.492683	1649.440408	1673.798621	622.8461542	698.0776875	628.385148	1047.026086	1152.92151	1202.869771	2101.457518	2100.782575	2128.355763	1819.113691	1809.58651	1692.25714	1439.096968	2047.896558
3.42_250.6135m/z		250.6135115	1	3.423	0.234516667	0	0.195909877	0.026576123	1.154209047	T1DM+ISO20	T1DM	100 - 2.29	251.6845887	18.2	247.1225515	252.2650992	273.0412309	0	0	0	268.425522	242.6797721	250.095043	300.6931341	317.0966933	330.7776223	295.3610013	301.9563254	275.5822023	278.8059088	258.4456491	245.0810154	265.5387724	233.6726122	243.4929001	244.3062126	246.8666084	234.9143835	45.34745851	0	0	289.4811623	322.1630655	312.4486565	305.9625821	297.7877005	275.0550868	0	0
0.72_250.9201m/z		250.920053	1	0.717416667	0.06865	0	0.00155467	0.000701079	2.233117066	Normal	T1DM+ISO20	100 - 28.2	152.7954399	26.48	149.9465696	143.2755139	144.357501	195.3176991	70.25283922	126.2965025	228.2276598	179.576969	175.5915354	128.3219852	141.7269813	116.2804426	170.8149775	170.6054365	166.591656	141.4744404	143.6407188	130.6671225	107.4083331	111.7735244	93.36607193	198.0976352	225.4283986	208.0500441	0	0	0	184.9701604	170.5500224	163.2594677	175.274767	175.1695827	158.192276	0	0
0.62_250.9573m/z		250.9572769	1	0.620166667	0.183033333	0	0.773364974	0.084127156	1.470239671	Normal	T1DM	100 - 26.8 - 18.9	308.6662165	33.92	197.207917	185.3401977	173.3966561	2444.480658	350.9325586	377.9336445	109.5556977	109.3589517	107.6017553	146.3072353	170.8538364	164.0263013	228.8123085	195.1931445	224.0351365	329.9043921	296.7197184	303.8404855	115.4514628	115.9470589	118.5199706	312.4900852	310.5080006	319.5720225	211.7004559	284.3067543	284.2344462	241.2714839	246.894965	238.4831521	296.6628175	273.7672404	318.3289227	80.20468098	169.2175969
3.99_251.0637m/z		251.0636647	1	3.989283333	0.4519	0	0.012486979	0.00337346	2.899564578	Normal	T1DM	100 - 27.5	865.1419701	41.96	615.996984	577.3973381	636.6299776	7561.150941	31.29380144	0	418.4399226	445.8658971	426.3747099	651.7948315	633.8179624	602.9602721	733.1364034	723.7454068	694.7842852	514.1810354	493.8175553	502.9645866	444.9844522	456.512568	420.3117701	1054.42846	1067.361263	1055.45686	31.89402445	0	15.71753237	462.9272156	341.5438834	257.3693454	451.7031168	511.064853	519.1154939	0	20.51324326
0.92_251.1340m/z		251.1340078	1	0.917616667	0.280283333	0	2.35E-06	3.48E-06	1.399899634	T1DM	T1DM+ISO20	100 - 38.9	1684.070016	14.07	1160.40722	1148.823873	1167.829521	1542.507568	1227.361685	1413.963488	1117.363358	1149.460955	1161.381739	1636.495784	1649.866849	1641.585735	1400.952153	1391.028691	1439.399311	1485.165599	1489.402734	1578.868686	1184.606508	1211.465857	1115.835684	1206.969965	1208.307833	1216.519733	2601.853405	2668.016185	2659.946108	1914.519739	1921.911851	1871.313321	1584.56904	1585.673611	1548.841524	1374.438681	1384.195733
0.07_251.9160m/z		251.9160212	1	0.071066667	0.451883333	0	1.59E-05	1.70E-05	2.086535229	T1DM+ISO20	Normal	100 - 27.1	387.6731153	41.86	81.06119961	59.02114456	82.0545419	1688.457599	90.27174488	122.1346065	127.7485227	104.9281089	100.3803724	118.1242283	115.2470461	121.6747664	159.0035798	156.5740745	111.6218373	127.5746914	139.5585691	107.8761492	122.1485717	112.9570198	105.6589096	201.0323292	172.7277071	131.3036696	326.1110371	269.4874767	257.7367642	125.9919875	160.8579046	151.910157	178.4186429	198.6717449	146.1167335	177.0661853	286.442413
2.50_251.9814m/z		251.9814144	1	2.49635	2.270866667	0	0.20110936	0.027139089	1.387606362	Normal	T1DM	100 - 74.2 - 1.4	1702.955095	79.41	1469.657796	1470.196906	1388.029216	16156.11463	746.4443281	481.155348	1109.786503	1106.417402	1046.151074	1807.727596	1681.05538	1673.120003	1245.137708	1237.997722	1149.169459	826.8752403	874.9738546	874.1463403	802.6222423	830.2787055	808.8171314	658.0661988	678.6961942	748.2852935	248.1671919	313.8561195	194.4541852	271.6181511	331.2264734	363.4657033	710.1034434	824.4279317	810.6873087	18.18580165	150.2108994
2.36_252.1569m/z		252.1569471	1	2.359066667	0.217366667	0	8.27E-06	9.92E-06	2.557514494	Normal	T1DM	100 - 4.07	123.3078835	40.62	123.7791024	112.4047027	120.5908485	242.979904	185.2147192	189.319449	176.361843	169.8752055	171.4669867	96.42419135	103.9055725	82.86031264	78.71944292	84.89653901	94.28946395	93.9935696	85.17092607	96.68583935	158.1676474	170.5265559	152.4522478	56.55523138	55.63236385	57.11653861	3.050347227	16.12330436	0	71.00733622	54.72090973	49.07988624	70.58889356	57.49169129	75.42032459	5.81377321	3.127847778
0.72_253.1257m/z		253.1257126	1	0.717416667	0.1144	0	0.009676654	0.002773689	1.299373309	T1DM+ISO20	T1DM	100 - 32.1	535.9235595	19.21	416.9832183	421.8608846	466.3506058	263.0486502	835.1610647	891.4734812	643.17997	597.1887453	605.4506168	427.454521	377.1615157	432.8895983	399.9048747	421.5501335	392.161541	379.9724493	387.4273525	387.2911208	769.3497471	764.4699408	730.1927646	394.3154829	363.1293857	399.0180989	321.6131122	264.551731	309.3088292	400.8809282	406.1380403	399.6194945	428.1601952	439.9676942	446.4137529	423.5545555	354.0032758
0.92_253.1588m/z		253.1587973	1	0.917616667	0.366083333	0	0.000725759	0.00038426	1.785080935	T1DM	Normal	100 - 25.9	3318.312255	18.64	1551.746028	1452.977912	1481.680631	612.8428333	2128.264822	2303.349313	1784.906708	1915.086867	1974.395151	1896.405144	1863.582745	1950.428754	2169.19521	2139.812134	2243.889127	1915.978881	1878.217513	1996.686674	1710.453014	1806.456304	1697.136208	2020.794247	2045.955751	2073.69825	4481.996843	4565.887311	4477.724187	2340.163506	2326.545004	2270.803471	2644.04594	2560.06286	2491.190449	7769.650626	7222.007373
4.52_253.1964m/z		253.1964259	1	4.515533333	0.314616667	0	2.23E-05	2.25E-05	5.044056823	Normal	T1DM	100 - 26.7	247.0786601	55.52	266.0300238	274.8618913	271.7878707	1722.806346	37.01916067	0	260.3341031	270.5077913	253.8272463	242.7800825	249.3984127	240.8760617	119.7737415	114.4622328	140.0265934	200.049548	197.3968005	178.858457	150.946103	165.4278419	133.3144297	127.026911	157.2316312	155.1445633	0	0	0	6.504088753	41.41559804	49.38657417	115.7222634	105.377526	123.999817	0	0
3.52_253.6008m/z		253.6008078	1	3.520233333	0.228783333	0	0.067695428	0.011665472	1.415331757	T1DM+ISO20	T1DM	100 - 5.66	144.0539192	42.11	136.5851433	128.9504096	145.0387583	0	0	0	109.8458125	136.3875251	119.2621444	100.4033623	108.0348364	125.3412593	124.6524505	147.5932121	156.865775	128.5053252	93.90658763	100.8518333	77.92230745	76.48606077	68.49083094	126.4287155	169.9182383	141.1644508	0	0	0	107.7412208	96.15615073	160.1664306	179.1621722	175.6451998	187.7675218	0	0
1.53_253.9085m/z		253.908466	1	1.52965	2.2251	0	0.183667836	0.025192131	1.345753674	T1DM+ISO20	T1DM	100 - 61.4 - 0.182	2643.257351	61.02	785.1984272	820.1332415	878.178749	29057.5799	804.9758347	987.5999532	1422.912388	1352.131983	1306.697347	1346.892764	1230.791018	1398.008328	1661.476082	1465.640934	1215.269446	1447.166007	1480.386971	1371.950707	890.0397208	831.4590189	877.5049463	1347.176895	1308.62399	1106.201531	2355.56294	2190.072463	2244.889426	1808.345539	1836.34229	1963.621024	1702.73966	1858.523428	1649.129007	1426.216889	4952.154991
3.27_254.1423m/z		254.1423218	1	3.274283333	0.1659	0	0.011676522	0.00320587	1.836874847	Normal	T1DM	100	203.8835038	35.75	175.0872639	195.6682605	194.2081766	0	314.9723066	0	343.4234341	336.3255989	352.0129209	188.7345455	177.4433435	170.464042	146.3845393	152.9870812	161.8348799	171.5324821	176.8029621	188.5496854	357.9015668	349.7546113	333.9437199	128.2254763	147.0972015	129.8499934	0	0	0	107.1053716	125.1476533	113.759949	162.7001788	131.423423	155.6513783	0	0
2.38_254.1427m/z		254.1427239	1	2.376233333	0.217366667	0	0.005225906	0.00178547	2.097740073	Normal	T1DM	100	156.0604012	38.21	164.7266861	156.5302407	160.209365	0	215.4001427	256.8208255	238.6418055	226.6449274	219.871361	141.9448624	119.9160098	125.4018299	120.5730873	122.2658545	116.1157353	143.0488499	136.6818348	131.3196087	222.2366977	214.4082357	210.4140128	87.24881904	108.7690406	106.2597968	0	16.33085256	19.19936609	90.17743885	85.48869639	99.75898056	90.65678727	93.7629807	102.1793299	0	0
2.87_254.1430m/z		254.142975	1	2.873866667	0.263116667	0	0.001139078	0.000544115	2.294236326	Normal	T1DM	100	181.5742172	40.97	195.3097519	210.7124857	192.389125	0	277.7444724	188.4532133	288.4998721	286.1687985	277.8847025	138.3136003	158.1855911	150.4950473	139.7245534	139.4764427	140.1534044	145.1988696	152.5117168	148.3888417	266.5954594	271.9666774	270.556512	108.1394829	101.4399471	109.4726448	0	0	0	96.01177241	93.28856086	102.8071599	117.3292084	107.2796329	108.2528841	0	0
1.23_254.2425m/z		254.2425192	1	1.232216667	0.646366667	0	0.039167243	0.007826776	1.298723211	Normal	T1DM+ISO20	100 - 17.8	1073.451765	34.75	938.5079549	943.1785319	964.2111624	2736.279358	588.2921946	617.629122	1106.908787	1141.82397	1080.22815	1354.771089	1300.087425	1345.264779	911.5024745	922.6954571	945.0831363	1387.739751	1377.819144	1375.079068	660.4422592	678.6187378	718.7301795	830.0820294	919.0727917	918.794807	1090.014588	1108.859251	1108.157959	1142.724481	1173.159711	1194.914449	934.6620086	876.1309644	989.6469439	649.547254	616.0005691
4.18_254.2480m/z		254.2479758	1	4.183766667	0.743616667	0	0.06272688	0.011279042	1.420787751	Normal	T1DM	100 - 51.6	1077.201957	40.69	849.7272349	886.1022147	834.1499026	7299.714806	207.8060334	0	734.7989988	813.0947168	794.8862145	1475.219054	1498.207977	1462.690037	620.1555183	640.5088754	701.6121826	963.6015303	886.4376151	916.3301434	534.4103227	516.676883	567.9832578	878.2790659	901.5619864	868.8923916	0	22.73726209	0	946.7492409	977.5372622	941.903919	920.1459739	886.6902585	858.5849378	0	35.46760037
0.72_254.8243m/z		254.8243271	1	0.717416667	0.06865	0	0.045655538	0.008810566	1.753470922	Normal	T1DM+ISO20	100	571.7033487	37.26	699.6199069	669.1544035	430.7080336	0	375.4465438	289.6351533	808.5710495	770.8113862	768.3526068	421.6138941	708.095554	463.0827863	728.186804	443.5627521	722.3098143	756.9505536	804.788213	447.5531137	528.3264162	471.8951291	471.1652478	798.4492987	321.536964	821.0647448	51.23983591	48.29295941	0	725.134591	298.0408491	339.1797251	201.7179223	534.7044392	195.2807483	0	0
0.04_254.9133m/z		254.913318	1	0.036733333	0.434733333	0	1.24E-05	1.39E-05	1.66574431	T1DM	Normal	100 - 21.7	1609.584022	31.27	342.0700121	374.6809581	398.5513984	6925.224581	398.3004732	626.1689301	871.8120498	667.3281557	666.7060699	731.1991835	734.64967	829.9049194	980.4791439	955.3416899	737.3635229	818.6343454	855.7017943	779.5542478	742.3318074	776.5450659	821.5981651	685.816392	767.2596455	703.6218377	2415.228518	2439.934216	2533.464844	1024.023448	1170.243629	1049.940394	1273.157822	1273.058745	1224.346525	2090.051471	3377.122286
3.61_254.9936m/z		254.9935874	1	3.60605	0.165866667	0	0.073773936	0.012408034	1.381827484	T1DM+ISO20	T1DM	100	121.894459	41.36	123.4803752	135.2758594	148.5437986	0	0	0	128.4432102	121.3383893	134.3985079	112.1610007	124.2700453	117.0822171	137.243515	146.0274544	117.269717	125.4021081	126.2903423	137.5116033	100.3221668	99.05141527	79.27280199	131.4757769	125.5024174	153.4250726	0	0	0	105.7737419	115.636478	161.5998706	168.4946253	177.4030845	133.6817756	0	0
0.75_255.1037m/z		255.1037137	1	0.751733333	0.137283333	0	0.01051623	0.002954331	1.37814129	Normal	T1DM	100 - 48.5 - 59.1	679.4052414	13.83	548.5605252	567.1452332	853.2294497	101.9367664	396.2601638	490.1700669	607.6129432	539.4930774	550.6769918	1060.791414	735.611902	1002.588403	731.9119302	1074.780233	646.0642612	618.2106842	623.6914393	919.0212089	713.9744033	736.6065572	734.7645095	505.4673488	736.6318827	810.5243967	333.3281156	546.9437267	463.9726689	736.8876941	768.2188194	825.8199027	528.4232173	531.1875702	590.0050242	276.3036653	166.8530372
1.23_255.1142m/z		255.1141872	1	1.232216667	0.148716667	0	0.201917923	0.027220569	1.703269658	T1DM	Normal	100 - 17	137.0488656	70.45	85.91142149	57.48063892	40.67998246	0	42.72508845	20.30872749	46.44869784	90.98726747	69.34843735	185.4622379	211.3505872	190.2784801	73.32230358	52.43516645	77.07439176	160.9212659	117.9211152	139.5509734	47.86452471	67.82659879	61.04548721	21.36023421	28.01939472	42.77036553	57.4328312	34.71528751	24.97586569	234.4771763	241.4120237	248.1994816	304.8100501	278.7479539	309.5366966	9.053766477	57.46019675
3.57_256.0039m/z		256.0038779	1	3.571716667	0.429016667	0	0.264377244	0.034028732	1.301182267	T1DM+ISO20	T1DM	100	977.8763823	23.89	780.3506876	789.6653001	838.9982924	0	343.8948369	0	925.3572403	804.0091639	808.3261929	874.1317258	846.5902117	935.4089224	917.7526536	921.503683	877.8833703	864.5773442	837.8810341	872.7526152	741.5332078	722.0421977	731.2860491	854.728346	908.8217613	884.5743178	0	124.6096566	23.61376374	949.1081115	984.5170527	982.427073	1082.213976	1092.075944	1046.019458	185.7526817	343.6762824
1.47_256.1053m/z		256.1052695	1	1.46675	0.13155	0	0.106222151	0.016481952	1.55922782	Normal	T1DM	100	181.9603877	28.28	135.7463574	136.1142372	150.1413621	0	199.969909	274.6234687	312.8034478	292.3011892	303.2022096	161.9931924	151.8933847	160.9606423	169.0823666	148.8757702	141.8565404	163.1385949	166.791747	161.3518269	271.8359617	287.9890629	293.6614787	94.35009394	93.2076086	95.15885227	0	40.13357423	33.08624562	117.6779291	114.8706272	144.1494765	153.0679771	137.9320138	132.1567525	0	61.59124658
0.88_256.1798m/z		256.1798019	1	0.8833	0.1144	0	0.006811176	0.002187121	1.639982616	Normal	T1DM+ISO20	100 - 63.4	264.9364189	28.67	280.3290497	276.1078432	246.7427137	21.41945548	337.5198601	336.1480342	284.0730344	299.0760452	296.1982018	298.3995317	318.6443084	310.7571246	239.0136924	197.1036806	259.8411385	343.7833775	306.3415357	383.8236862	250.2744407	274.7921338	270.9086364	146.5158774	169.5708416	211.0898111	48.90411074	59.51790273	22.40728309	244.252874	242.6350529	204.3582004	264.1613147	280.707812	216.6203014	81.70050778	21.9311201
1.36_256.2621m/z		256.2620955	1	1.363783333	0.463333333	0	0.000185081	0.000128055	1.45769531	T1DM	T1DM+ISO20	100 - 9.41 - 12.7 - 0.211	1156.474464	21.32	839.9317057	848.3752344	894.0099304	3334.008252	467.2631526	583.5780613	1078.068296	1118.321471	1058.847126	1027.504302	958.400808	989.2168197	1005.855446	1002.248856	999.3449386	1249.482622	1220.221228	1333.38243	753.618117	760.8768475	749.5562646	957.8155856	1005.966826	980.6709198	1195.854271	1251.32849	1323.560065	1485.6634	1475.700535	1459.563638	997.358512	999.0802691	989.2090718	908.9134749	822.9014769
3.77_256.2628m/z		256.2628461	1	3.771933333	0.9438	0	0.577238025	0.065388268	1.046841106	T1DM+ISO20	Normal	100 - 49 - 4.96	4774.85292	39.24	2617.261073	2657.436241	2741.759583	18371.98131	1289.776549	119.2779621	4622.966122	4691.247856	4844.387674	6745.718163	6880.258768	6730.39479	3191.485583	3264.423526	3221.904518	6013.486065	5893.628183	5854.997693	3404.890447	3407.929809	3409.333025	3169.291494	3170.277444	3154.71517	731.8770304	452.0279547	606.7187949	6049.860423	5942.611784	5949.332773	3583.449238	3594.095485	3631.856327	1345.454372	2118.348852
1.10_256.2640m/z		256.2640069	1	1.10065	0.33175	0	0.014329977	0.003754901	1.267517277	T1DM	Normal	100 - 13.4	1056.100204	23.92	770.7546177	777.3351583	824.2397586	2363.006534	367.158668	388.8405824	836.8139754	811.549916	795.2621331	788.1353536	735.4860827	787.8220485	804.6401382	810.3304176	771.8142348	892.5332646	880.9922902	882.5337388	646.5964202	629.9350749	689.9227291	973.9503225	863.0530377	904.1845578	1256.566697	1311.495557	1281.928472	1096.267273	1115.604255	1093.857482	880.3464556	933.3266683	897.6142207	951.0939161	1263.028506
1.45_256.6021m/z		256.6021336	1	1.449583333	0.183033333	0	0.485807546	0.056216719	1.479060448	Normal	T1DM	100	231.4926563	32.23	184.5676959	185.2549385	179.4787532	0	296.2466643	382.5993751	402.2744061	372.6593559	369.7372594	172.7669218	166.552674	178.6771892	190.6358662	180.8064956	170.1922728	185.6688422	195.5706798	186.5827441	363.2292432	339.6593027	380.9839803	161.4486965	166.0313209	144.1990743	67.49014545	53.59328057	66.95988038	174.150659	176.3432603	181.0628549	178.7554171	185.6453017	192.3342995	41.17424709	110.8002285
0.05_256.8948m/z		256.8948127	1	0.0539	0.617766667	0	1.78E-05	1.86E-05	1.791949568	T1DM	Normal	100 - 34.8	1903.623964	32.75	366.2078061	413.1988318	376.6077673	7538.055212	502.6147237	797.2568208	1007.382956	787.2358666	785.7661014	810.4582069	807.4501968	864.687588	1033.221892	1005.644289	796.9108376	917.4297284	932.3259758	874.9621284	765.8391929	767.0611094	816.3181532	859.3399607	906.6197835	763.0861901	3362.044963	3251.471254	3400.311371	1221.888433	1391.006641	1285.257971	1466.664306	1501.899389	1400.55467	2182.705381	4107.742654
1.45_257.1037m/z		257.1037292	1	1.449583333	0.200183333	0	0.356108553	0.043527013	1.442021719	Normal	T1DM	100 - 31.3 - 12.6 - 1.66	4146.766323	28.24	2984.429516	2930.574491	3116.919029	66.23294612	4605.440336	6674.008773	7119.415108	6852.131038	6662.466891	3617.077233	3547.120995	3635.466402	3529.066103	3443.533275	3263.274722	3766.511057	3579.446583	3676.196375	6284.455665	6295.14395	6351.40191	2521.037403	2524.895637	2476.146323	1855.913611	1808.578637	1762.468551	2723.861111	2930.774897	2867.283509	3222.82853	3310.779135	3180.02642	1392.399326	2145.591094
1.13_257.1354m/z		257.13539	1	1.134983333	0.148716667	0	0.607916229	0.06823355	1.118506811	T1DM+ISO20	T1DM	100 - 35.9	223.0649773	52.41	291.9867793	314.415865	297.4294184	0	266.9439999	306.1338316	70.53981841	37.0408483	85.10098412	269.4290829	280.7451286	272.4979868	153.6633975	163.259029	165.7888777	319.9450324	348.7182864	361.7946575	123.8323021	139.1393214	102.4047919	157.454136	137.3719652	150.8499073	230.788959	246.4090431	239.4736161	398.712093	419.4491892	420.2207179	142.9593718	133.3106583	121.4056235	136.1053093	292.9946428
1.45_257.6050m/z		257.6050027	1	1.449583333	0.183033333	0	0.671281562	0.074331836	1.485391279	Normal	T1DM	100 - 27.7 - 10.9 - 0.585	991.4802244	29.13	697.7842847	702.1682825	729.4538986	0	1146.082457	1597.91906	1721.48913	1671.688267	1616.397817	828.9170297	843.229798	860.1671699	867.4253254	823.2592825	801.2670654	879.4604016	849.0329432	877.8159289	1529.518558	1533.745552	1506.631996	557.2384099	603.3816128	551.4511169	392.7605706	383.0927022	312.7508898	651.3718102	707.1950103	676.4211232	753.5895649	801.8996142	760.4863955	240.8167305	453.1592411
3.57_258.1101m/z		258.1101048	1	3.571716667	0.5434	0	0.270931318	0.034742628	1.188694891	Normal	T1DM	100	952.96274	20.86	1048.981275	1058.505178	1129.682465	0	433.7613785	0	1025.530455	976.5338158	982.2967457	1088.958106	1037.409696	1104.672704	1084.766727	1075.843266	1042.967238	1073.107394	1065.782527	1054.933185	907.0843583	924.5113182	906.3338347	1276.870424	1265.984038	1306.58963	91.73349838	35.67647801	0	1199.160631	1257.038116	1273.268905	1203.425704	1271.813918	1218.439722	0	54.15713147
0.80_258.1110m/z		258.1109748	1	0.803216667	0.13155	0	5.05E-08	1.52E-07	2.01775107	Normal	T1DM+ISO20	100 - 11.2 - 2.15	54605.28961	22.16	59871.73235	58896.69686	57994.21603	14324.46424	71243.49891	83326.39883	39031.84126	44073.94769	44396.75399	56418.64736	56470.19243	56253.35657	57850.35158	57887.32365	59976.4238	57715.05515	57459.71785	59703.66062	51330.54651	53786.53299	51630.32513	53960.67418	52424.38169	54500.21096	29757.87104	31523.59348	31785.86404	40436.88002	38899.26596	38654.55444	33272.23352	32973.83834	33531.52399	21149.14928	16542.01016
0.80_258.2745m/z		258.2744933	1	0.803216667	0.1144	0	0.001152773	0.000548857	5.175772323	Normal	T1DM+ISO20	100 - 7.95	1655.956453	35.16	2072.871774	2007.035357	1914.391398	0	3054.598953	2951.290366	1019.219582	1159.576701	1166.748156	1711.828457	1672.732676	1703.903923	1704.049031	1684.845898	1768.459229	1680.975508	1647.227027	1726.113568	1481.835367	1575.90195	1471.962187	1607.107803	1449.294168	1510.985788	55.47136006	72.87642169	52.34028655	790.1950931	771.8402142	735.6108874	639.7538821	614.5395239	611.9814453	0	0
1.53_258.2796m/z		258.2796409	1	1.52965	0.434733333	0	0.150677233	0.021817075	1.454723085	T1DM	T1DM+ISO20	100 - 5.44	514.688482	31.17	337.633019	342.8528833	355.4384031	0	568.7086633	643.7933394	569.4074437	613.9674523	607.6846173	511.2261166	508.9207899	500.8366875	378.0819786	365.5503067	400.8256667	488.3607593	462.6457008	459.0873185	321.4658768	334.4729106	309.696784	454.6256563	456.842069	468.7774647	691.7917581	547.0596349	598.4188493	743.0897608	735.6609702	645.1803828	485.8416634	496.9663329	488.3510273	136.6785454	158.5680974
0.80_258.3983m/z		258.3983252	1	0.803216667	0.097233333	0	2.38E-09	1.15E-08	27.28821291	Normal	T1DM+ISO20	100	368.2943881	52.04	560.5754074	523.522324	480.2170267	0	944.5023416	757.9651111	135.326828	187.7888097	184.2580408	381.2818537	367.4494555	376.5598957	356.2146868	353.326691	380.9394112	343.4888829	330.5797519	360.2522251	295.6565035	328.1242364	289.5894911	328.0394041	275.8925736	297.5143636	0	0	0	66.62738721	71.15422044	58.93013967	36.55838659	36.45044824	36.41848731	0	0
0.72_258.8181m/z		258.8181019	1	0.717416667	0.080083333	0	0.015804247	0.004060207	1.930901112	Normal	T1DM+ISO20	100	438.770408	25.46	430.1938432	432.4745473	427.9808329	0	241.6920158	343.1997207	505.4681366	484.0031674	489.5406875	450.9945387	443.0614573	435.074777	459.8799303	445.4737428	458.3903106	502.7293555	489.8505171	490.6479819	478.6776924	496.2189619	476.5698068	476.9356904	548.0850138	523.3470631	0	0	0	456.6653937	429.0431067	421.998282	335.4541842	334.4686986	332.9757816	0	0
0.05_258.8868m/z		258.8868112	1	0.0539	0.697833333	0	3.52E-05	3.27E-05	1.728307338	T1DM	Normal	100 - 27.3 - 14.5 - 5.86	11193.22315	35.88	2566.556778	2548.109815	2772.021673	52983.32901	3116.349279	4860.510245	5396.873387	4536.537305	4433.760432	4721.689849	4584.125389	5010.267081	5636.195615	5469.000437	4556.038943	4959.286092	5045.747285	4741.724669	4202.10544	4221.064262	4431.736966	4620.660661	5205.324526	4814.772449	18615.89273	19282.31537	20161.59659	7153.902547	8027.703151	7612.781882	8168.538954	8485.94589	7854.331131	15039.28463	24977.79385
1.78_258.8869m/z		258.8868882	1	1.78135	2.4539	0	0.08833304	0.01429873	1.371305427	Normal	T1DM+ISO20	100 - 32.6	7050.133978	50.21	3244.039599	3173.370318	3323.073848	82564.13804	3157.107157	3534.96619	4029.431719	3776.968192	3726.868431	4149.797005	4128.757463	4219.910283	4396.896188	4288.221324	4124.813963	4241.357459	4149.181044	4189.899455	2972.71645	2882.08064	2963.973617	4023.789767	3963.298791	3978.558517	10860.61303	11364.31756	11603.21482	5023.139631	5082.036117	4973.25411	4962.971592	5078.721262	4854.541143	10606.15196	15747.048
3.82_259.1754m/z		259.1753623	1	3.823416667	0.760783333	0	0.06808556	0.011693738	1.532709369	T1DM+ISO20	T1DM	100 - 49.5 - 5.49	2056.097391	59.14	1446.879588	1464.086822	1448.290088	13709.96612	349.8215656	0	952.9510409	983.4186281	981.4105095	1375.280544	1454.935577	1407.173836	1196.763838	1172.057322	1214.496717	1221.71647	1291.781003	1242.146527	1005.637274	1007.74294	1028.894774	1271.416211	1214.204231	1237.429175	24.01140243	0	0	2675.283913	2601.35237	2946.434285	1063.918792	1055.023907	1017.267576	38.82759779	115.4649472
3.59_259.6575m/z		259.6574506	1	3.588883333	0.646366667	0	0.000307305	0.000193379	23.7650162	T1DM+ISO20	Normal	100 - 27	2228.235312	116.4	65.61663736	183.5242358	101.2435698	0	0	0	58.91962471	37.42650779	60.9462486	37.28474054	21.96001085	30.13731206	92.95259499	97.66355199	95.45538668	74.606101	55.3452684	69.69198916	35.62920758	31.97482202	60.61650016	249.9268269	442.6661136	346.6804135	0	0	0	4852.599548	4160.102441	5388.084805	96.42155455	77.50218782	104.9090139	0	0
0.73_260.0718m/z		260.0718442	1	0.734566667	0.080083333	0	0.014243143	0.003740439	1.630888131	Normal	T1DM	100 - 12.8	567.9685422	26.55	682.8223867	670.0661925	682.4797663	55.26050933	219.9970668	284.8104713	575.5931531	590.4249319	555.8192722	945.3698431	905.9149103	986.980079	468.2492354	537.0829333	510.9170347	614.9437727	618.7392048	621.469696	579.8553057	556.4113364	521.7422751	513.9136915	453.0630218	479.3189233	234.4241527	330.0354521	70.83812261	409.9826373	438.6599451	462.2152531	454.7767706	445.8107094	466.8773057	114.5672986	28.28119383
0.72_260.9518m/z		260.9518209	1	0.717416667	0.080083333	0	0.002579909	0.001022923	1.691054879	Normal	T1DM	100 - 12.8	214.3230552	31.93	196.6846062	200.4279322	198.7276133	488.4692176	157.4452035	176.5449573	202.6634939	220.1601748	202.5651395	172.5603759	151.8148146	155.49623	257.3121594	240.9465486	233.6367514	213.3862769	233.6793854	230.8710362	144.887407	158.8557443	176.4308099	209.4795801	276.7382963	243.9695702	5.052604811	0	0	260.4868091	278.4435622	278.7014416	219.7041019	231.6421217	189.0004883	20.64820617	0
0.88_261.1322m/z		261.1321916	1	0.8833	0.251683333	0	0.001694065	0.000748513	1.305289948	Normal	T1DM+ISO20	100 - 15.5 - 2.99 - 0.481	117020.5208	20.24	111889.4653	110761.9354	110496.7069	28276.25778	117405.3552	152623.0688	147478.5516	145443.9542	146442.0662	108987.5465	108408.5663	107957.2171	110244.2403	110098.4202	111382.921	117650.6889	116300.5996	118747.4187	140300.0926	142373.9704	136553.6073	102228.5589	104104.7314	102336.5591	73030.72985	74294.17305	76533.71948	100010.7105	97626.64391	97956.24477	96718.83379	98668.48883	96761.26212	59037.24546	68362.95907
3.70_261.2195m/z		261.2194549	1	3.703283333	0.18305	0	0.096762322	0.015377432	1.377214828	T1DM+ISO20	Normal	100 - 7.87	443.5883471	42.31	405.6847434	409.8454492	466.2206679	0	0	0	236.1118063	210.0882317	248.1276751	546.4340902	529.0786778	562.4182145	290.5803061	336.8142231	291.1495724	349.4004036	326.7267555	341.5293791	388.5964168	366.9380039	346.4333681	388.6379884	361.1071287	328.2582147	0	0	0	225.5924673	253.7514095	259.789903	378.2134592	341.6798613	382.2956327	0	0
0.88_261.2961m/z		261.2960736	1	0.8833	0.148716667	0	0.085761771	0.013978215	2.412039597	Normal	T1DM	100 - 21 - 0.895	4982.096131	34.27	5072.269982	5001.344393	5157.931717	0	6075.747859	6696.575517	7308.69133	7178.955426	7180.520679	4410.535261	4264.365826	4283.037088	4307.731883	4320.242222	4162.463459	4530.921496	4465.459388	4610.120917	6878.895236	6957.809366	6827.007245	3351.346621	3281.676583	3246.657644	460.0525763	459.2002893	404.4102599	2705.506044	2636.332559	2635.380696	2769.506749	2801.962954	2649.719859	179.825614	263.2255775
0.88_261.3578m/z		261.3577511	1	0.8833	0.06865	0	4.40E-08	1.34E-07	8.815996318	Normal	T1DM+ISO20	100	846.8654821	51.96	992.9954251	1027.187242	757.2868242	0	1319.573082	1300.525139	1464.615415	1599.883349	1598.867651	647.9608905	710.1020308	615.7275689	697.7835841	506.050363	627.8050734	729.4388966	716.1280472	656.4771244	1197.915429	1239.0579	1117.36382	319.3379877	284.3178149	198.3709125	0	0	0	88.00506551	72.65405261	82.57499841	109.9923277	128.4865763	94.18753379	0	0
0.88_261.4214m/z		261.4214301	1	0.8833	0.1144	0	0.000189803	0.000130654	4.96331359	Normal	T1DM+ISO20	100 - 8.52	1564.184052	41.75	1625.131781	1655.623847	1750.351422	0	2146.549723	2078.689074	2529.295525	2438.393866	2433.925237	1276.405538	1241.3752	1252.339871	1284.834229	1274.588903	1168.831412	1315.907482	1314.322371	1339.61791	2302.612917	2329.142236	2360.206347	837.0502542	799.1082136	786.1138886	0	0	0	471.6251379	444.0288739	440.2589735	523.076757	549.4372189	477.6951958	0	0
0.88_261.5044m/z		261.5043559	1	0.8833	0.051483333	0	4.49E-11	4.66E-10	17.9932694	Normal	T1DM+ISO20	100	422.2606	64.95	510.0954129	535.5950491	397.0774667	0	751.101262	620.5234744	844.6363324	885.094959	890.9777041	291.3989348	300.6338821	273.5937315	288.2395081	209.0523383	242.991667	289.9155901	281.9622599	277.198672	690.8825374	712.109001	622.3686193	90.69411291	75.11928291	52.9926012	0	0	0	16.14124941	14.19522052	14.07470352	26.92448805	25.83540149	8.971290458	0	0
1.43_262.0294m/z		262.0293647	1	1.432416667	0.29745	0	0.26107501	0.0336508	1.410883633	T1DM+ISO20	T1DM	100 - 62.7 - 1.99	687.3921787	24.76	685.4809533	700.6348642	744.7990774	0	435.5641707	508.5076148	808.6589238	782.9166608	767.7445326	527.0264392	461.324388	510.0297497	564.2960478	640.8895414	572.4006022	705.3479817	733.5068162	802.5913037	667.1420123	645.4777199	614.3349218	394.1811586	406.5386634	368.8402739	215.6585677	198.3258683	171.5891039	743.0069043	745.8116697	769.7050709	410.71764	380.5486504	366.3048558	108.9842958	196.683089
0.90_262.2371m/z		262.2371307	1	0.90045	0.280283333	0	0.331714311	0.041024028	1.398526061	T1DM	T1DM+ISO20	100 - 13.9 - 0.474	1963.920621	28.71	1702.545765	1783.419001	1719.58781	0	1156.59491	1218.44243	2055.319987	2169.08641	2223.959003	1407.872122	1398.811646	1346.43673	1653.318596	1612.640738	1784.572367	2310.430551	2258.56859	2320.64855	1614.839383	1663.613906	1605.803787	1848.279422	1899.978758	1991.322933	2801.001549	2712.688931	2933.455256	2342.714679	2256.392296	2273.532121	1305.125971	1286.931675	1266.22252	2248.460823	1995.648348
0.24_262.8598m/z		262.8597582	1	0.236933333	0.749316667	0	0.001934969	0.000828766	1.601354877	T1DM	T1DM+ISO20	100 - 84 - 8.79 - 14.9 - 3.92 - 2.88	3587.922768	34.52	1259.070267	1222.87186	1241.23072	25709.08229	1579.99306	2106.864569	1994.953654	1791.690438	1744.228698	1758.225486	1708.198952	1890.710218	2039.946888	1972.102532	1729.449846	1802.078437	1872.070679	1774.265349	1475.377587	1515.853084	1592.181029	1807.10676	2084.307079	1987.723832	6428.070393	6605.709261	6947.673667	2513.014386	2775.09867	2607.588413	2748.969089	2710.11104	2615.301462	4596.386121	7257.829186
2.33_262.8599m/z		262.8598817	1	2.330466667	2.20795	0	0.019351534	0.004741867	2.344299686	Normal	T1DM+ISO20	100 - 68.8	2504.492912	70.51	1108.278536	1111.042247	1120.797306	36613.65587	1119.639769	913.7357797	1109.526401	1034.759893	978.1852875	1175.729302	1166.982539	1134.661159	1249.468461	1128.373864	1015.42791	1114.891107	1068.78916	1014.283475	637.3981464	580.1088109	642.7525452	1018.256224	1049.91264	1001.173441	2604.193912	2495.281299	2114.607629	1126.34659	1126.617847	1084.479609	1232.60637	1234.719146	1189.705564	2121.137333	4142.9988
0.77_262.9062m/z		262.9062331	1	0.7689	0.183033333	0	0.382411453	0.046048222	1.847823105	Normal	T1DM+ISO20	100 - 40.5	112.120072	46.75	49.83016802	43.46666914	44.23279921	773.4267516	161.2304974	202.093101	157.2896825	168.6270373	180.3442666	18.69543185	24.97618732	23.29857194	58.70274929	37.84016371	50.35517227	57.94291889	54.68169947	57.09484298	131.6238414	127.9598225	138.4822428	44.28731591	45.99554534	38.40424999	16.78129133	106.4088794	43.72404533	134.9386189	129.9721056	131.3280003	55.12912607	80.4692514	60.76831844	54.67513261	12.74016772
1.03_263.0590m/z		263.0589846	1	1.032016667	0.165883333	0	0.014646664	0.00381373	1.965939689	T1DM+ISO20	T1DM	100 - 10.1	298.7515081	28.69	239.0658503	240.5650491	267.9878329	0	446.4432021	587.4583516	437.2116842	458.5896487	446.8496107	231.5284718	197.9509221	216.0067109	191.2685321	186.2805817	192.6067898	217.9773081	187.7529957	191.3976504	366.0790668	368.4111437	352.4062345	183.6775603	186.4538295	201.538703	29.43328889	0	50.73501477	152.6477492	156.0285782	179.7036425	224.7098998	212.454223	221.0395375	28.39751023	173.2088422
1.28_263.0597m/z		263.0596924	1	1.2837	0.120133333	0	0.006996857	0.002228613	2.458162227	Normal	T1DM	100 - 8.54	289.0470808	43.42	291.221581	297.1023612	302.7361066	0.000696554	452.3779609	538.3255875	461.0714119	450.8718624	462.9690838	243.2425856	226.6073468	209.0243747	212.4527528	231.3378375	195.1424511	208.1105139	225.0553184	224.6284054	388.445371	397.4070432	374.4197904	179.0402486	184.6859297	180.8533182	49.12837583	67.11464113	14.64952886	130.5938116	138.0858599	126.6292072	159.4695785	173.2112238	152.3456046	0	40.33534715
3.85_263.2374m/z		263.2373506	1	3.852	1.4758	0	0.136698253	0.020167063	1.254322409	T1DM+ISO20	Normal	100 - 23.4 - 83.7 - 16.8 - 7.97	72060.67156	14.83	64726.88969	65721.99058	67451.94091	15130.75861	23232.12052	5117.735974	51255.28562	52076.75249	53354.92699	75649.347	76507.94354	76680.79472	65606.97474	67830.05151	65778.66545	63394.39559	63740.23148	64903.13804	60331.5267	59825.29571	59501.91359	61235.59153	59450.88523	60291.95718	14211.89824	13536.36644	13735.66479	64126.07625	65316.12422	65093.58892	61472.63905	61157.48943	62252.57705	22804.1014	30850.51506
1.70_263.6083m/z		263.6082988	1	1.69555	0.165883333	0	0.034005776	0.007006871	1.935773783	T1DM+ISO20	T1DM	100 - 6.59	222.464217	44.69	183.5766084	179.3361391	178.0777886	0	299.8129455	368.6296118	324.6137775	320.1380437	306.2376472	143.8571758	141.1716937	151.4547362	147.7861642	167.7221948	140.1712177	161.314433	159.6716287	154.1419917	310.5975162	320.1683892	321.073352	144.9856171	139.273837	149.0970799	91.37310169	42.28728433	33.11665889	134.9565758	134.0947644	134.7419904	129.6102669	141.7459377	141.2563417	53.80528594	43.15744013
1.70_264.1215m/z		264.1214735	1	1.69555	0.165883333	0	6.99E-05	5.85E-05	3.959077125	T1DM+ISO20	T1DM	100	179.1916459	44.7	102.7383273	96.30970066	85.58554818	0	140.2861383	173.864531	138.070215	140.5451196	166.1893464	68.90107492	53.72319538	75.90797755	85.49410138	69.34432828	60.53683139	66.8016565	84.27662762	56.78357391	139.2924162	130.5606223	163.5621728	70.4074053	78.20594773	70.46597266	0	0	0	46.06344754	46.19811188	45.15050051	70.86842863	57.37301743	78.21044459	0	0
0.70_264.8527m/z		264.852746	1	0.70025	0.09725	0	0.005913529	0.00197156	1.956618345	Normal	T1DM+ISO20	100 - 0.399	569.4583743	22.48	583.1306806	595.5008815	595.2011844	54.76431814	364.0980732	484.4584576	554.5836713	666.4069202	633.9933785	580.4682872	581.6952444	582.4285201	640.3638495	639.6342504	630.700554	655.1797717	670.3217887	641.1933946	595.1126212	632.2621236	598.0591755	507.4606233	603.3740197	576.6091929	0	0	0	617.4284667	636.1980885	634.404159	482.1075482	486.2605134	457.4194183	0	0
0.60_264.9043m/z		264.9042656	1	0.603016667	0.165883333	0	0.046290762	0.008897875	2.089036906	T1DM	Normal	82.5 - 100 - 77.1 - 50.2	292.9006852	77.52	71.55013591	48.5325083	53.74949558	1620.570298	129.3958524	200.2626475	68.24766656	34.86224064	49.54666965	48.64577467	63.11247537	54.48084242	65.62823594	90.18287843	59.24121361	100.1762921	98.00849003	88.50419119	44.03727132	32.59298077	35.85456249	92.80280982	98.08739625	116.9305451	1081.843966	851.6880918	847.0418064	70.79431958	97.41829016	81.92627628	139.4325359	121.4520926	141.1550569	506.8809744	521.3052694
3.37_265.1166m/z		265.1166352	1	3.371516667	0.0858	0	0.024019792	0.005515983	1.726655006	Normal	T1DM	100 - 87.8	172.2728946	36.36	193.6512151	202.6517953	145.6826541	134.4189837	15.31905114	0	238.1350381	220.7704456	230.1452715	142.877218	182.8331698	145.9696611	230.3014371	259.3466264	231.0119565	182.21611	192.7757939	137.9686153	176.5167525	131.2232311	195.8728038	200.4575708	200.041955	144.3621143	0	38.76524538	0	204.2616372	197.3884049	200.8385101	196.1864203	244.9488188	221.4201853	0	13.6750031
1.28_265.1651m/z		265.1651246	1	1.2837	0.1659	0	0.000106444	8.24E-05	1.647182712	Normal	T1DM	100 - 14.6 - 7.96 - 0.117	2361.440184	31.64	2131.850287	2125.842226	2176.661908	888.0964952	3218.693161	4113.937314	3503.744727	3445.052357	3564.649344	1827.221995	1826.282666	1827.551064	1790.775476	1764.391677	1774.749721	1973.860323	1969.148959	1938.587127	3563.21332	3436.357569	3590.186593	1435.365741	1408.001926	1380.342443	1110.334583	1039.05364	827.6692529	1430.447354	1465.814171	1473.84792	1616.007505	1589.329688	1533.491028	821.5856076	1021.79868
2.87_265.1654m/z		265.1654494	1	2.873866667	0.3146	0	0.000719949	0.00038265	2.12836969	Normal	T1DM	100 - 4.91	624.2046732	36.7	590.3519441	605.3136505	585.490631	1563.040436	885.8194371	718.128481	838.8694869	854.2509281	874.5388762	460.3276028	470.745677	434.5348891	424.6754601	421.87036	435.5835092	430.9584663	430.2786668	472.4922211	830.2896275	838.0171856	837.4737765	325.3060082	318.3112763	334.2435605	42.08684809	62.55202338	14.59011086	318.2677657	330.6951014	294.5445029	342.4730848	342.1027899	345.8336639	0	180.7808974
1.13_265.1657m/z		265.1656974	1	1.134983333	0.148716667	0	0.001936629	0.000829048	1.471216121	Normal	T1DM	100 - 16.8 - 12.6 - 4.21 - 1.73	3982.440698	24.12	3636.304789	3615.435603	3604.435419	1017.619109	5320.882576	6439.747711	5818.95871	5808.921746	5813.288118	3343.643973	3509.14538	3326.068229	3144.75193	3104.904735	3174.333727	3670.183548	3672.049382	3579.670038	5638.634137	5573.828107	5718.786738	2488.630466	2319.64801	2238.70458	1865.123346	2098.582839	1824.743083	2770.008033	2807.492679	2716.816721	3016.444052	2736.321379	2930.827866	1951.514863	2082.542103
1.45_265.1658m/z		265.16575	1	1.449583333	0.200183333	0	3.35E-06	4.69E-06	1.798714123	Normal	T1DM	100 - 13.2 - 7.21	1726.946966	33.45	1549.591478	1514.100691	1573.261416	1047.716464	2339.718712	3030.574177	2510.86537	2564.302825	2569.673467	1349.006087	1322.873201	1317.286227	1302.709515	1234.547642	1271.270204	1365.398813	1397.25489	1438.340104	2570.660397	2585.639066	2582.112022	976.1407611	1040.375867	993.3077923	649.1614272	686.5001132	636.9001268	970.0723428	1010.112978	982.4074163	1059.670053	1036.312123	1076.469419	505.6269051	665.0176901
1.70_265.1664m/z		265.1663864	1	1.69555	0.217366667	0	1.62E-05	1.72E-05	1.730194379	Normal	T1DM	100 - 11.8 - 7.52	637.0990013	34.38	556.6111663	562.6695525	552.2299763	994.7225709	864.8166453	1060.465897	841.327808	866.6635533	876.497536	489.0088197	484.5581464	441.1474297	507.571302	469.3032704	475.446037	499.8691912	486.5691203	516.1209278	846.8529386	826.5304149	956.8725496	375.6758509	358.967541	379.8777859	269.7785641	318.7666243	271.3094955	357.6310413	332.7021893	337.7987821	406.3355988	380.1380746	437.7398027	265.4409724	225.6782501
2.38_265.1664m/z		265.1664495	1	2.376233333	0.280266667	0	1.86E-06	2.95E-06	2.017081247	Normal	T1DM	100 - 30.9	381.0448108	42.55	376.5710593	342.1440642	338.6271458	1079.419683	481.6447082	543.4762011	447.0961689	431.9925916	465.8002962	287.0575466	297.101595	278.859201	289.44401	277.12696	313.9837183	320.1180159	282.5535698	313.4274757	438.4951062	429.7193246	477.1906036	196.470981	229.5917715	207.1636622	67.8367494	86.60975829	75.68733907	169.8878823	156.4118973	155.8112509	226.6936792	223.0006516	229.0298372	54.43826606	100.478163
3.37_265.6195m/z		265.6194619	1	3.371516667	0.131566667	0	0.010138216	0.002875023	1.775000693	T1DM+ISO20	T1DM	67.7 - 100	537.8046755	44.16	300.3151208	312.8973769	335.1481757	0	59.07204993	8.125974943	496.9346729	461.1796034	466.1915942	414.6504714	443.6653664	441.565725	482.0278515	536.5715713	527.2155242	405.5994726	413.8741747	423.935247	344.7538475	366.1655972	368.943362	741.1180754	948.6986163	812.2714001	0	0	0	622.32722	658.8360848	658.9558693	472.3619436	486.1033494	470.9566125	0	0
0.72_266.0726m/z		266.0726027	1	0.717416667	0.131566667	0	0.001746646	0.00076473	1.27102631	T1DM+ISO20	Normal	100 - 48.2 - 7.39	1085.133357	12.22	793.931138	781.8241913	829.1578931	638.0685922	823.0451905	1167.194806	846.9913316	841.6377767	825.0905829	851.046381	736.5488391	828.8549146	799.5399715	850.9608449	756.6402803	920.6908441	934.5530456	972.4631425	936.2861962	968.4005278	963.7118813	756.6906013	830.2696501	836.30027	938.0297194	895.5727401	874.6580438	899.1690289	956.2320104	952.8715905	917.6164642	929.6506021	970.1795667	1220.06252	1407.535661
3.57_266.6275m/z		266.6275111	1	3.571716667	0.411833333	0	0.285329727	0.036196349	1.252924775	T1DM+ISO20	T1DM	100	757.6512434	20.54	676.9827713	687.5433477	689.9488395	0	369.4901107	0	787.8815342	817.4395472	858.5054001	752.7413807	788.5543648	766.1855531	855.6403539	817.9533092	914.9193543	782.1760831	759.7457031	710.3941949	606.5185078	617.0362109	652.7682768	624.7805627	744.481649	702.9394146	0	0	82.17459004	729.3975985	762.3063603	770.9238264	760.352378	766.0755594	773.8622707	38.40862174	289.597018
0.92_266.9992m/z		266.9992224	1	0.917616667	0.0858	0	1.94E-06	3.04E-06	9.231600799	T1DM+ISO20	Normal	100 - 38	120.2576689	73.1	11.99684462	32.1704658	9.814665594	35.15658799	49.9608673	35.6620822	0	0	0	15.96915749	37.43510314	18.59733198	10.29931409	11.25238298	11.57797177	0	9.062026954	0	0	0	5.106034584	18.58093793	0	0	151.7374509	185.0588706	90.57726982	29.244732	39.39544216	42.82154901	11.89404661	41.92815447	57.30025198	0	0
1.03_267.1335m/z		267.1334511	1	1.032016667	0.034316667	0	0.016941514	0.004287159	1.434582012	T1DM	Normal	100 - 29.3	245.7453463	29	152.9142257	155.8217503	128.0711025	25.78420888	98.53932617	114.8029076	177.6625613	202.1295917	201.3557425	205.4892904	201.9845517	213.2799713	224.1290592	207.4734377	221.9400391	219.9280705	238.7344088	217.156197	156.0752207	161.5551565	163.0213065	140.0956202	135.4649637	147.8155092	196.9924638	166.3367072	210.134214	592.2521803	606.2697369	442.1609845	166.6523937	144.267692	173.0486517	199.5276286	225.3206219
0.97_267.1733m/z		267.1732504	1	0.9691	0.29745	0	0.002390183	0.000971446	1.655791447	T1DM	Normal	100 - 21.7 - 5.33 - 5.47	3486.132844	21.81	1784.453734	1753.725158	1695.670267	456.8574829	2623.850035	2908.362444	1934.867825	2014.524991	2085.251686	2243.618201	2202.317428	2282.73624	2496.532714	2488.176611	2447.976323	2243.695539	2263.788336	2346.233913	1883.450437	1896.849939	1838.7112	2244.460817	2251.140789	2142.775943	4540.601182	4599.668559	4148.221244	2631.494335	2716.52533	2886.824563	2785.942711	2953.658868	2851.522311	7278.329209	7722.546499
3.22_267.2092m/z		267.2092359	1	3.2228	1.246966667	0	0.129296007	0.019295173	1.354873307	T1DM+ISO20	T1DM	100 - 15.1	926.2235209	57.37	765.4901818	765.4589654	787.8689223	1784.121209	688.3366498	238.5053039	425.2949556	347.0096308	407.501643	618.70439	597.6954869	574.3290559	1345.092415	1457.766997	1329.730431	1042.760052	1118.426549	1157.927775	655.2644769	667.4801992	643.7945378	236.2374953	203.6667384	186.6897721	33.97404745	0	0	586.4696527	552.7503953	603.4026696	1073.90519	1117.971949	1110.773684	19.04918473	6.399176389
3.57_267.6459m/z		267.6459496	1	3.571716667	0.72645	0	0.000327144	0.000204001	3.840962813	T1DM+ISO20	T1DM	100 - 12 - 1.41 - 0.888	8881.089784	45.32	1491.4865	1499.591339	1553.124206	0	694.6054298	3.314524272	1492.101256	1495.868063	1471.960113	1333.297441	1390.991468	1472.063353	3054.596343	3359.910195	4854.967454	2205.863789	1772.034985	1788.294797	1866.117874	2204.995421	3153.054792	5590.847235	12097.40289	9679.524639	248.4039068	143.7227308	297.1482142	4660.969527	5036.740042	5659.008099	1848.001654	1870.952749	1839.437711	421.9371102	897.0332888
3.57_268.1475m/z		268.1475166	1	3.571716667	0.5949	0	0.000476893	0.000274046	4.449585518	T1DM+ISO20	T1DM	100 - 0.588	2161.450229	46.88	283.2165487	316.4098062	342.8405253	598.9441501	0	0	241.8150826	239.9399554	256.9554484	248.0507855	265.0256074	284.8927091	716.5793093	738.6734111	1186.302244	500.0141621	348.5092746	362.3591597	396.0133537	521.6843973	739.8639015	1352.763186	2868.579058	2372.425976	0	0	0	1136.085933	1220.602429	1368.347514	342.7909838	378.7737311	363.938678	0	0
3.37_268.2618m/z		268.2617825	1	3.371516667	0.200216667	0	0.150521687	0.021802183	2.306588389	T1DM	Normal	100	262.8314183	58.3	97.47188036	105.1225134	106.2453182	173.2258371	391.3455936	71.41195289	37.72273334	68.49575402	80.74556026	140.887555	153.6722829	145.4258132	103.3365863	88.05375732	109.2027358	135.4257736	138.7302969	109.5773098	89.7751265	97.14134987	98.45817626	54.22113585	73.36801214	65.69190602	52.99345212	0	0	96.9801741	90.85165578	112.2470937	223.1122154	207.9112821	211.1302643	0	0
4.18_268.2664m/z		268.266424	1	4.183766667	0.72645	0	0.127461388	0.019076433	1.603033891	T1DM+ISO20	Normal	100	1108.2957	48.45	548.8959875	525.2310388	546.7713565	677.3687514	96.55171639	0	654.9428543	685.5254575	706.0652635	1328.844457	1319.329321	1337.392101	437.8554344	498.1418096	512.7643928	949.8923475	942.7576133	886.2038771	481.4162308	502.7381183	513.0524198	772.708299	821.2562621	847.2671024	0	0	0	1581.206588	1630.10049	1609.431826	850.5324028	819.3174896	844.6224039	47.82124442	10.84307511
0.53_268.9095m/z		268.9094579	1	0.534366667	0.617766667	0	0.673716595	0.074571534	1.459893387	Normal	T1DM	100	1078.339563	31.58	716.7005668	700.2599622	706.5518677	11789.38989	801.5185491	849.6448417	571.5458796	592.9279977	588.2444943	593.2905351	578.8914534	576.8709547	532.4000763	570.200951	610.4625147	579.7699553	588.6889341	619.9427114	481.848398	475.1527382	449.5449806	578.9301308	663.2750159	664.0961201	1469.569135	1211.507327	1454.141295	588.8640358	562.9834242	543.1568157	593.3770752	542.9326438	533.9287117	1569.587215	1186.27505
0.92_269.0463m/z		269.046331	1	0.917616667	0.0858	0	0.073373962	0.012368415	2.068901264	T1DM+ISO20	Normal	100 - 4.71	261.1553604	58.32	42.4432344	24.77630381	54.32117266	0	0	0	159.86378	178.8547439	194.4544379	221.0946547	258.4550729	198.41401	192.9517798	148.070265	177.3245119	113.7185981	100.9756576	98.18695005	152.0849584	169.8576444	132.369346	169.1313408	136.513523	105.6342774	0	0	0	63.21326976	75.62077966	75.8648034	80.58536605	52.44848975	86.90777914	0	0
1.25_269.1302m/z		269.1301506	1	1.249383333	0.3146	0	0.72630684	0.07954167	1.106845316	T1DM	Normal	100 - 31.6 - 41.4	549.4820577	36.79	523.1162143	518.7445004	481.7003934	60.90292074	224.6389014	170.991044	337.5613233	376.8449368	335.5175672	897.6556699	944.9257442	829.3006479	520.2432272	494.8859197	560.6964818	772.0239657	752.0938701	808.0006011	352.4342393	392.7740492	374.0237723	422.307716	388.9838316	374.1874567	255.8596159	220.5960499	240.9451845	1103.774106	1072.87249	1126.62173	787.898098	824.8457452	830.9795211	122.9436163	226.8151012
3.81_269.2269m/z		269.2269282	1	3.80625	0.846583333	0	0.249322021	0.032388164	1.026930791	T1DM+ISO20	T1DM	100 - 25 - 17 - 1.01	6277.211895	19.59	6392.921923	6400.448036	6499.080979	6772.344294	1860.850607	240.5796454	5265.99921	5340.347145	5424.889883	7407.2009	7444.387331	7395.276958	6213.459794	6466.905343	6260.937278	7233.53105	7312.511066	7426.39529	5917.729537	5863.765706	5945.628059	7563.727233	7507.38088	7478.911006	254.0293361	225.5512992	235.7508627	7819.842304	7873.1672	7935.501543	7839.698908	7751.889604	7828.471115	814.147957	1286.792755
0.73_270.0902m/z		270.0902134	1	0.734566667	0.137283333	0	0.039272372	0.007838319	1.36065265	T1DM	T1DM+ISO20	100 - 63.2	417.5494376	19.49	303.392587	321.3742318	426.6287436	451.501037	283.8559086	348.2861808	419.3069366	358.3408168	315.1525168	501.1708116	400.4306638	516.7724833	331.9862753	472.6342793	337.3863412	344.6393556	368.3130092	414.4515127	504.2619748	496.809476	499.6973447	300.2346241	304.4698426	386.2152343	224.4587236	272.6866853	272.1148337	489.0851028	436.3812663	456.9388689	316.844455	313.3054734	360.4513683	868.1968904	883.4929086
0.88_270.1862m/z		270.1862454	1	0.8833	0.034316667	0	0.00048693	0.000278845	1.251290347	Normal	T1DM	100 - 28.5 - 7.03	366.8954123	14.74	362.3594235	368.4427972	329.5701521	300.9045572	505.831868	630.9979803	380.7068457	422.8495544	417.6713438	319.0482195	365.3797486	331.2677426	366.2276994	342.226541	394.2002717	378.5374117	385.6257378	339.4196637	344.4181549	364.4185492	319.2887337	287.6875152	288.51446	259.8949237	302.5150994	352.5374455	306.1806672	221.3866803	220.4859711	221.9441439	367.3010752	463.7201956	267.4352255	237.7107643	340.2284802
1.98_270.6153m/z		270.6153331	1	1.98155	0.165883333	0	0.002690019	0.001055966	2.136994298	Normal	T1DM	100 - 0.925	111.4310028	42.52	97.43012762	95.42790861	105.3459353	0	165.0987233	196.6016342	179.4941689	173.8351886	188.9984646	86.06832439	85.07123838	76.32609733	87.76855497	89.72736596	91.00250345	80.69376771	89.56063159	82.59844288	177.0044199	168.4463125	179.0641595	60.55448821	53.05609061	65.16951778	0	0	34.63851599	63.4799729	58.97970117	59.58879085	74.85870926	83.63048371	75.16982567	0	0
0.72_270.7983m/z		270.7983082	1	0.717416667	0.051483333	0	0.024510497	0.005573592	1.630122434	Normal	T1DM+ISO20	100	182.1771263	26.42	199.7611762	193.1818567	179.9962471	0	134.2961626	112.7756487	203.2795254	193.6216474	207.0999155	199.1089327	221.5990015	210.2072736	208.5582408	193.1405185	214.6878648	223.1653974	211.519922	188.9299848	182.7489439	168.8910964	162.4107336	218.451559	139.3381925	205.4811906	0	0	0	210.725501	160.8820827	168.4861288	115.2012509	188.7271251	115.0553894	0	0
0.05_270.8928m/z		270.8928209	1	0.0539	0.6006	0	0.003905491	0.001420539	1.309682839	T1DM	Normal	100 - 59.2 - 33.2 - 58.7 - 45.3	1971.874411	29.21	798.4327633	793.9794211	830.3370269	12316.08779	790.2408595	1153.431731	1181.250833	1063.374219	1042.466808	1050.321227	1025.479621	1116.360165	1259.368115	1240.840112	1065.437834	1113.566743	1148.444983	1072.206948	991.4256036	984.3241958	1024.481464	946.6336167	1076.683357	1049.516465	3221.794739	3102.053827	3496.866454	1307.879007	1475.860091	1405.166539	1507.152011	1595.579781	1535.13215	2560.691538	3952.255232
1.10_270.8963m/z		270.8963307	1	1.10065	2.368083333	0	0.025867707	0.00573003	1.184746594	T1DM+ISO20	Normal	100 - 42.2 - 3.34 - 5.18 - 0.077	3794.602657	33.08	2455.015189	2466.838808	2509.244098	19851.74926	3025.374252	3343.524507	2993.509944	2926.222891	2851.284534	2227.465605	2143.176671	2155.625314	2418.126894	2283.479999	2274.538946	2202.824517	2231.32503	2219.378352	2360.408779	2321.555149	2359.390228	2409.648441	2470.982784	2368.459905	4915.619303	4737.096653	4564.540113	3514.441701	3588.259795	3590.307812	3467.93765	3444.976739	3348.639428	4292.774784	6057.094682
0.72_270.9730m/z		270.9730117	1	0.717416667	0.148716667	0	0.221381469	0.029352981	1.192719996	Normal	T1DM	100 - 65.4	404.7912936	29.88	436.9612508	436.2762033	386.3166234	1179.018906	357.2453387	314.0085818	378.7035643	430.020291	429.0834224	340.9948279	403.1432742	356.5274287	524.0938166	469.8372477	515.4359889	430.9219095	406.9033862	371.8763151	268.9798061	263.0240761	269.748233	244.5739757	270.5799473	230.716633	372.9807824	266.3291149	271.2381128	358.3637601	392.4086093	341.6840648	382.3061919	351.9939954	360.3037512	258.2417197	141.7631209
0.87_270.9762m/z		270.9762114	1	0.866133333	0.18305	0	1.67E-07	3.97E-07	2.954003342	T1DM	Normal	100 - 46.5	444.8553875	38.29	182.5840012	171.5880885	154.4149504	52.77566175	80.64315083	81.21777576	63.18927853	71.54724537	83.43797206	195.018579	176.1022011	212.0144711	146.3571048	133.7311379	166.3413177	218.3910797	211.3954553	167.8533691	115.9159372	150.8817142	96.90773426	232.0565616	227.6105615	222.2823426	581.1155992	671.1460853	631.4372736	264.11543	287.7268362	249.8679626	304.2171443	250.4986044	276.2626216	686.7243105	389.6383096
0.97_271.0878m/z		271.087836	1	0.9691	0.234516667	0	0.013007768	0.003474454	1.911858943	T1DM+ISO20	Normal	100 - 13.2	1432.02841	36.87	711.1571355	682.5128504	697.8136123	818.8254197	759.7223507	880.7380553	1052.381199	1111.75837	1101.081356	413.1215962	410.2051614	462.7847921	1249.886144	1244.372421	1192.755298	429.3136872	409.6690297	436.5986005	645.6617299	632.6450512	640.0113801	642.4593927	686.8034692	664.3001261	1102.254333	1104.025451	1072.506903	479.2540744	441.5234752	453.3617944	315.1681282	337.8199227	310.8111803	1193.182706	1516.620001
1.70_271.1318m/z		271.131803	1	1.69555	0.217366667	0	4.61E-09	1.94E-08	4.682237171	T1DM+ISO20	T1DM	100 - 3.9 - 0.845	1619.395146	29.05	352.2630905	339.5361331	383.652781	170.8512737	563.2182383	629.5155387	569.1234905	513.8543949	504.0175705	293.004163	281.577945	301.6793022	412.8447486	420.6985142	417.1723737	293.3128768	314.6171665	333.763415	542.4688818	582.8642769	620.6031609	527.4018392	498.3862	460.8456915	209.2869576	206.179135	289.354672	386.6454067	345.5885364	346.8638692	461.8700443	483.90725	460.2054418	151.2311644	155.8529913
1.70_271.6326m/z		271.6326381	1	1.69555	0.18305	0	1.68E-06	2.71E-06	8.772103186	T1DM+ISO20	T1DM	100 - 1.65 - 0.561	336.3716717	37.72	73.37406563	79.33887371	81.09194461	0	132.4433505	158.8070845	115.0447872	108.6014858	112.1103044	60.3819051	63.30370736	70.51872566	65.04852005	53.04184937	66.27344903	67.56601323	69.43512248	65.0715172	109.2346882	119.2968785	116.9952831	106.542248	102.1431082	96.4030512	42.1479773	0	0	44.02083512	49.86887891	43.80393251	58.30804567	54.81944895	43.3368535	0	0
3.46_271.6575m/z		271.657458	1	3.457333333	0.543416667	0	0.001012068	0.000496432	19.29642031	T1DM+ISO20	Normal	100 - 75.7 - 46.4	2940.696557	63.38	173.2449559	211.0887715	197.2833255	0	62.48979668	0	183.8118587	211.535746	195.5680894	60.76010986	98.7335221	74.57318348	117.2311429	91.1069695	127.3655574	58.1798645	67.89724009	88.40314538	221.9218986	234.8728255	227.3162564	306.4225972	373.6274742	274.0687841	0	0	0	5429.221351	4941.591632	6064.311622	37.32440972	81.32158691	67.29272634	0	0
0.77_272.1315m/z		272.1315138	1	0.7689	0.102966667	0	0.755216738	0.082315294	1.061849762	Normal	T1DM	44.2 - 100 - 24.3	519.5515391	16.06	547.219114	577.4696168	540.2440936	17.36772949	240.8615032	278.8278669	489.9126572	515.069512	480.122223	693.1298051	696.351691	710.2366983	532.6848377	578.0689826	544.7630213	635.6250164	638.6183503	650.5456341	596.0918022	603.1809405	579.8774099	398.1677708	436.8903432	487.9103188	303.6887417	162.8883639	314.5059007	596.7272022	613.6982276	582.0541585	503.1834494	525.4394134	527.1526543	590.9961453	616.760779
3.46_272.1592m/z		272.1591786	1	3.457333333	0.497633333	0	2.52E-05	2.50E-05	644.9747477	T1DM+ISO20	Normal	100	477.5001702	148.63	0	0	4.746796781	8.764292937	0	0	0	0	0	0	0	0	0	0	0	0	0	0	0	0	0	0	0	4.257054112	0	0	0	1075.740203	971.7666178	1260.907749	0	0	0	0	0
1.22_272.2584m/z		272.258444	1	1.21505	0.451883333	0	0.236590434	0.031011767	1.266600658	T1DM	T1DM+ISO20	100 - 13.4	1543.794224	29.85	1310.785595	1332.793497	1389.655066	0.791867212	594.5219781	691.8167648	1405.341651	1392.611004	1394.396516	1492.96943	1456.347456	1452.577686	1205.226266	1206.151537	1190.369733	1476.309313	1514.363878	1627.498946	1024.630718	1010.397104	995.5450721	1445.262774	1486.508303	1431.978716	2242.027528	2277.106942	2211.075844	1743.888479	1693.676232	1676.422258	1252.335377	1188.068454	1192.991161	1357.870164	1452.882448
0.72_272.7953m/z		272.795318	1	0.717416667	0.1144	0	0.025225495	0.005652982	1.691893739	Normal	T1DM+ISO20	100	251.8243227	23.72	273.1086132	265.0452559	273.5964278	0	166.1304248	225.0357751	260.617835	267.8156759	276.6912455	287.890841	278.4479424	295.7234662	271.906015	275.2278831	271.761145	280.2066549	275.3309451	281.3974467	248.8974542	243.2898381	238.4751854	275.1859425	265.3246442	246.6770891	0	0	0	287.9318554	278.0866901	281.5829004	230.8417064	229.7743365	242.9940547	0	0
0.64_272.9447m/z		272.9447291	1	0.637333333	0.217366667	0	0.012812486	0.003441175	1.430020863	Normal	T1DM+ISO20	100 - 19.2 - 17.8	1451.851588	36.4	1504.437444	1451.869273	1508.714002	377.4974112	1832.163571	1701.31628	683.1860183	723.7139697	730.464711	1301.515293	1268.527473	1317.745052	1628.049975	1614.059101	1588.300612	2100.225455	2122.795871	2142.050505	999.8897951	986.8491795	962.837845	2087.038631	2081.648601	2129.542036	1251.152074	1285.619787	1122.06919	1434.95659	1439.81404	1405.817633	1393.876132	1431.350212	1378.013846	692.0303516	673.9815869
0.62_273.1430m/z		273.1429717	1	0.620166667	0.1144	0	2.59E-06	3.77E-06	4.402923225	Normal	T1DM+ISO20	100 - 22.7 - 4.13	309.73272	43.24	476.0065	459.9553441	489.866795	569.2035977	59.08066459	74.69718483	254.7621993	276.7774661	256.5736817	474.8733546	438.3905866	442.498627	248.1018421	239.1593744	226.8014804	319.0186209	333.0198865	344.8633392	303.6447121	312.2552608	322.7835134	172.4914786	176.1014176	162.6583519	110.5260258	95.98428862	0	100.0355055	108.3831028	108.0819649	141.6930206	124.7953741	123.9262312	9.978990921	0
0.99_273.1586m/z		273.1585534	1	0.98625	0.165883333	0	0.009070214	0.002653076	1.443696561	T1DM	Normal	100 - 14	1018.389608	28.38	621.246293	641.2361284	610.6773469	265.3356463	580.813641	630.9028941	429.7374326	539.2789926	568.4994927	747.5080279	793.3066257	779.6736492	757.7318141	740.9787609	786.901344	1061.234564	1095.793419	1063.076682	529.7494716	561.4472408	573.5807591	849.4432384	859.8325249	841.7146456	1315.808263	1552.212055	1389.91314	1497.557626	1475.314869	1478.136401	659.4654137	713.102979	717.1524569	1360.376762	1581.89445
3.82_273.1824m/z		273.1823526	1	3.823416667	0.26885	0	0.006934303	0.002216337	2.237702166	T1DM+ISO20	T1DM	100 - 20.5 - 1.53	778.0936581	69.37	444.8868911	443.5880202	428.7506497	1808.383383	42.41768437	0	233.2876148	300.5289237	298.084809	425.3292607	418.3485742	452.7095286	341.0845927	368.8894433	369.3722473	434.1400605	372.5836267	420.8214034	361.8330303	298.0511865	320.7407648	348.6893922	382.0364154	357.0004187	0	0	0	676.7233914	608.5500044	840.3441926	284.1304342	333.0219421	366.5769524	0	0
1.56_273.8856m/z		273.8856091	1	1.563983333	0.863733333	0	0.361371929	0.044040249	1.955464948	Normal	T1DM	100 - 18.8	513.3584682	47.1	253.0976292	243.5711239	252.6752541	6476.488955	284.183747	286.8112422	352.13918	336.4113486	313.2590387	255.0184922	228.2173846	250.5148129	304.945569	271.2911357	224.3801208	224.8415418	293.9573477	242.4535373	211.7609975	179.9629378	219.2842291	207.1245404	195.4683972	212.7446755	212.7732591	159.1338662	120.2176769	285.1407635	310.402942	288.4849058	330.6520286	347.5133546	350.7048098	81.30935273	368.2553702
0.92_273.8952m/z		273.8951518	1	0.917616667	0.1144	0	0.002155806	0.000901879	2.690192676	T1DM	T1DM+ISO20	100 - 2.68	118.9931128	56.22	30.87373874	18.09072735	46.37537537	1148.415056	125.4425555	181.9176672	194.3092688	172.6805654	155.9901142	23.42650421	20.53070066	19.00553943	41.26564977	34.58293092	34.29253736	31.84812884	13.61952429	40.39366646	135.5336272	146.935407	152.6286934	29.18371304	20.65396106	21.97189907	0	27.22793114	0	210.3757071	192.3803677	209.6534013	155.0308269	194.8468177	130.4995214	20.4647954	104.6615491
2.38_274.1699m/z		274.1698649	1	2.376233333	0.217366667	0	5.80E-05	5.00E-05	2.697762684	Normal	T1DM	100 - 4.02 - 5.4	240.9279986	47.63	207.9162066	207.3896963	213.7706148	469.1816775	369.8224108	449.2467355	355.8847866	357.9649089	345.7174396	162.6809527	149.0458128	164.6317178	151.9476327	151.3547819	144.5898583	180.4535666	158.0128519	161.0786382	357.0229877	340.4615649	353.688063	107.0382353	114.8833862	108.4874394	0	0	36.52221637	92.63704016	83.12035962	100.2345928	115.2509294	119.8760518	137.4050548	0	0
1.98_274.1702m/z		274.1701567	1	1.98155	0.2002	0	7.65E-07	1.43E-06	2.134518917	Normal	T1DM	100 - 6.36	516.8867809	38.1	476.0815028	450.0479593	455.1626243	389.5677395	744.0241262	962.9906319	715.540278	780.1546635	781.0863847	389.4730889	375.1649839	375.040905	387.7083049	476.2855925	382.3066427	396.2900753	425.9764575	384.5353126	712.9959604	749.2793012	735.3456705	339.2841047	265.3707878	255.5696442	80.89676564	46.89580589	95.72828018	237.4771052	233.1775896	203.9086561	305.5450816	307.745843	331.8084961	90.42453697	95.59227068
2.87_274.1704m/z		274.1703766	1	2.873866667	0.21735	0	5.61E-05	4.90E-05	2.617749793	Normal	T1DM	100 - 6.48	183.6688193	51.06	175.8241694	184.7931621	158.6489278	401.900964	352.4426006	216.9691082	242.5734106	265.4011976	298.3437951	136.0476088	109.230528	106.8538441	128.7199523	87.65588593	122.2425301	115.4794953	108.2267697	133.6972025	282.442465	283.1091376	258.9053539	87.43507412	92.12669264	58.98178751	0	0	0	48.43756568	71.27627415	71.86007104	85.30989067	81.25654727	76.1666106	0	0
1.10_274.2750m/z		274.2749601	1	1.10065	0.732166667	0	0.012873395	0.003453051	1.436527987	T1DM	T1DM+ISO20	100 - 18.6 - 1.94 - 0.0389	101014.7228	22.56	76576.02486	76522.83609	78286.44306	2372.074877	31822.57773	38706.02372	85135.17628	83092.90764	83522.58744	78625.39815	77108.88996	77354.44941	80417.7911	79974.46208	78059.40198	89355.17564	89477.00456	90162.61167	62739.27827	63218.59568	63736.04438	87770.89309	89697.98869	86997.00538	141968.9416	143139.4552	148545.2999	103023.1919	103407.7377	101650.065	79330.37952	78728.63129	78000.92949	110399.64	116231.7678
1.10_274.4447m/z		274.4447197	1	1.10065	0.280283333	0	0.040258762	0.007987031	3.248396832	Normal	T1DM+ISO20	100 - 3.46	860.8048029	39.15	1152.856648	1133.569076	1071.835878	0	186.5986555	147.0656178	1191.225571	1078.232891	1072.645351	981.5014155	902.3546768	940.540535	917.6046661	921.8925022	837.7784895	1098.115009	1067.797147	1099.212836	570.5598921	581.7632702	620.7902786	1095.111895	1046.945017	943.3179525	312.9849435	274.1536183	221.6038019	980.0932846	1055.772982	986.432	668.026845	647.4224427	605.6529271	33.59180798	121.1724358
3.37_274.6302m/z		274.6302369	1	3.371516667	0.749333333	0	0.2466015	0.03208008	1.337977498	T1DM+ISO20	T1DM	100	1670.941378	18.79	1252.795141	1287.836203	1293.207588	0	661.0927871	0	1665.089219	1675.295973	1627.599141	1546.785363	1524.442033	1560.865177	1712.800178	1769.159817	1778.232014	1491.935466	1570.362902	1515.386758	1218.209514	1209.569506	1245.55742	1654.394927	1810.016522	1700.765475	0	44.94923151	37.98787596	1844.83725	1857.887446	1889.670562	1865.204346	1864.768724	1811.145967	212.5869913	321.1725031
1.98_274.6719m/z		274.6719267	1	1.98155	0.2002	0	0.001172226	0.000557157	2.320075496	Normal	T1DM	100	122.9760683	46.93	122.9112177	115.6972717	115.9434634	0	172.5279601	231.3836999	184.748725	212.912543	198.1855623	87.31111112	87.64444995	89.29308307	89.13931722	120.1131533	89.64709749	96.15290016	98.61676518	95.87100553	182.9207066	180.7562921	187.8039132	61.26610544	69.43852492	61.14077128	5.920132669	0	0	61.5066033	71.62551098	51.29766636	72.97435324	65.70988663	81.63589678	0	0
0.73_275.0090m/z		275.0089793	1	0.734566667	0.0858	0	0.004958876	0.001714053	7.546523782	Normal	T1DM	100 - 62.6 - 9.5	285.099945	125.17	7.882324275	10.99051613	0	6773.0514	21.00430264	0	0	0	0	0	11.67335291	0	16.46568008	0	0.834576638	0.02389278	0	0	0	0	0	0	0	0.472634099	0	0	0	0	0	0	0	0	0	112.953223	233.3180936
0.84_275.1115m/z		275.1115491	1	0.837533333	0.097233333	0	0.224011142	0.029647654	1.130366058	T1DM	Normal	100 - 12.1	1126.846942	21.9	948.9819094	906.7436562	979.682607	125.2108911	996.0732641	1134.087485	936.1040253	1146.873149	1150.882965	966.5791587	955.733048	1002.660039	962.7779485	1061.255679	960.6104577	989.7322186	1005.523951	983.8392231	1248.355286	1286.950597	1350.400884	796.4150335	912.5133794	1117.295056	1256.508867	1231.915911	1355.482465	1086.844677	1110.248764	1074.517597	1040.904461	983.0615447	941.5557861	960.1265431	912.7100307
3.55_275.1298m/z		275.1298188	1	3.554566667	0.549133333	0	0.150578498	0.021806595	1.247077003	T1DM+ISO20	Normal	100 - 87.3	7518.496432	27.14	5980.166209	6047.892805	6395.124009	1849.094725	3548.796555	357.7824302	7345.793196	7244.151327	7186.435867	6338.258282	6483.5107	6542.834641	7159.816692	7428.085916	7210.295085	6609.658185	6641.446955	6674.349546	5606.513401	5535.307678	5552.775826	6862.220777	7106.29568	6986.875866	2773.400036	2780.198473	2416.663211	7156.624345	7253.675639	7063.115386	8417.491341	8562.794112	8438.082873	3928.635072	6108.302174
0.92_275.1470m/z		275.1469687	1	0.917616667	0.183033333	0	0.007652768	0.00239223	1.679063943	T1DM	Normal	100 - 15.5	8824.842488	28.92	3549.965524	3576.00023	3359.163618	376.7370241	5035.680767	5627.809636	5612.460995	6144.498088	6163.460875	4899.906195	4935.489968	4810.487897	7011.25201	6861.70087	7234.687905	5427.51872	5344.219237	5495.572298	4752.581363	4907.232617	4606.240881	6684.318276	6900.586914	6821.88849	10722.193	10867.36974	11177.81787	7384.051635	7267.337264	7183.751147	9058.149678	9119.100239	9225.176946	16941.32843	18247.29957
1.73_275.1768m/z		275.1767695	1	1.729866667	0.148716667	0	0.10895958	0.016827819	1.24281605	T1DM+ISO20	T1DM	100 - 9.5	137.6843056	17.13	138.3338669	135.5045924	121.7905698	253.5536419	111.0026421	89.1537685	62.26523638	85.02533675	85.91725155	105.1686267	114.2658641	85.38148379	85.03815661	78.52038589	111.113033	112.0643489	128.2158614	138.3411528	93.0320712	100.4009323	84.63397816	208.4497321	196.4100883	196.9264081	106.032742	80.34935284	45.09182466	171.7427845	143.6916819	140.255371	144.271212	136.9906229	154.776704	0	52.83336986
4.16_275.2716m/z		275.2716454	1	4.155183333	0.400416667	0	0.100411931	0.01583276	1.118991181	T1DM+ISO20	Normal	100 - 5.72	531.8874822	26.78	516.6257498	550.1289721	552.1794678	785.6158752	65.7538222	0	369.7497559	376.5085257	407.4959372	847.6227831	837.6732746	856.4435386	450.6343034	468.1339553	427.0936942	505.2820968	530.3063414	480.322264	352.5763048	408.7315269	350.7227987	420.6996439	430.0879981	417.475698	0	0	0	548.9432234	556.2685782	551.1988187	491.709257	449.3743039	486.4315538	19.62080309	0
3.57_275.6329m/z		275.6329465	1	3.571716667	1.555866667	0	0.292424197	0.036954707	1.154770117	T1DM+ISO20	Normal	100 - 28.5 - 10.3 - 23.2	19327.15993	24.49	16609.5655	16738.68961	17360.38793	2729.884085	8772.212091	1120.276223	20503.78672	20154.9288	20358.30329	18698.75105	18889.05484	19061.11318	20533.6063	21067.13847	20770.30084	18984.75323	18701.06679	18712.46813	15567.96269	15446.10534	15551.87191	18283.65567	18841.28955	18226.09923	6966.951969	6849.553698	6931.401601	18829.36123	18536.84199	18705.33977	21474.89072	21509.82601	21510.34351	10349.50702	15414.39844
1.34_275.8849m/z		275.8848879	1	1.335183333	0.795083333	0	0.098156671	0.015551236	1.396327062	T1DM	T1DM+ISO20	100 - 8.03 - 3.21	2015.001433	32.07	1161.189288	1172.038539	1225.573425	19017.90665	1435.471038	1642.897236	1496.587005	1418.735145	1390.363351	1106.843133	1057.253005	1111.598058	1194.294362	1141.572234	1108.636679	1119.311051	1143.104126	1086.634513	1057.386034	1075.519932	1053.813065	1234.376036	1284.731213	1230.77913	3288.143573	3391.09469	3418.379869	1613.590948	1649.032991	1626.355409	1530.993928	1574.307008	1486.827163	3474.995432	3785.092991
0.64_275.8882m/z		275.8881708	1	0.637333333	0.697833333	0	0.034987947	0.007159331	1.329728733	T1DM	T1DM+ISO20	100 - 26.1 - 16.2 - 0.71 - 0.884 - 0.446	3043.730148	33.46	1436.842882	1417.592438	1418.768829	25523.16438	1588.191595	1972.061265	1797.567383	1703.711681	1685.062414	1710.99567	1647.061127	1725.212174	1838.006183	1841.673699	1685.667558	1724.188834	1746.642671	1689.612442	1405.369494	1397.418441	1413.309968	1706.656631	1933.58707	1888.361743	5995.194483	5737.491584	5911.127909	2158.385152	2338.643883	2210.988336	2277.35757	2253.857754	2216.048476	4410.040646	5533.384949
1.27_276.0769m/z		276.0768791	1	1.266533333	0.102966667	0	8.45E-07	1.55E-06	5.40693423	T1DM+ISO20	T1DM	100 - 69.2 - 2.7	214.0863234	46.74	80.27988674	80.31307222	114.5363431	35.3761886	198.6272522	185.1561479	186.444786	179.5517573	160.4912216	80.68465887	63.04865379	73.19233969	104.3388217	118.5216149	107.3862189	70.17546665	65.62832311	80.94871211	173.5220347	184.2545252	173.2981673	59.23404551	55.84425095	69.298452	0	0	0	33.49798428	52.10732453	37.76412028	62.33935191	30.27237296	38.58506823	0	0
0.75_276.1432m/z		276.1432274	1	0.751733333	0.18305	0	0.430674174	0.050724142	1.141129269	Normal	T1DM	100 - 32.9 - 11	2719.841	39.88	2782.273623	2740.335108	2706.757132	8664.78581	689.0344661	807.1371735	2199.478795	2335.88877	2359.467439	3222.679775	3257.657842	3205.920041	2374.828459	2406.186597	2398.528649	2902.791441	2892.450078	2925.980978	2762.253628	2836.777299	2798.919057	1915.067269	1972.553175	2118.431392	1786.073526	1918.800399	1538.390612	2141.260674	2303.68001	2247.71481	2034.356285	1971.199653	2042.441819	1879.605261	1954.220833
2.87_276.1560m/z		276.1560027	1	2.873866667	0.263116667	0	2.88E-05	2.80E-05	2.399260442	Normal	T1DM	100	137.6699676	41.71	146.275274	158.6513409	153.4797569	20.00830748	221.2035019	118.7012361	214.4072581	221.2066009	217.4936114	114.9786763	119.1047029	113.8458067	108.113724	101.918954	110.32875	115.1201492	108.351875	109.5413035	199.4980104	194.5943846	224.8722859	75.65129024	63.02859381	73.70382897	0	0	0	71.07670964	75.51756334	71.00865473	80.4715291	90.33331449	69.63022144	0	0
2.19_276.8743m/z		276.8742757	1	2.193183333	1.229783333	0	0.030576119	0.006472645	2.675009778	Normal	T1DM	100 - 11.6	443.8422667	59.17	254.5536993	261.99285	275.8562054	5916.370206	312.7373824	189.6607406	281.2700313	230.7850034	229.9908554	211.9034512	188.419436	189.9038773	266.7105354	225.289662	217.0560478	186.4203731	186.590115	187.6730338	134.138787	132.8167156	148.7643207	151.5824192	152.7694729	118.9591811	41.69035817	48.17626736	85.49353282	223.5709148	212.9546974	226.3398858	227.1059163	264.2501986	219.1901272	33.39476584	251.8078231
0.70_276.8798m/z		276.879781	1	0.70025	0.062916667	0	0.005547103	0.001868212	1.705681476	Normal	T1DM	100 - 0.651	168.3196277	25.55	167.0472509	168.4833533	175.0791698	352.8444567	154.546043	171.3065753	133.897928	162.7584721	167.7792089	148.3163008	164.4840749	161.4104477	187.9142756	189.2684752	177.9191574	170.5945804	166.9908501	177.7086451	154.9502048	142.5970522	155.1510384	130.6798888	132.1812761	125.7623401	0	0	0	156.5179034	193.4665964	184.4840672	145.1558087	144.4060392	136.128488	0	0
0.72_276.9171m/z		276.9171119	1	0.717416667	0.034316667	0	0.000900032	0.000455518	2.621233493	Normal	T1DM+ISO20	100 - 11.6 - 10.9 - 16.8	111.6411628	85.85	154.4198986	150.6195689	15.74977062	422.3433698	127.7257695	12.79202746	152.8558625	167.5888103	174.2027953	25.22720072	147.9096307	8.649230366	193.5703145	25.68028497	171.3017577	164.467167	154.8898297	27.01613129	34.43553745	18.90302886	26.40260858	114.2193238	16.43807294	171.9799148	0	0	0	161.8425542	21.77875535	25.00799465	12.51980105	138.030541	119.0759569	0	0
3.82_277.0901m/z		277.0901286	1	3.823416667	0.263116667	0	0.028604552	0.006152875	2.606518105	T1DM+ISO20	Normal	100 - 47.9	752.1657729	46.32	496.4665572	418.1069759	407.8569967	0	0.464526095	0	251.4252302	258.046745	230.7274239	297.7277946	415.5992626	331.7296522	437.8175367	355.5576786	339.6002302	285.0747385	245.7455833	238.6394166	258.6281024	254.8111574	259.1011892	377.7075258	406.5920431	358.2798139	0	32.315742	0	271.6999749	343.7313497	298.380545	531.027414	564.4875768	530.6026728	0	0
1.45_277.1014m/z		277.1014064	1	1.449583333	0.26885	0	0.01672185	0.004245854	1.471880888	T1DM+ISO20	T1DM	100 - 1.33	324.3122244	22.26	371.2029811	374.8444193	347.4053063	0	155.3054512	180.8456636	343.2353863	298.2322226	303.7246205	130.4528342	124.5342633	96.69603056	234.7510452	241.3143254	195.7255267	387.5018098	366.0716563	389.5204951	324.1773287	325.3975744	284.5734323	120.0042997	143.678296	103.8339324	0.922693077	5.744558445	11.53865773	386.1663946	364.36383	385.1284458	145.9204999	95.57706746	146.5931098	2.72902732	4.316337383
0.88_277.1073m/z		277.107308	1	0.8833	0.148716667	0	0.011884138	0.003245564	1.233640753	Normal	T1DM	100 - 8.81	6122.045388	18.16	4722.173056	4716.895967	4819.06936	3797.425895	6313.864402	7644.970393	8179.09219	8511.031379	8487.626201	4679.304118	4664.344196	4609.284861	6951.159389	7092.070587	6848.860646	4555.622535	4546.307587	4669.421067	7997.960592	8158.786291	7917.350185	5597.051047	5734.849402	5714.567962	5825.764379	5703.320435	5893.085422	5496.605653	5392.646706	5470.670271	3809.773781	3822.572676	3747.837436	6935.930374	6519.734562
0.90_277.1795m/z		277.1795326	1	0.90045	0.245966667	0	0.031114764	0.006546478	1.492635713	T1DM+ISO20	Normal	100 - 18.6 - 1.21	10014.3032	43.77	2943.698879	2923.33225	2899.454381	12300.43473	8231.530025	9456.563728	7853.209357	8280.130121	8391.191167	2229.494843	2249.006113	2227.28585	10109.54963	9935.205873	10396.54516	2602.562735	2593.650164	2666.974762	9149.396087	9516.9148	8871.281632	8405.841568	8545.543205	8240.582686	12305.48612	12466.69659	12867.01974	7056.947225	7023.655845	6836.323446	2597.556288	2603.426886	2560.402557	14968.52536	14536.9585
1.67_278.1140m/z		278.113997	1	1.66695	0.314616667	0	0.051992973	0.009751564	1.182021505	Normal	T1DM	100	210.6021428	46.13	142.2533046	128.243507	143.4653521	0.066880854	164.9040466	238.572725	409.8250117	406.1584786	411.403777	164.7473041	145.9575444	177.1337181	151.3154112	172.1280794	159.6441964	271.7701299	296.0585545	308.0837717	273.3827347	286.7166358	278.5083531	98.78328983	103.0462508	122.28237	11.14266519	0	0	160.1215881	164.4940234	157.8260672	254.8643404	254.9076534	301.0520781	0	0
3.46_278.1248m/z		278.1247996	1	3.457333333	0.429	0	0.321756804	0.040001802	1.188781962	T1DM+ISO20	Normal	100	2120.251763	21.09	1939.509691	1930.024723	2075.948231	185.630696	765.1530443	0	1941.005579	1881.458121	1966.186844	2054.6174	2070.295623	2041.85526	2044.233358	2147.496885	2013.236989	1984.342139	2032.528038	1918.664835	1667.658508	1678.566469	1661.240559	2223.09219	2315.565915	2266.882733	329.847321	432.0933583	440.6221099	2306.0201	2194.746606	2270.452658	2437.253578	2381.600227	2379.884364	770.7549949	1413.520938
1.70_278.6154m/z		278.6153714	1	1.69555	0.200216667	0	0.29707802	0.037394346	1.577288231	Normal	T1DM	100	249.5742467	35.54	204.2922268	196.7761842	204.2579479	0	346.7454332	442.5506548	414.2216252	385.0356431	403.0030911	177.677756	191.7701228	190.0751839	198.1716729	196.9200601	184.0865629	198.1371227	195.632568	192.6055528	379.0618401	380.8374353	411.7792792	145.5885948	178.2700039	172.2853586	76.77510968	71.04704162	73.7357642	189.2827974	162.7551535	170.3873842	199.9767306	189.5231547	193.0090442	40.19838643	84.14792982
0.04_278.8860m/z		278.885958	1	0.036733333	0.434733333	0	5.76E-06	7.31E-06	2.802031727	T1DM+ISO20	Normal	100 - 50.5 - 63.9 - 16.1	364.7644535	56.85	14.86307485	17.721688	22.49735952	803.0053959	69.22038418	39.45241273	164.0183848	108.9507236	74.33231804	122.9091691	130.531782	158.7731497	180.0167219	199.0652657	74.95572311	127.1548822	119.4472985	79.96376006	85.3435715	73.50391324	103.2641117	125.8983921	128.0017911	101.3941506	307.5886355	335.767187	452.5541835	179.1782423	231.9875351	198.7401057	242.3975827	290.874426	257.8057455	48.47482833	745.6178299
4.10_279.1604m/z		279.160437	1	4.1037	0.348916667	0	0.002399297	0.000973585	5415.988797	T1DM	T1DM+ISO20	100	502.5763414	216.19	49.00424517	80.13799702	49.90780155	3705.674704	0	0.000186266	0	0	0	0	0	0	0	0	0	0	0	0	0	0.007868509	0	0	0	0	7.239774698	9.749431365	11.98124671	0	0	0	0	0	0	27.92521437	15.00148002
3.69_279.2325m/z		279.2324898	1	3.686116667	0.909483333	0	0.124077139	0.018678034	1.445558643	T1DM+ISO20	Normal	100 - 30.6	9504.07801	22.4	7406.480129	7585.047489	7635.208359	2259.856503	2388.00164	41.74122233	5299.965142	5555.002139	5760.851568	9806.206155	9933.116949	9944.58671	6990.614291	7239.653116	7040.750007	7028.997132	7113.738144	7298.709114	6741.126868	6618.763601	6686.768813	7209.602994	7121.334435	7086.073115	771.0266143	582.6449876	718.65106	7151.112323	7274.026905	7261.281581	7285.153036	7417.672226	7483.616183	2326.757544	3632.336097
1.70_279.6183m/z		279.6183154	1	1.69555	0.200216667	0	0.592633808	0.066775766	1.50904787	Normal	T1DM	100 - 28 - 10.4 - 0.421	812.9725693	34.87	589.4581406	553.8418514	606.8801157	0	914.2806298	1367.883015	1418.104617	1349.290235	1337.723561	654.6993235	626.4793272	669.7442613	702.9990815	674.6073446	623.6530412	674.6859577	699.1393277	680.6301932	1249.760043	1288.222227	1348.205583	465.7752591	494.5295029	520.749025	318.6461057	357.1136877	311.2776999	566.1546792	545.4464201	543.007415	588.1074592	607.2850793	593.7413099	268.3724764	301.1993301
3.46_279.6431m/z		279.6431402	1	3.457333333	0.680683333	0	0.000662635	0.000358729	3.352705707	T1DM+ISO20	T1DM	100 - 44.7 - 35.9 - 10.4	13009.17812	40.59	2891.121638	2975.975185	3089.85306	0	1416.515749	22.84710182	2984.133805	2895.315738	2940.625127	2950.397564	2983.785258	3166.75863	4863.757982	5148.698119	6510.491587	3407.309816	3047.594543	3171.475153	3184.481846	3414.733018	4291.601556	7955.849347	13807.41558	11611.87737	295.9755492	425.1079119	234.5053138	7462.137144	7840.187533	8587.02066	3820.41631	3795.610328	3932.712114	896.1711391	1597.397357
0.80_280.0939m/z		280.0938848	1	0.803216667	0.183033333	0	1.29E-11	1.69E-10	2.419168366	Normal	T1DM+ISO20	100 - 10.7 - 2.58	11448.85027	10.04	13179.76523	12958.37047	12758.05275	10579.05501	9910.219136	11037.95278	9337.569582	10417.85949	10640.87456	12318.73863	12206.1952	12191.01914	12253.92266	12022.70821	12574.98845	12458.52605	12474.43335	12697.70179	10551.26775	10835.03081	10323.91257	10558.77831	10177.30288	10308.16177	3265.016225	3420.730666	3748.719291	7627.204696	7163.503286	7155.162709	5738.056445	5729.315209	5850.038707	2724.536422	2331.282152
0.72_280.8362m/z		280.8362426	1	0.717416667	0.080083333	0	0.027557047	0.005984758	1.778570705	Normal	T1DM+ISO20	100	180.7615482	23.09	182.2336477	181.4583165	180.0483253	0	170.0500419	191.259544	181.1384715	226.0152895	228.0611272	181.1980215	178.597711	183.9681955	190.1005449	180.997637	195.6451605	189.1530393	176.8999928	193.2248679	210.0402273	200.7020275	206.3449594	168.5579445	177.5508656	165.0311985	0	0	0	228.5040629	241.9467119	245.0798995	153.9771228	152.5366299	160.2217218	0	0
1.70_281.1164m/z		281.1163666	1	1.69555	0.18305	0	0.000676836	0.00036511	1.287587791	Normal	T1DM	100 - 8.78	458.2382133	15.39	431.7663544	400.5411708	351.5437156	693.9371504	434.7932335	594.7343664	661.8078806	667.8033667	651.689491	357.303554	382.9775782	374.5478348	371.7369423	349.023412	390.260871	447.255099	456.610575	428.6526658	539.5294518	514.8491212	605.2947838	297.0737478	264.652896	329.331856	212.8779452	206.7606425	205.7111079	391.836971	374.4296438	385.9233404	355.5868201	356.441351	326.5953682	208.2382096	244.6692999
1.42_281.1373m/z		281.1373094	1	1.415266667	0.2288	0	0.091164061	0.0146538	1.252780764	T1DM	Normal	100 - 6.57	779.4803925	30.61	722.7855134	723.2743648	795.6447494	790.1552535	224.8156116	247.1643792	621.7337308	580.6392313	565.9062721	587.2526637	528.9622859	601.4402575	660.6556784	693.6066406	605.7325611	940.7920664	933.8785351	1010.467405	574.4331895	589.5704809	542.7229022	480.6223164	467.8527003	442.6950666	692.3701468	725.3483985	707.0809233	995.4741629	1005.899408	1029.013708	515.1323614	520.034392	513.2509401	684.5165465	652.2174667
1.00_281.1881m/z		281.1880736	1	1.003416667	0.411833333	0	0.015507083	0.003995027	1.44067371	T1DM	Normal	100 - 22.9	2426.669968	17.43	1628.108012	1599.838759	1427.161474	2747.090781	1802.769335	1944.032299	1287.061892	1415.607864	1478.299602	1634.395312	1744.316522	1702.304247	1846.116454	1659.844326	1867.980074	1831.657686	1792.559755	1763.234238	1349.752641	1419.169285	1324.94078	1740.018358	1691.600275	1727.72622	3661.393784	3743.026245	4064.737438	2197.764553	2093.659908	2088.897623	2067.706644	2025.716768	2009.996398	5413.146919	4294.833698
3.85_281.2477m/z		281.2476849	1	3.852	1.361383333	0	0.051433312	0.009666315	1.468886839	T1DM+ISO20	Normal	100 - 64.7	17566.93515	19.62	11831.07798	11889.77497	11756.35654	32598.00572	4064.008465	387.068654	10151.82171	10427.63481	10494.69346	14266.76531	14403.22663	14326.82565	12238.47769	12381.63146	12145.97201	11697.10422	11886.6379	12051.07844	11056.51175	10832.81384	10725.47754	11955.11371	11748.72932	11707.64662	2344.854673	1962.300957	1987.946699	13157.97834	13499.48591	13408.14949	13407.23637	13356.1739	13484.68565	7445.939694	10480.93375
0.64_281.9001m/z		281.900094	1	0.637333333	0.165883333	0	2.07E-05	2.11E-05	1.893720799	T1DM	Normal	100 - 57.2 - 19.3 - 43	434.0783151	37.05	85.13784258	75.63357879	195.4523013	1193.261487	151.0170976	361.9021295	153.7469804	79.60821805	102.3092082	204.721873	118.813981	240.2970455	145.5196548	274.8055922	127.9168667	168.8829045	175.4442135	266.8439564	205.9584092	203.6662998	185.7526137	300.9380497	268.8207958	214.8242559	1024.802584	923.8828466	850.283529	208.5714693	339.2821563	330.4164453	333.0260302	286.7754007	310.481756	530.9729289	666.2963882
0.84_281.9223m/z		281.9223376	1	0.837533333	0.26885	0	0.000280844	0.000179735	1.699099728	T1DM	Normal	100	258.9573563	30.13	109.2530066	121.7758281	127.394389	5.100525859	180.4844442	217.2112904	112.2891511	98.0472628	109.7315919	131.6114545	114.9647409	113.882174	169.9911538	144.5893685	136.4599939	213.459095	220.5636251	219.9606152	164.8121892	162.242472	150.9115918	209.6807514	227.2378326	196.1510824	481.5119516	447.0527517	457.1104056	244.3052236	251.300308	245.7590479	186.9043063	214.3578398	203.8343649	322.5220381	342.771342
0.73_282.0558m/z		282.0557566	1	0.734566667	0.080083333	0	0.007476622	0.002344397	1.691622302	Normal	T1DM	100 - 6.14	250.6271832	20.69	279.8416821	293.3872991	275.5334273	147.6946418	93.28659328	121.9028427	260.5048461	262.9124181	259.6503655	433.9308743	399.7339948	414.5588027	240.8648335	258.573052	247.7454402	284.0633737	280.4858632	256.9048399	220.8322676	225.4175634	203.7848376	176.1295337	203.149868	174.1631371	0.072627895	60.03255113	100.3979706	173.0561992	190.6880166	196.733701	215.5333996	213.6838858	250.7344845	170.1064119	193.5602149
0.09_282.9077m/z		282.9076538	1	0.088216667	0.434733333	0	3.83E-08	1.18E-07	2.022600944	T1DM	Normal	100 - 23	611.1948323	28.83	59.5142504	62.18255004	86.79566167	1675.322337	78.70664035	170.3340567	309.7101289	226.2023104	250.2920662	244.5369125	267.3927702	285.4014927	371.3034009	340.8983693	267.3994803	293.4398888	300.6601525	272.2551605	272.3607768	302.8487619	333.5313585	275.1757461	273.8196276	232.2987415	831.6020666	774.7137229	776.7775595	381.005324	450.5838536	425.1428709	518.6679982	518.0093371	497.2125256	656.0643279	1206.928699
0.95_283.1755m/z		283.1755173	1	0.951933333	0.263116667	0	0.005286907	0.001797406	1.296657192	Normal	T1DM	100 - 18.2 - 2.84 - 0.319	112437.5999	17.66	108794.7737	107602.006	109283.5037	37035.00297	144712.2247	187323.8116	147973.3314	151324.3714	153734.7434	92105.37126	90318.28389	90984.28039	93746.0204	92733.49574	91633.70263	99865.69464	100429.3123	103164.3901	150642.5406	152374.4963	149363.4192	82281.30104	81257.11976	79819.20056	77105.4226	78586.88768	73281.66777	78225.85185	78652.6267	78375.95138	87237.42697	87791.89156	87791.59618	76204.40296	78684.39643
0.05_283.1761m/z		283.1760683	1	0.0539	0.617766667	0	0.932327726	0.099100331	1.355174196	Normal	T1DM+ISO20	100	750.2559184	27.02	418.338503	426.4786249	509.4924817	7436.823991	465.6930227	540.7411739	493.1016523	437.196894	455.9293828	402.4251323	421.4067676	438.8302678	498.9518335	499.9078724	469.1830296	461.4141826	465.2078572	465.5813015	440.9937732	427.0649021	462.0717219	460.3430724	462.0476199	446.9169809	709.8677094	753.1377527	661.5364206	373.5915878	414.1715438	424.2567414	455.0214652	482.3931504	467.6759686	702.1544834	963.9166162
0.95_283.2622m/z		283.2621647	1	0.951933333	0.068633333	0	8.30E-07	1.54E-06	7.753828389	Normal	T1DM	100 - 29.5	179.3588832	86.41	199.0474991	208.417918	173.9803229	2.299763343	703.4892348	420.8069062	301.2962796	304.4275475	320.9007923	88.56365015	85.11515197	79.62680398	74.65465187	77.45868614	76.83294284	91.1492413	96.12784362	100.6461125	250.3256489	259.1458086	214.5135338	61.01719047	57.41652024	57.35314741	0	0	0	23.40511952	20.83119157	0	30.51645173	23.22452139	26.59100342	0	0
3.99_283.2635m/z		283.2635259	1	3.989283333	0.943816667	0	0.085733489	0.013976358	1.306173931	T1DM+ISO20	Normal	100 - 48.6 - 14.8 - 1.74	24448.41695	10.24	18181.7926	18163.52853	18332.30987	23798.05712	6816.858198	1170.482026	17280.13671	17839.59013	18155.68641	25136.51942	24834.11333	24963.81129	19712.36993	20327.30736	20254.9923	21185.107	21445.17618	21252.35033	18161.7237	18168.48786	17858.44577	18932.50837	18505.95644	18744.6442	4137.739374	3661.129714	3461.654332	22332.22993	23044.46874	22959.88841	19916.17961	20033.85554	20442.95071	6117.072676	9040.988187
0.95_283.3472m/z		283.3472078	1	0.951933333	0.131566667	0	0.000721651	0.000382796	2.445162969	Normal	T1DM	100 - 19.7	4124.976552	44.7	4182.66591	4093.297241	4131.107225	46.46699908	7393.614358	8055.22228	6184.178316	6368.096069	6552.855071	2911.598181	2777.569905	2820.033481	2857.272398	2806.914678	2765.022577	3071.281868	3067.866238	3254.245293	6447.572135	6551.441841	6322.468618	2211.203712	2090.466381	2036.976474	442.2743843	444.9972479	345.3743868	1723.648206	1733.12981	1718.011835	2161.15415	2152.537115	2084.867607	296.0045935	265.2692569
0.95_283.4115m/z		283.4114579	1	0.951933333	0.0858	0	1.01E-06	1.79E-06	15.50375775	Normal	T1DM	100 - 41.3	992.679269	98.15	908.7341698	909.7826423	933.2961875	0	2836.455237	2589.504717	1942.331038	2086.319538	2171.275678	334.369833	282.5236688	300.3575931	267.6652846	254.8887272	267.4812658	324.0814044	294.9232487	376.3192899	2202.672307	2226.090466	2174.854965	67.41275861	45.04073921	27.92169727	0	0	0	0	0	0	30.1634164	43.36825356	35.44499207	0	0
0.95_283.4777m/z		283.4776955	1	0.951933333	0.102966667	0	6.80E-05	5.73E-05	5.382051298	Normal	T1DM	100 - 19.8 - 1.09	1370.030677	72.45	1361.48275	1349.686374	1319.417098	0	3255.241855	2997.983246	2353.581438	2467.059778	2547.218105	734.5524953	677.2822705	698.8661936	713.6302821	695.078444	651.7934549	759.8304339	750.7897088	834.0955053	2568.159106	2635.585963	2433.416498	392.3672417	345.2461454	338.371853	0	0	0	177.1108923	183.3402453	180.1003339	303.0899526	293.6637412	276.2758863	0	0
0.95_283.5636m/z		283.5636089	1	0.951933333	0.051466667	0	2.82E-08	9.08E-08	22.65486114	Normal	T1DM	100	308.0005522	111.18	330.8056805	320.0146187	173.8152649	0	1095.347264	970.8497496	626.9264512	757.807759	792.252024	77.26609252	61.95009818	66.30561229	69.14532724	46.38112924	59.60751102	85.46180846	76.95601112	87.94658693	596.2165236	622.319824	453.5562952	12.89095861	8.190663978	0	0	0	0	0	0	0	0	0	0	0	0
3.49_283.6552m/z		283.6551779	1	3.49165	0.566283333	0	9.11E-06	1.07E-05	41.41213292	T1DM+ISO20	Normal	100 - 43 - 5.84	812.9285897	107.96	46.21778589	54.46515029	30.14867855	0	0	0	14.06434843	0	19.07645996	7.919503163	15.29989142	12.92587252	30.8175084	21.86437959	21.5227332	0	8.198610093	0	9.130157284	0	4.680167711	60.75740709	68.93429603	45.10193041	0	0	0	1520.790952	1360.583358	1770.252711	38.67849908	26.92066106	29.4839325	0	0
0.82_283.8252m/z		283.8251685	1	0.820383333	0.1144	0	0.03094247	0.006515197	20.59193442	Normal	T1DM	100 - 41.4	102.9601565	132.26	0	0	0	2470.281011	0	0	0.762745973	0	0	0	0	0	0	0	0	0	0	0	0	0	0	0	0	0	0	0	0	0	0	0	0	0	0	22.16237662	28.69733194
3.54_283.9981m/z		283.9981346	1	3.5374	0.5148	0	0.230151061	0.030321404	1.154485004	T1DM	Normal	100	590.7223058	39.78	549.0557181	569.9202793	610.1052382	0	55.23715573	0	575.217379	510.3784389	520.0611388	562.0358083	606.0860934	573.9359054	584.2716117	638.5841695	615.2929246	605.7056599	558.0479397	583.1522405	424.4184438	457.9609672	445.0505944	724.1851621	762.2170428	749.3048613	0	0	0	698.2897333	695.8795164	740.3321597	894.4945373	924.7501387	930.9609472	20.31548367	40.57900447
0.75_284.1244m/z		284.124362	1	0.751733333	0.120133333	0	0.054560008	0.010112534	1.139541371	Normal	T1DM+ISO20	100	146.4325149	23	112.6326342	125.8069639	135.7760196	102.4406202	116.6922767	102.9177512	136.9994926	134.9182785	126.1523179	195.0765172	160.8168327	216.161892	121.8829239	149.4616521	128.6754636	141.980413	148.7856124	158.1025143	169.245478	172.0423468	176.2425528	112.2455815	137.8306373	231.4935861	29.03968237	53.18301513	0	293.6856507	282.3911607	288.1600228	144.1691122	126.3003202	145.4519806	19.00916129	0
0.04_284.9005m/z		284.9004855	1	0.036733333	0.5148	0	0.000844567	0.000434084	1.283723447	T1DM+ISO20	Normal	51.3 - 44.3 - 100	1384.687697	30.43	547.6505577	542.3752101	598.4656731	8878.742109	616.5586224	780.0123484	822.6119158	722.2145579	709.7245325	743.4536725	710.8609303	773.3145573	844.6365517	879.2193536	745.9585747	815.5485185	803.3879743	783.4420543	701.9509216	713.9750148	734.7040036	785.8882417	857.4019139	775.4910031	1810.520886	1806.143815	1898.149391	862.1193989	1018.283468	970.1595888	1095.750264	1103.402971	1030.028105	1558.327715	2661.252327
1.08_285.1123m/z		285.1122832	1	1.0835	0.165883333	0	0.054400389	0.010090402	1.388403358	T1DM+ISO20	T1DM	100 - 9.48	561.9699328	23.28	576.5861251	593.077006	512.6802364	420.107293	306.9854425	309.3423726	482.1085352	588.3538825	563.7702789	342.3451632	472.6472921	399.0111479	556.6227785	439.8825311	517.5682498	362.2124068	379.1373938	351.7051889	293.9650205	313.4801789	298.5147663	404.9658083	408.8154154	399.4105969	375.6626798	316.02604	223.6264916	623.2725594	585.1433172	523.8188702	291.8161005	211.539661	249.3404893	253.8953083	310.0527973
3.31_285.2219m/z		285.2218769	1	3.3086	1.4586	0	0.337951352	0.041624414	1.255860719	T1DM+ISO20	T1DM	100 - 14.1 - 26.8	4845.835538	60.04	3282.011605	3342.556105	3589.682487	14667.4221	2368.51564	1114.990209	2788.968353	2668.882408	2628.435734	3193.821552	3058.604955	3147.283426	6221.564502	6425.738671	6124.791315	5497.42377	5423.708727	5610.671921	3621.748512	3448.886838	3576.738343	2595.900961	2547.958298	2386.765094	259.5079423	393.8862281	433.4213837	4069.036715	4076.829829	4140.171664	5324.071525	5524.405982	5359.546971	464.5265438	621.430941
1.55_285.2902m/z		285.290198	1	1.546816667	0.3146	0	0.066401745	0.011550508	2.32478373	T1DM	T1DM+ISO20	100 - 62	111.304914	56.47	117.4819635	104.3144362	90.47862756	0	72.50956056	28.38773546	89.22999558	105.4055447	101.5121537	229.2298535	232.4492135	237.864933	112.0029251	93.90395436	111.2805012	75.20932318	76.89659772	71.57225774	69.18077061	115.7442317	69.4919025	58.81460562	91.74745244	87.43058153	0	0	0	94.93428498	105.3035566	58.85978813	151.7848877	124.1325784	158.1122299	0	0
1.98_285.6239m/z		285.6239075	1	1.98155	0.217366667	0	0.18764725	0.02566139	1.822437024	Normal	T1DM	100 - 5.9	412.2334699	40.43	371.5609108	376.6073595	408.2165003	0	639.6854591	724.8298829	627.5194595	620.574901	625.049902	337.1145354	312.8151257	324.2656665	326.6838496	331.1879167	314.6631173	340.5852703	338.1691268	323.62808	578.7170742	575.4760669	623.3704332	264.0119817	270.2665697	238.6040891	103.8772851	105.7496764	107.2407258	237.1199389	229.231609	250.2072306	268.150954	290.9578618	284.9138587	111.6251098	105.3886053
0.72_285.9040m/z		285.9040286	1	0.717416667	0.13155	0	0.030726366	0.006492149	1.335996197	Normal	T1DM	100 - 27	300.3477967	27.45	237.952715	237.819396	244.1356783	1800.882503	238.1003953	248.0499826	253.3842297	240.8368492	261.6477599	207.9305621	206.9106435	197.2470682	258.3444568	251.6424109	259.0491242	265.5071757	263.8639916	252.0593088	194.9866883	207.3752283	194.5195381	241.6540782	228.6078767	215.8394613	190.036005	199.734499	0.133233196	304.402421	312.45861	324.4983746	260.5389432	282.6741843	269.8103705	0	0
3.44_286.1292m/z		286.1292276	1	3.440166667	0.366083333	0	0.091383315	0.014683338	1.263582176	T1DM+ISO20	T1DM	100	388.0161729	26.67	404.6866114	390.5319959	432.41435	29.92750175	19.01471706	0	302.7455116	351.7546908	337.4851379	403.4086605	390.4774061	396.3534046	388.6991473	359.201484	342.8079735	368.3694816	368.8315093	385.1870059	325.5814112	324.1754113	346.8527149	445.3584448	517.8205159	463.3498994	0	0	0	425.6083525	431.3747767	461.063321	467.622768	485.5145845	461.8140525	59.94428425	41.22818687
1.98_286.1325m/z		286.1324867	1	1.98155	0.18305	0	6.00E-05	5.16E-05	3.397256557	T1DM+ISO20	T1DM	100	191.5280395	44.18	147.5511975	144.0076018	127.1773321	0	223.7858126	244.9014451	237.7428683	221.1137183	210.1276357	101.7672916	93.63358196	103.5609582	101.4952092	115.0247213	106.4537704	109.5309549	110.927704	104.9521243	213.4354249	211.8617904	205.4937826	103.4256085	87.06971092	93.60269555	0	0	0	80.68400207	61.61717584	62.10170833	80.0720729	83.66742287	94.00523376	0	0
0.70_286.1364m/z		286.1363805	1	0.70025	0.217366667	0	5.72E-05	4.96E-05	1.436128021	Normal	T1DM	100 - 42	1817.993223	20.84	1669.587305	1606.367626	1690.474451	2564.772245	2422.936851	3309.295905	2674.968989	2231.296335	2204.315639	1330.541038	1250.207444	1249.685559	1321.955375	1315.631405	1272.501378	1425.793162	1410.673867	1469.360812	2326.527074	2432.703799	2309.074863	1339.88215	1344.742066	1458.542012	899.807587	845.1490916	716.3502268	1334.622026	1266.480197	1220.205499	1460.587919	1424.712059	1460.347088	1358.906092	1280.869505
3.35_286.3100m/z		286.3100226	1	3.354366667	0.18305	0	0.107098897	0.016586889	4.018547657	T1DM+ISO20	Normal	100	170.9486236	96.57	19.91294364	35.0363475	40.08154223	0	81.07147997	0	194.731308	174.8109216	166.9441854	41.76229625	26.28813079	57.2785206	0	0	0	0.578269872	0	0	0	0	0	32.76917718	72.88800214	76.80452335	0	32.02432661	0	101.1688636	106.4436224	142.0082187	0	0	17.54847741	0	0
3.42_286.6317m/z		286.6317236	1	3.423	0.4805	0	0.147430051	0.021425634	1.188367822	T1DM+ISO20	T1DM	100	618.0923699	16.56	575.9372178	565.7027723	615.6314899	0	186.4474104	0	560.5427964	572.1825477	604.4495307	686.1203582	670.3511644	684.4909669	658.392537	642.6029547	633.7171034	632.3422168	644.3356094	621.8773708	524.5367783	534.563504	521.8601937	580.569844	605.7617043	558.1679453	0	0	0	685.0601442	668.9756534	722.0838634	715.1495305	683.8694372	718.9462532	0	87.44093323
3.44_287.1301m/z		287.130079	1	3.440166667	0.41185	0	0.096332939	0.015338653	1.35776005	T1DM+ISO20	Normal	100 - 69.5 - 28.3 - 19.9 - 15 - 8.23	12614.05214	18.76	9498.389755	9668.20675	10347.13051	1570.158645	3787.878556	94.27077874	10007.33348	9527.005225	9738.937311	10590.74829	10467.80479	10905.59139	10922.22354	11549.9333	10790.35901	10072.11732	10027.25172	10014.56096	9109.569372	8868.790207	8913.207857	11849.04012	12568.12449	12079.52028	2108.070363	2139.888831	2031.537461	12138.80939	12148.82338	12178.96791	13185.75119	13617.10708	13320.24043	4620.074129	8048.324493
0.97_287.1599m/z		287.1599142	1	0.9691	0.251683333	0	0.005736175	0.001921722	1.230251641	T1DM	Normal	100 - 48.7	1423.647877	14.62	1194.684453	1230.614023	1141.194222	3318.838006	830.9066472	919.0392127	761.4039235	830.4516857	863.8187575	1400.527315	1464.648149	1456.526552	1075.817324	1013.975942	1081.341545	1263.842054	1220.149878	1231.997427	780.6986045	838.9623785	796.3402983	1032.464162	1018.94598	1005.624697	1496.852506	1677.588441	1630.128823	1707.41317	1674.71133	1652.347121	1326.34682	1425.699772	1498.493453	1523.852752	1516.95516
0.87_287.1957m/z		287.1956675	1	0.866133333	0.1144	0	0.437603769	0.051385656	1.081352585	T1DM	T1DM+ISO20	100 - 15.3	493.4794504	25.76	313.4472031	301.2343168	409.3299178	1970.82207	396.8641648	458.7354235	385.5363501	345.6440821	343.3693566	460.4670256	367.8398906	489.5662212	376.8916788	482.9904577	385.2350433	378.3981956	382.924873	493.9239895	382.7205392	369.5114315	381.2718643	384.3020423	439.3201775	424.3500848	349.0654572	540.7017465	500.222204	624.839542	606.9389751	639.7853635	595.4380521	678.9577804	448.4911955	200.8282489	399.9556492
3.82_287.2352m/z		287.2351949	1	3.823416667	0.875166667	0	0.275598411	0.035193854	1.08756247	T1DM+ISO20	T1DM	100 - 19.9 - 9.18	8805.117898	13.52	8854.428137	9060.072463	9171.038252	14517.3982	3262.267775	481.8935745	7266.821462	7482.635735	7491.95032	9638.166076	9702.58324	9653.322823	8343.650826	8529.547194	8292.454363	9733.88464	9793.467686	9951.264992	8241.059742	8088.139121	8199.169345	10179.94631	10044.69621	10083.34479	811.118456	861.8233354	889.0191573	9636.019159	9777.179541	9827.129893	9888.753596	9859.802031	10110.38105	2133.560026	2792.052028
3.44_287.6327m/z		287.6327426	1	3.440166667	0.5434	0	0.085917286	0.013998047	1.272783084	T1DM+ISO20	Normal	100 - 65.3 - 57.4	17007.44395	18.71	13305.37804	13228.55727	14553.77629	2104.127405	6427.751781	909.7603508	15571.32082	14597.51855	14691.14154	16001.44384	15586.18353	16418.7889	16168.14725	17278.39187	16427.35441	14426.70643	14392.87994	14689.10996	12794.92016	12788.68408	12505.61484	15527.61573	15262.2215	15040.34239	5354.993481	5010.739928	4781.234373	15773.35457	16057.40139	15888.40617	18982.66485	19405.86209	19136.32168	9732.846903	13792.70626
4.37_287.6346m/z		287.634634	1	4.366816667	1.092533333	0	0.044471007	0.00863028	1.957577472	Normal	T1DM	100	341.1796522	38.89	362.0409486	375.4473647	393.8170841	0	7.361566865	0	395.7051636	374.2809373	387.7306943	404.024421	419.1070407	421.1131136	474.2840417	486.4378011	464.9394696	437.8285178	453.6241018	402.3453602	351.6185619	360.6579218	316.0559609	327.9368535	296.0733865	275.8813405	0	0	0	174.8605782	221.685012	177.2217781	230.3923762	264.4224903	311.5312774	0	0
0.04_287.8895m/z		287.8895437	1	0.036733333	0.6006	0	2.40E-07	5.36E-07	2.146658684	T1DM	Normal	100 - 40 - 24.3	2765.564481	36.41	589.2265982	590.0190423	599.8648548	9302.46755	584.2361102	955.1880379	1218.449693	980.9096235	943.9839455	910.899321	948.474762	1052.474066	1285.160249	1217.650774	958.3538017	1074.440898	1048.044158	964.2033402	950.5184625	968.7468748	1099.659312	886.2066105	943.2426114	847.0487183	3419.77299	3513.020709	4109.859095	1504.461717	1856.144825	1764.469865	2087.04006	2292.01476	1940.017812	2406.592864	7102.635913
[truncated: 3,509 more rows]
[truncated: 109 more columns]
