# Supplementary material for: Isorhamnetin Exhibits Hypoglycemic Activity and Targets PI3K/AKT and COX-2 Pathways in Type 1 Diabetes
Source: Nutrients. 2025 Oct 11;17(20):3201. doi: 10.3390/nu17203201 (PMC12567359; doi:10.3390/nu17203201)
Supplement: Supplementary file 1 [file nutrients-17-03201-s001.zip › Table_S2_LC¿CMSMS_compounds_negative_mode.csv]

Table_S2_LC�CMSMS_compounds_negative_mode
															Normalised abundance
															Normal																								T1DM
Compound	Neutral mass (Da)	m/z	Charge	Retention time (min)	Chromatographic peak width (min)	Identifications	Anova (p)	q Value	Max Fold Change	Highest Mean	Lowest Mean	Isotope Distribution	Maximum Abundance	Minimum CV%	N35N-04	N35N-05	N35N-06	N36N-04	N36N-05	N36N-06	N37N-04	N37N-05	N37N-06	N58N-04	N58N-05	N58N-06	N62N-04	N62N-05	N62N-06	N76N-04	N76N-05	N76N-06	N77N-04	N77N-05	N77N-06	N78N-04	N78N-05	N78N-06	DM33N-04	DM33N-05	DM33N-06	DM48N-04	DM48N-05	DM48N-06	DM50N-04	DM50N-05	DM50N-06	DM53N-04	DM53N-05
3.52_63.6722m/z		63.67221995	1	3.520183333	0.331766667	0	0.00992005	0.00094136	2.604614039	Normal	T1DM+ISO20	100	1126.803219	29.25	982.7921687	985.922424	997.155886	387.6910397	396.3262491	397.63776	1428.785958	1430.6078	1441.330984	1027.379215	1072.05319	1128.752733	1149.176395	1215.485623	1195.23293	1393.634021	1336.862335	1346.610509	1059.03547	1112.099824	1149.998181	1458.76863	1472.277015	1477.660912	562.8090241	550.4847068	563.4805045	1058.838634	1034.234489	1181.78455	1097.643995	1091.864441	1125.005848	0	0
3.52_63.8499m/z		63.84989802	1	3.520183333	0.3146	0	0.001789124	0.000214828	2.679253802	Normal	T1DM+ISO20	100	1182.300417	29.89	1023.813591	1001.645408	1006.964229	389.0226929	406.4417529	412.0798926	1531.381683	1482.263973	1542.72195	1095.283087	1079.042336	1181.93022	1195.84161	1317.546928	1268.216794	1446.213908	1420.769358	1428.826959	1139.059104	1150.195985	1244.291804	1509.856572	1559.197046	1542.603117	584.0633623	538.6190584	561.4860814	1138.380116	1083.716021	1241.685952	1117.096877	1135.774217	1148.851153	19.47520068	13.61936006
3.55_64.0244m/z		64.02439189	1	3.5545	0.3146	0	0.002994464	0.000336023	2.93412112	Normal	T1DM+ISO20	100	639.8394512	32.44	535.4677703	560.6620105	537.7178849	169.8601384	169.9505776	179.6165168	822.5885908	828.7744356	855.3438479	592.2788456	601.5574104	639.285325	667.2988038	725.2954067	693.2036036	780.1473946	768.3614745	775.0468345	607.4239632	649.6649184	669.7581346	827.2926934	857.2046692	842.3455792	240.9439584	274.8989026	198.8298835	610.8493261	590.9946282	671.5199058	614.989217	620.8131086	611.7823334	0	8.678201449
3.54_64.2000m/z		64.20002728	1	3.53735	0.280283333	0	0.003484314	0.000384017	3.970937474	Normal	T1DM+ISO20	100	206.8208367	42.36	162.027933	150.834978	141.8045942	11.64731207	0	26.37267349	281.7280782	296.7218198	282.7505582	200.7364805	208.5987961	205.585454	228.3713535	223.7381078	228.4474258	276.7301421	261.0338188	269.8603867	204.838386	194.6339797	243.6206571	283.7277831	287.7810506	292.1083126	39.79573648	26.45617409	24.74439701	199.4652993	188.7469808	191.7091752	192.9982608	207.784245	195.9604832	0	0
3.44_65.0804m/z		65.08037437	1	3.440116667	0.21165	0	0.004150504	0.000447087	2.906931434	Normal	T1DM+ISO20	100	113.309063	40.71	100.4056837	92.31033838	101.6764405	0	4.276061701	5.733522109	161.0488962	167.1990598	163.2209847	119.7963127	125.2510212	139.5775114	139.1634508	125.3644917	131.477973	120.8379212	111.4477921	124.5258062	131.7600783	139.4574722	133.6153578	127.7438414	125.5216783	128.0058177	0	0	0	92.99433511	105.7940813	106.2554639	118.3854292	119.0463142	135.0781994	0	0
3.42_65.2578m/z		65.25778339	1	3.42295	0.194483333	0	0.005639718	0.000581816	3.712290905	Normal	T1DM+ISO20	100	114.3378317	43.53	78.11240302	86.7308826	104.3177734	0	0	0	151.3721446	161.6117545	171.6851937	139.303165	119.4710131	160.0325208	134.8727578	126.708731	120.7322717	116.3770215	111.1624303	121.8929298	125.5235502	140.9256542	141.8554335	153.5239784	160.6014123	117.2949405	0	0	0	95.02932441	102.979742	96.22369942	129.029161	122.3439095	134.4695858	0	0
3.55_66.1580m/z		66.15796544	1	3.5545	0.263116667	0	0.001213608	0.000154026	3.159938086	Normal	T1DM+ISO20	100	139.9847286	46.23	93.80137237	67.7637352	124.206177	2.536770174	7.219328811	2.388506125	190.8793984	199.2109628	179.2245283	128.5427604	131.8770007	126.6088218	140.6402805	135.6065799	142.7499799	189.2993031	192.9815413	186.0033834	153.9918759	152.149615	168.1621592	214.7572291	210.1414136	218.8907632	3.784323493	12.82550876	0	118.017792	150.1554205	169.5701733	157.8594609	139.2709572	170.3043539	0	0
3.47_67.9645m/z		67.96452246	1	3.474433333	0.331766667	0	0.001009691	0.000130833	2.208231952	Normal	T1DM+ISO20	100	1490.875837	28.04	1356.996809	1389.696795	1366.154099	476.9634514	504.1724068	508.8777778	1714.834857	1693.760237	1739.753434	1499.086668	1509.69812	1595.444322	1556.65656	1686.503743	1637.865633	1737.738332	1690.83059	1745.516168	1439.213529	1528.531014	1587.352412	1918.034403	1934.941106	1962.39763	715.749924	719.5685189	686.6881709	1433.447568	1381.196241	1528.569353	1434.27282	1460.014413	1500.183008	96.68029235	87.12021183
3.49_68.1459m/z		68.1458583	1	3.491583333	0.331766667	0	0.001792944	0.000215129	2.297599752	Normal	T1DM+ISO20	100	1664.663447	28.65	1522.451386	1520.499113	1526.462415	514.2878659	555.2635507	511.4919498	1911.658775	1913.151908	1990.208309	1658.595668	1695.498987	1812.786981	1727.218095	1866.504534	1852.953042	1963.113259	1909.203803	1957.655924	1606.056653	1734.520587	1756.087745	2140.911886	2153.756941	2151.58336	729.7130824	716.8561307	769.7132196	1588.027428	1510.531165	1716.338896	1603.507622	1617.458692	1668.819593	120.0904094	64.3168562
3.57_68.3282m/z		68.32817452	1	3.571666667	0.348916667	0	0.00137989	0.00017102	2.422502801	Normal	T1DM+ISO20	100	2006.390598	28.72	1746.879189	1802.789401	1791.288631	695.968626	741.749527	682.8298824	2366.084561	2358.66753	2397.949902	1918.689492	1945.212059	2075.479815	2164.969375	2234.366692	2253.823788	2263.884838	2215.391217	2276.738981	1923.455646	1991.532173	2060.535034	2689.352484	2747.37062	2808.364884	892.7729975	867.8445096	911.3249125	1953.742223	1849.737094	2072.55353	2077.564642	2078.841307	2144.314238	27.59736965	25.87122037
3.54_68.5111m/z		68.5110689	1	3.53735	0.33175	0	0.004221291	0.000453042	2.542593457	Normal	T1DM+ISO20	100	1482.757701	28.76	1315.80479	1343.664489	1302.48717	497.4764321	556.4572288	529.1780824	1733.540146	1725.759405	1817.349107	1378.314574	1422.618114	1572.667738	1640.307908	1649.586674	1665.803447	1641.218971	1634.86368	1636.215637	1382.949545	1480.820304	1534.122872	2026.119977	2057.235194	2041.623351	581.636218	620.5439408	626.5913673	1445.488776	1404.068065	1589.629535	1589.018333	1616.1799	1617.5029	12.68395014	0
3.55_68.6920m/z		68.69199944	1	3.5545	0.33175	0	0.004194626	0.000451203	2.621141984	Normal	T1DM+ISO20	100	758.5542631	32	611.1495123	638.8737917	612.6567199	225.7934753	253.4428738	231.5480854	931.3925789	928.1568419	914.6517872	694.8062704	704.7264096	784.5215709	846.7174175	891.4517859	854.1599532	882.0387342	825.0159111	829.9587789	741.0287581	752.6299537	780.538197	1103.723777	1094.864237	1071.454893	284.7668131	280.6032894	314.5768143	767.6661347	724.0325366	825.0952106	834.1499204	849.5147716	876.3277523	8.349766091	0
3.39_69.4095m/z		69.40947465	1	3.388633333	0.211633333	0	0.003830001	0.000416647	2.641723088	Normal	T1DM+ISO20	100	147.2861535	42.07	109.7941901	121.3257435	126.1096676	2.614366331	2.583629476	0	183.1631942	182.418122	208.0450402	176.8749696	176.0461396	194.1910682	164.211703	173.3915319	172.9458978	137.1003774	145.8997035	136.0777967	175.3292534	189.8661691	189.7654681	204.56872	192.449255	170.095677	0	5.667909008	5.414767552	116.6736158	119.8325515	147.4425116	144.2237913	169.0221611	133.1873379	0	0
3.39_69.5936m/z		69.59356202	1	3.388633333	0.165883333	0	0.000572497	8.10E-05	2.93518147	Normal	T1DM+ISO20	100	149.2051424	39.86	138.7150093	126.8850335	120.7611111	9.19853287	11.14768067	4.441179319	195.1176985	191.7726323	192.3503561	192.2578771	170.6818183	204.3119925	163.4468054	166.5670374	160.3524868	137.44462	134.3220067	156.5475833	189.1015024	198.8464441	166.2296801	169.7911379	188.5930974	192.0400938	9.494775994	0	5.659016634	116.26216	118.0229733	134.0809135	136.6255675	158.0085469	158.9085526	0	0
3.41_69.7767m/z		69.77669853	1	3.405783333	0.165883333	0	0.009859767	0.000937702	2.49987935	Normal	T1DM+ISO20	100	117.4206198	42.69	92.62347935	85.37238298	86.25832203	0	0	2.712239828	149.8289252	153.6182518	150.7870721	135.5771508	134.0149733	165.3337248	140.741929	161.5428811	142.565602	111.9608466	111.1656924	141.8623573	142.9758185	147.9412726	154.243166	150.1365469	131.4204253	125.4118154	0	0	20.32180091	134.9608852	89.83910308	102.1546566	124.4425367	129.1640358	139.7992085	3.863072943	0
3.49_70.3310m/z		70.33102727	1	3.491583333	0.18305	0	0.0013729	0.000170283	4.194190573	Normal	T1DM+ISO20	100	159.9321474	46.87	112.6086186	108.908797	114.9677233	0	0	0	230.6239309	187.0148989	207.8444519	177.1826258	141.3562044	180.101459	163.6711893	198.3548763	200.5583698	199.6500754	165.7962258	176.0795726	155.8781665	171.7173088	163.3271978	260.1447299	241.4125156	281.1726	0	0	2.897939155	132.8076825	121.8540293	154.8653683	121.7022256	144.667335	172.5065151	0	1.195850152
3.52_70.5166m/z		70.51664256	1	3.520183333	0.21735	0	0.002030157	0.000240507	3.362391595	Normal	T1DM+ISO20	100	216.2318108	43.65	152.6806895	153.8421351	164.8433664	0	8.947686296	8.644462812	264.1373658	284.9496751	284.9033089	244.4210176	215.7077356	240.9012005	224.4255964	289.6276499	248.2647544	247.8813027	246.1090757	258.0611362	220.9234219	211.7792623	237.7749124	335.5918784	302.0710346	343.0747902	6.468483715	7.495948261	14.26628315	180.1432417	194.4035389	232.678143	220.740312	244.0330059	253.5713762	0	0
3.54_70.7020m/z		70.7020269	1	3.53735	0.200183333	0	0.002896649	0.000327742	3.074237794	Normal	T1DM+ISO20	100	122.0451835	50.01	53.57768589	54.68335468	80.24871584	3.27874345	3.373374088	3.731134388	158.6894944	164.1336168	179.8971565	93.68533511	142.6179852	141.5381248	148.9567212	177.9722767	118.2187817	129.337154	121.8337069	158.6339692	112.849372	147.0039501	170.9599553	142.7748697	211.7249279	209.3639987	0	12.05837309	0	138.0806538	135.3186293	103.3140578	140.1775892	164.4954407	122.390117	0	0
3.59_70.8872m/z		70.88716871	1	3.588833333	0.263116667	0	0.004477104	0.000477523	2.944120554	Normal	T1DM+ISO20	100	158.6336014	45.52	95.66061134	85.72494023	123.4227831	2.106554346	0	21.95774137	186.0746327	167.5400665	181.9784324	155.3428163	189.2755203	200.6598358	193.4702263	178.9730278	198.310683	198.9980203	189.0302389	188.724101	166.8630722	167.5596528	146.0745638	230.9061214	257.1806563	281.3721355	8.416219523	6.159643123	9.859728316	184.5008816	136.6158328	203.3801131	226.4736423	177.9290402	179.510704	0	0
0.75_71.0140m/z		71.01403899	1	0.751716667	0.183033333	0	0.000147785	2.59E-05	1.723520702	T1DM	Normal	100 - 18.2	101.8802247	17.41	51.20695282	49.61436007	64.39215447	43.1185155	42.71471067	51.79804821	49.83682153	53.884598	59.64452917	57.14424937	48.49145241	35.23112281	58.87122896	65.47034997	65.6445731	61.38784053	64.3361545	63.85806667	58.12297967	64.43581859	62.62553376	77.80095603	80.95577572	88.09381316	106.3705875	148.0524914	100.5270698	115.3421963	109.2908231	82.2465227	70.6226431	78.96641335	79.0859723	251.9528912	246.6312508
3.46_72.3702m/z		72.37016451	1	3.457266667	0.33175	0	0.000673447	9.25E-05	2.147356614	Normal	T1DM+ISO20	100	1482.952044	28.63	1348.138056	1398.183172	1426.225412	432.9502606	481.1764809	468.6167568	1638.966783	1604.614251	1658.25445	1521.555445	1520.36008	1654.732168	1571.019153	1678.19363	1647.147202	1721.723631	1621.837955	1701.942331	1472.611386	1567.332707	1596.501776	1938.516324	1943.772198	1976.477439	593.0101654	610.9475522	573.0009047	1455.198049	1382.610502	1542.944659	1434.123712	1476.83899	1581.245425	96.08280831	94.7576723
3.47_72.5563m/z		72.55628063	1	3.474433333	0.3146	0	0.000841496	0.000112043	2.246207775	Normal	T1DM+ISO20	100	1727.837442	29.3	1610.389072	1611.457448	1675.499336	494.2147972	521.0047107	504.6808969	1901.779719	1895.684636	1917.48126	1721.877769	1732.78894	1961.911059	1830.733369	1912.522441	1912.094172	2022.618445	1933.51738	2004.122827	1731.164995	1845.266712	1883.510812	2292.545706	2261.211321	2290.020777	628.0714704	668.846946	618.5293077	1676.101477	1574.283213	1796.050128	1701.264565	1687.825983	1782.493732	105.674588	70.73229341
3.55_73.1182m/z		73.11822375	1	3.5545	0.33175	0	0.012343326	0.001136276	2.283116554	Normal	T1DM+ISO20	100	1125.957286	30.28	987.70464	1027.462001	985.8301857	389.383335	369.1317336	375.2894822	1235.537617	1266.656163	1290.687873	1081.597745	1101.164816	1225.492413	1300.24686	1325.163267	1286.571921	1180.172781	1167.818816	1207.7673	1089.956306	1101.754826	1137.330123	1620.558196	1602.080017	1667.616457	402.667613	408.7883426	433.5838228	1153.188774	1113.993148	1280.144078	1318.928534	1313.202595	1360.320489	0	0
3.59_73.3062m/z		73.30619384	1	3.588833333	0.3146	0	0.005611047	0.000579106	2.494194573	Normal	T1DM+ISO20	100	774.9085044	32.32	651.555411	662.0146979	646.4426127	241.945942	268.7704467	229.4332567	848.1651879	883.3181813	894.5481211	719.9011016	747.7058299	831.603604	878.0890747	944.9067862	899.0285041	820.6937539	817.8215464	794.5946562	752.0076687	776.5620348	787.8494461	1148.34241	1170.082259	1182.421573	250.1297186	280.6058997	258.7476483	830.8030427	757.2212369	846.778119	975.305263	958.6445764	981.0300084	0	0
3.59_73.4935m/z		73.49350995	1	3.588833333	0.348916667	0	0.001444674	0.000178239	2.695126145	Normal	T1DM+ISO20	100	447.3076316	33.71	327.5752918	350.8679631	355.1588221	126.3710828	135.3355848	144.3276882	519.1731184	540.8338769	521.833302	436.6755828	444.6894329	451.923519	507.5961585	541.6992276	518.4657367	458.6345432	470.9530138	480.783909	468.6524579	438.2551765	464.1381107	658.8171096	685.0281598	687.5942913	142.2401664	134.2675463	126.2493937	491.7723989	456.6641862	530.9779329	589.2505351	568.5419198	594.2666091	0	0
3.64_73.6808m/z		73.68083675	1	3.6403	0.245966667	0	0.000279386	4.45E-05	3.081126428	Normal	T1DM+ISO20	100	197.5376714	41.63	136.7472513	154.316808	151.3324665	38.6179539	30.83781992	51.4922391	218.7843518	256.2600389	261.1334491	139.7437144	200.0715955	190.5048492	243.0179248	238.6092406	226.2917212	170.8670221	203.2211799	204.8813378	208.2082724	225.7051854	190.2133016	320.3483973	349.8613335	329.8366594	73.56541031	59.98866143	38.94456352	223.2265524	198.3244763	243.3637777	259.7138485	245.2993503	281.9505887	4.413356126	0
3.39_73.8522m/z		73.8521643	1	3.388633333	0.131566667	0	0.001316233	0.000164626	2.50385476	Normal	T1DM+ISO20	100	116.2819224	41.59	75.32912398	100.7979876	87.58349192	8.441787054	3.248671049	6.157703795	143.1538893	137.3239529	137.3640354	138.6386921	128.4311199	149.8777544	126.2420951	128.5299352	110.031273	104.0611768	134.9260993	127.6602684	152.0665268	161.5256517	155.1004672	156.7310248	166.9416365	150.6017727	0	0	0	121.6536448	105.4154455	120.9323296	121.6657738	136.1462479	133.3361753	7.092441427	3.604135043
0.84_74.0249m/z		74.02490639	1	0.837516667	0.2002	0	0.390805311	0.025200153	1.247383422	T1DM	T1DM+ISO20	100 - 0.502	113.9526852	20.91	83.76317883	79.22406337	81.95558787	53.84070947	45.10020356	40.59679467	77.13711849	64.80871705	84.60036778	95.36334262	92.7017394	107.182555	114.9339174	96.94584182	87.94083345	162.0704288	120.5543682	146.0278109	137.9768779	138.755374	137.6474748	137.6461248	133.4432505	125.9058134	120.1337495	126.3912365	94.44241907	163.6649524	153.374006	259.5345879	131.5290566	126.6908366	139.7327469	82.8070902	60.81541912
3.39_74.2284m/z		74.22839905	1	3.388633333	0.131566667	0	0.002377069	0.000276208	2.573663811	Normal	T1DM+ISO20	100	103.5846681	42.4	82.94127617	75.62994699	76.17980868	0	3.670904976	4.869803563	110.8952429	137.3076768	125.6265915	98.85800309	119.0512042	145.3411826	128.4254486	113.323996	97.15886598	118.6861721	107.9494058	115.7935047	142.1231647	128.7460428	129.8734399	136.9969543	138.9713567	147.6120424	0	6.226709486	0	100.5801073	88.0726466	104.1163356	108.3351556	117.6681824	128.2377251	0	0
3.47_74.7029m/z		74.70288305	1	3.474433333	0.131566667	0	2.61E-06	9.48E-07	7.95631131	Normal	T1DM+ISO20	100	108.5462205	51.13	33.47547704	75.81748769	63.34938975	0	3.018311798	0	145.3052832	123.6939103	119.1365886	125.9231188	103.826366	121.2674556	83.06143921	146.1791216	133.9451005	155.2550929	136.8341506	131.5371929	113.0355913	118.8662365	108.7234668	193.4395121	189.580076	179.8389227	0	0	0	82.3500689	40.98440171	79.78950321	66.89328913	55.16009263	55.57391795	0	0
3.47_74.7980m/z		74.79801698	1	3.474433333	0.18305	0	0.000553192	7.86E-05	3.852897658	Normal	T1DM+ISO20	100	214.9292462	45.82	160.7417943	153.2342876	129.0259865	0	5.096261419	9.509535136	257.6610691	236.8478591	267.6689578	222.6513862	195.3632416	221.7851969	255.7941612	229.1888754	268.9883574	298.8093913	235.8160162	267.1597337	226.5421521	226.7386699	243.109164	362.1981992	362.7790742	321.5925378	0	8.484924432	0	164.3562349	180.0904819	202.1359891	213.1298729	231.6246491	199.6012108	0	0
3.47_74.8923m/z		74.89225894	1	3.474433333	0.18305	0	9.43E-06	2.66E-06	6.784487321	Normal	T1DM+ISO20	100	128.5448865	47.39	80.00595678	93.19785886	71.54999746	0	0	0	147.8221052	152.8088531	168.2965704	138.4431164	116.4130032	172.8738849	145.1715595	166.7153037	165.5403032	155.5331074	164.9818157	154.4132607	146.5759151	96.06520429	140.5106996	213.5080519	205.4200099	189.2306989	0	0	0	66.86927281	49.18134997	67.50561957	124.9990172	71.66000485	98.143757	0	0
3.52_75.1776m/z		75.17758563	1	3.520183333	0.234516667	0	0.008299342	0.000807116	2.462938578	Normal	T1DM+ISO20	100	129.8207721	52.68	45.41036858	56.16758557	61.85115466	4.517268497	5.192615963	0	117.5814784	143.6635402	158.7869195	128.0575315	134.7845986	149.7987008	167.2141038	133.82965	180.6371328	107.423029	174.7772608	158.9085182	163.8747721	147.7880588	212.6817321	227.1297473	221.6243316	213.9984312	0	15.67206561	0	101.2341359	164.9713118	140.7155874	109.9773256	162.602173	132.4061265	0	0
3.54_75.3654m/z		75.36541129	1	3.53735	0.234516667	0	0.006602092	0.00066415	2.197375782	Normal	T1DM+ISO20	100	107.3780952	46.83	62.26301717	65.9632143	54.93501804	8.82086523	8.941750645	0	115.0537229	101.234988	135.8800491	99.51463238	136.0683654	121.7846965	117.857186	136.8527906	150.5542087	128.9508169	164.8821503	107.7202986	129.8750434	122.4471757	114.2800086	194.1557225	138.5466795	160.4918854	6.589248828	0	0	98.84340722	138.9382934	140.8518087	161.6049735	179.4910362	136.1374154	0	5.32208866
3.57_76.1256m/z		76.12558848	1	3.571666667	0.165866667	0	0.028709722	0.002385382	1.857934835	Normal	T1DM+ISO20	100	140.0851317	34.91	89.79393336	109.1694033	73.10869784	43.73080828	54.92489391	27.5608108	160.8901256	164.6938023	160.7133628	132.4808989	137.5439017	143.1633557	157.7303596	184.1396612	172.4918371	171.4518492	162.2179718	168.5494585	141.3746266	143.0169912	178.9070306	182.5141704	200.9479382	200.9272726	64.49260519	69.14200321	100.1307713	166.9383881	154.8504984	170.7364872	208.2267189	188.0415694	193.884968	0	0
3.55_76.3142m/z		76.31423568	1	3.5545	0.183033333	0	0.010149562	0.000958581	1.973293862	Normal	T1DM+ISO20	100	133.8334214	37	80.75994847	93.42129624	86.74029782	19.41458379	37.65599084	46.62639017	139.1971333	141.1418955	170.6492131	110.288429	141.2606152	156.7134795	147.7780605	179.3797004	157.0055193	185.2398996	169.8436965	157.2005242	128.9261289	143.9391734	147.913988	189.2108468	186.2644974	195.4308061	65.57264805	50.89939582	83.94211732	160.907035	135.4169547	177.382909	140.3212293	160.3451847	178.1020727	4.249862764	0
3.39_76.6904m/z		76.69044505	1	3.388633333	0.2288	0	0.001325896	0.000165708	2.916795517	Normal	T1DM+ISO20	100	149.4013554	48.98	97.24531929	105.461678	61.83086141	6.723683475	0	24.18644462	168.3138299	153.720802	186.34081	159.4911825	140.9295902	203.0671858	156.0989099	200.3117655	177.2611686	174.2054004	159.1144291	175.8160325	151.0260795	140.8563123	140.0375398	256.5712078	288.1927787	258.8295179	17.53748181	0	5.109662129	149.8573938	148.6942983	144.5055472	149.1846963	152.595688	149.6980631	0	0
3.46_76.8871m/z		76.88709249	1	3.457266667	0.331766667	0	0.000981169	0.000127643	2.098282855	Normal	T1DM+ISO20	100	1746.509797	29.65	1605.744912	1646.861533	1626.098241	474.1555767	541.0890887	500.5550347	1862.123843	1833.833078	1866.154982	1782.149458	1769.932413	1963.33683	1861.871104	1964.816153	1890.568399	2036.593689	1979.202054	2043.377788	1815.261151	1900.420903	1947.917317	2319.037326	2363.053457	2322.080786	578.5220057	557.8506908	563.9293457	1683.601273	1577.97544	1799.987781	1721.68809	1731.093956	1820.709135	107.0288955	103.3989101
3.46_77.0784m/z		77.07840868	1	3.457266667	0.33175	0	0.000699545	9.57E-05	2.188729112	Normal	T1DM+ISO20	100	2029.690483	30.39	1900.326916	1948.837936	1979.480813	521.6061724	555.5135203	548.3911819	2151.785626	2123.74218	2167.225473	2074.858445	2003.223742	2289.332913	2182.824563	2253.985067	2212.575007	2401.51967	2195.800769	2422.177344	2113.086621	2224.297327	2275.860076	2727.474771	2734.360785	2704.284685	583.8633724	625.7178804	643.7172293	1963.265183	1849.214923	2052.674609	1955.634848	1973.357441	2087.441397	105.6201379	125.9460042
3.47_77.2704m/z		77.27039641	1	3.474433333	0.33175	0	0.002341442	0.000272843	2.074556945	Normal	T1DM+ISO20	100	1762.638782	30.28	1616.999175	1667.932467	1676.697916	504.4488148	503.1923741	475.6048507	1856.537815	1841.746047	1863.863745	1785.633682	1804.286403	1998.649286	1883.384851	1996.040272	1973.685776	2019.024807	1931.649375	2028.968071	1805.332407	1888.113527	1933.318744	2391.697776	2435.117886	2421.404708	584.6333836	611.6857417	583.277223	1728.746707	1654.782239	1842.344136	1788.742218	1834.040311	1905.032703	52.73886387	29.01366216
3.54_77.6546m/z		77.65463527	1	3.53735	0.348916667	0	0.008609564	0.000834312	2.002535702	Normal	T1DM+ISO20	100	821.1257493	31.05	711.3531773	716.9615476	745.1307284	211.6897933	259.4959909	264.1825296	854.3461483	844.8047828	899.4688085	847.8019216	855.8224278	927.0844982	878.0517369	1009.895815	953.1209686	879.5945696	863.1842188	897.0069302	853.1254527	849.4759829	859.9320137	1159.620516	1158.136284	1207.731141	218.7449005	245.2040704	238.2011776	911.4816393	846.4826717	993.5147387	977.5761801	956.8113396	1046.84889	8.780185776	0
3.55_77.8469m/z		77.84692084	1	3.5545	0.29745	0	0.006052821	0.000616103	2.153445303	Normal	T1DM+ISO20	100	538.3863777	33.12	443.3925281	450.5668978	473.9923327	149.2729108	140.4562772	153.7667801	533.9848601	553.2479218	569.2222062	558.1518614	572.2998183	599.6944998	644.1789385	640.8868716	656.6965502	561.4034585	565.2569034	558.353145	538.8147451	556.0560197	605.7447184	795.6525475	818.7740435	781.4062289	135.6622493	133.6840871	101.2717021	589.1445893	577.7573581	639.0877719	675.0662217	684.3582007	710.9135453	0	0
3.57_78.0397m/z		78.03968516	1	3.571666667	0.3146	0	0.005118204	0.000534925	2.197473682	Normal	T1DM+ISO20	100	425.0402942	34.44	346.3526966	352.6206562	339.6849731	80.3625025	135.6383792	118.5686862	456.0480768	460.3082111	469.2438051	419.168007	443.0001625	476.85647	508.1959564	536.6793142	522.8677784	438.2084613	419.5066651	432.1528659	430.7689081	449.2814128	444.8021263	612.3093729	665.5473821	642.7941917	84.89724579	101.5838951	120.8717896	464.060201	455.0577034	505.38286	603.5691166	562.6050788	597.5184981	0	3.797461929
3.61_78.2312m/z		78.23121424	1	3.605983333	0.263116667	0	0.000327537	5.10E-05	2.795222759	Normal	T1DM+ISO20	100	324.966043	37.09	268.414885	258.4400414	268.1526915	90.81214317	78.20962142	69.69285091	325.0455387	362.3361626	349.8754384	318.4733584	322.6039119	316.7800504	345.4507715	392.4595963	390.9903264	330.5044	342.7840666	354.7164384	333.7745841	344.5189129	342.9199064	529.490303	562.2995695	500.4394621	77.43726693	42.49230704	34.0600941	340.5770091	303.7655971	358.5374072	399.5525831	398.4078259	410.1387068	0	0
3.62_78.4212m/z		78.4211846	1	3.62315	0.383233333	0	0.000188126	3.18E-05	2.852542849	Normal	T1DM+ISO20	100	308.2680276	41.84	216.3802023	219.8356822	246.2077437	34.22609043	39.36788095	48.85422489	341.0470927	336.6715825	343.1838928	270.8101043	281.9869264	290.5227223	374.7107791	372.735179	390.3969703	334.0593857	284.2098233	383.4849334	384.3504818	342.9656915	371.8051781	525.6174235	506.403283	458.599389	30.16611921	77.61965486	57.45338667	276.9044803	284.2878057	317.5096173	340.8562496	405.2212089	408.7657344	0	5.683678906
0.84_78.9190m/z		78.91903456	1	0.837516667	0.394683333	0	1.73E-12	9.20E-12	1.875301042	T1DM	Normal	100	2531.26971	17.76	1282.119533	1298.130267	1349.26248	995.6361811	1051.343383	1049.542114	966.6623311	957.5530073	969.9999621	1340.110954	1359.888674	1467.116077	1362.261159	1378.094831	1325.22192	1501.288692	1462.249056	1456.581352	1570.703649	1617.051973	1643.676424	1650.298243	1648.557847	1691.700981	2718.377912	2717.097361	2659.630102	2002.53134	2227.734408	2285.270867	1847.532927	1838.802405	1851.369632	2590.541437	2792.405169
0.80_78.9592m/z		78.95921272	1	0.8032	3.649333333	0	8.33E-06	2.43E-06	1.387749892	T1DM	Normal	100 - 18.5 - 0.69 - 0.058	38180.04426	14.22	21705.366	22066.03914	22819.60283	42757.70703	44102.77203	44214.96583	32789.1676	33016.65024	33103.27544	21478.15895	21359.42384	22152.81327	23826.97873	24319.95082	24094.65328	22695.70164	22419.56544	22685.8273	29478.07395	30568.15678	30964.4073	22364.34383	22659.36004	22649.69496	48431.16505	46986.75855	47483.19127	33193.01153	32213.32386	35746.35508	30811.41982	31075.14115	30858.51685	52284.51496	54508.29032
3.46_79.3758m/z		79.37577629	1	3.457266667	0.2002	0	0.003932814	0.00042698	3.240154752	Normal	T1DM+ISO20	100	247.604075	46.41	172.7990373	132.2986795	166.461627	7.043116013	0	0	286.5560523	264.8381865	281.5635207	254.9563407	246.9094515	314.9855504	253.7785573	314.147929	293.5009878	281.2684911	304.9981941	323.2128789	284.5882579	301.1167503	259.647056	406.6343964	396.2501876	394.9425523	0	0	0	224.2668739	199.6269297	208.7394658	241.0714955	225.3395605	270.9454559	0	0
3.47_79.4708m/z		79.47077941	1	3.474433333	0.183033333	0	1.68E-05	4.27E-06	4.56823658	Normal	T1DM+ISO20	100	130.750465	54.34	43.52666768	39.47490643	73.2503953	4.538063178	0	4.373640247	149.5581861	148.7297726	162.9315761	147.2822775	108.2689512	152.835381	148.6434404	130.509814	176.2655961	178.0379105	127.5789436	150.4015715	152.5086621	142.468804	182.9295287	207.139366	235.7213011	271.0364048	0	0	7.379505451	70.98040348	78.50849296	69.98957616	93.01395181	120.3104095	72.13006602	0	0
0.84_80.9170m/z		80.91699434	1	0.837516667	0.38325	0	7.01E-13	4.59E-12	1.927691458	T1DM	Normal	100	3027.900692	18.18	1427.201545	1449.839347	1488.82421	1264.427914	1232.032617	1212.458835	1175.448946	1067.074294	1195.446442	1523.365464	1507.775488	1634.984599	1657.077998	1535.293562	1502.950244	1806.43234	1631.647482	1787.608789	1820.585954	1909.543724	1962.79366	2009.830401	2008.179661	1886.919192	3255.464805	3418.710358	3198.215263	2462.03828	2568.925346	2699.311569	2245.499994	2231.885276	2221.485402	3276.73979	3515.461534
3.54_81.1237m/z		81.12365859	1	3.53735	0.366083333	0	0.013830512	0.001254488	2.036862521	Normal	T1DM+ISO20	100	289.3528701	34	222.4256598	201.6253306	226.4809732	70.16307211	85.5705565	74.67407681	298.24256	322.0038375	303.4807151	277.2728119	309.3872848	318.75606	327.8449779	355.4359166	339.4361746	340.4663385	317.9844974	361.2200409	297.8139315	316.7358075	328.8978596	430.3497805	416.547769	401.6528493	128.7456732	174.5989717	151.2141809	335.8804924	351.8546224	375.9590452	359.6798256	384.9963262	386.7931012	10.65070941	0
3.37_81.3179m/z		81.31790404	1	3.371466667	0.394683333	0	0.004061174	0.000439314	2.423908793	Normal	T1DM+ISO20	100	264.9878815	41.12	158.0432679	159.7388841	168.2458216	43.8574738	65.17497777	38.05771571	296.6195354	286.5765141	296.7006074	253.8888612	260.1130637	286.8646565	325.5687292	334.6585781	317.2793076	302.3342469	310.7492703	328.2353684	291.9831231	287.7504811	270.818281	407.8529871	432.202975	436.3944286	90.75918034	94.44368381	60.89282761	310.5330524	302.0540422	313.7015586	319.145026	349.2068024	355.1579373	0	0
3.44_81.5141m/z		81.51413918	1	3.440116667	0.394683333	0	0.002084206	0.000245754	2.034272879	Normal	T1DM+ISO20	100 - 20.6	2003.554986	31.51	1888.877813	1901.459499	1878.008139	470.4725412	443.5895924	520.9624247	1946.953248	1982.982237	2027.945169	2154.669431	2170.482782	2419.894813	2172.654473	2263.882577	2279.699867	2256.005848	2280.875659	2319.509516	2143.081444	2285.139846	2266.764231	2642.776837	2656.861395	2711.770294	533.8513646	522.2031487	562.6501514	1920.535576	1879.96758	2070.668211	2062.329648	2079.487769	2078.518948	91.45961112	104.3657292
3.44_81.7096m/z		81.70961605	1	3.440116667	0.348916667	0	0.001565502	0.000190917	2.123660704	Normal	T1DM+ISO20	100 - 11.2	2141.348059	32.21	2042.585049	2095.564069	2019.285472	491.3833243	506.3317721	436.8916618	2133.201674	2092.353477	2151.342302	2317.793168	2302.853775	2531.68598	2286.158613	2459.12215	2363.906678	2429.644529	2377.605154	2427.873931	2333.76982	2409.317595	2426.617268	2875.283727	2952.237563	2929.544659	487.2936191	513.9718183	527.740025	2022.982005	1945.507523	2150.099081	2150.569321	2115.242202	2220.215846	56.79721397	74.00674476
3.47_81.9062m/z		81.90621675	1	3.474433333	0.411833333	0	0.004091801	0.000442188	2.062894186	Normal	T1DM+ISO20	100 - 10.6	1791.443792	31.72	1707.735326	1729.153378	1764.543009	407.7477264	451.8025355	442.175479	1726.630242	1765.329229	1809.809666	1879.782002	1891.578573	2020.479042	1968.248358	2068.401929	1974.54434	2028.63383	1960.273149	2074.370049	1935.646935	1942.844978	2014.326776	2471.611429	2477.782363	2481.200674	375.1496427	446.9193979	429.1570151	1690.384936	1686.166053	1799.680958	1825.369217	1865.335526	1933.265698	22.81885893	35.19754533
3.52_82.1030m/z		82.10302608	1	3.520183333	0.394683333	0	0.006181128	0.000627586	2.197170629	Normal	T1DM+ISO20	100 - 8.17	1079.546208	34.03	924.0914916	968.5845212	970.9899547	220.9273292	251.4868388	261.7878796	1050.410657	1040.541213	1067.106149	1122.470842	1116.459722	1193.659208	1163.465347	1302.247214	1248.37927	1222.072382	1199.351388	1186.253887	1181.30418	1251.953212	1232.765242	1539.962735	1554.411317	1638.427008	201.3812067	205.8066939	259.5558953	1038.964025	984.4510685	1110.242173	1122.84863	1149.402515	1221.871296	0	15.54602503
3.54_82.2983m/z		82.29828866	1	3.53735	0.394683333	0	0.005972177	0.000609394	2.157991113	Normal	T1DM+ISO20	100 - 16.9	790.0532078	34.88	658.3647908	612.7998765	682.2802257	181.8811215	178.4835451	200.5569156	773.3334522	786.7199813	823.4177269	766.5506609	829.0300047	842.9105603	879.8898845	930.8971235	918.9933709	906.2226664	829.9582511	920.7898082	893.3509191	909.7698963	864.1478981	1179.856981	1188.060514	1203.010813	170.0029412	167.6791045	166.0792713	819.5339041	783.1920349	846.5916429	860.0523241	918.5822487	950.1443263	0	0
0.12_83.0255m/z		83.02547175	1	0.122516667	0.583416667	0	2.58E-07	1.57E-07	1.611198637	T1DM+ISO20	Normal	100	238.1877649	13.24	104.7084175	107.7263184	108.9240534	146.9605099	140.5988583	156.5968633	137.9823664	146.6337456	146.6840274	152.3299032	159.9661093	135.5730814	146.3349332	167.8937412	162.9393716	165.0863248	170.5314202	177.4405214	140.6729773	136.8438643	166.7832959	168.2288701	151.1658739	149.3781641	298.8220709	281.3575223	304.9986086	173.9745232	170.2937578	200.3248802	169.4126553	163.5152486	160.4890016	378.5881709	331.6456059
3.61_83.4810m/z		83.48095123	1	3.605983333	0.21735	0	0.000117713	2.14E-05	3.062691749	Normal	T1DM+ISO20	100 - 20.1	122.3820643	52.79	97.54992582	76.42277382	90.16869347	30.86939025	21.90265167	15.90213722	92.03924992	110.8635079	131.8849509	85.25040557	96.96485565	99.44585707	136.6786874	205.9324545	150.9055399	141.8436163	107.5163824	154.5284879	127.5757897	103.8257791	120.0499189	207.0351008	278.2764176	253.7369683	10.48563501	33.4653463	24.57768147	119.0594961	85.06322996	105.4926179	186.1331951	146.0867486	132.7234354	0	0
3.42_83.8619m/z		83.8619412	1	3.42295	0.165883333	0	0.000480639	6.98E-05	3.034250762	Normal	T1DM+ISO20	100 - 36.8	120.8527818	52.61	34.14370199	54.97126068	41.95837301	7.17818677	17.19708076	3.914194416	84.44826202	123.3839839	112.9657526	130.6822182	142.6375597	151.7878668	127.7503567	169.2664935	147.4976452	163.5213675	155.1589103	113.0052572	171.1121059	179.0071965	157.5239134	194.2309481	223.7657973	193.3583314	6.586983852	0	17.44249667	91.78816072	114.5933771	108.8174302	119.0931661	84.94485497	111.4034361	0	6.133524759
3.44_84.0620m/z		84.06197219	1	3.440116667	0.245966667	0	0.000831194	0.000110863	2.870042047	Normal	T1DM+ISO20	100 - 14.3	218.4947051	47.32	141.1694156	168.4405502	126.871209	18.30820908	0.050144523	21.09720223	172.8585528	187.3637531	197.214435	272.6754056	238.170453	288.7251502	230.5926771	254.6633898	225.9870453	274.9193603	208.3756146	302.0814829	257.2050385	296.9004752	247.594634	353.7498816	372.7347464	386.1240957	0	17.02545015	10.89836653	163.755223	143.3555848	204.5937797	214.8759196	196.6171175	210.6206608	0	3.72998594
3.44_84.2605m/z		84.2604706	1	3.440116667	0.29745	0	0.002943925	0.000331749	2.358082321	Normal	T1DM+ISO20	100 - 8.76	160.7716536	52.4	80.27352394	63.93061368	88.17091659	10.22381732	0	7.054313067	143.062841	171.3550775	159.155174	176.8735425	124.4344637	177.925254	179.4669526	233.8337178	203.0132438	181.0275684	161.2850696	196.5854327	194.4367505	237.067642	205.3052216	262.8033491	304.2404226	296.9947794	9.809957882	0	14.05447703	122.4330688	159.6195205	94.51391081	173.0642772	221.3056611	199.5977579	0	0
3.41_84.4570m/z		84.45701954	1	3.405783333	0.2288	0	0.029944163	0.002469773	1.690749947	Normal	T1DM+ISO20	64.5 - 100	190.2611955	41.73	75.74551454	107.3929199	115.3785138	39.04009329	41.14316205	61.73977286	185.1671465	204.9215638	160.6602121	203.6212334	229.4882119	208.3670997	220.4590929	217.063215	222.6973811	206.4714046	219.3364517	252.8182407	219.3295608	232.9625934	226.8055523	290.2830941	274.4280949	350.948567	87.61129277	61.57095083	77.58852384	210.9746328	249.1928148	217.3353915	209.4972643	255.3811327	198.9651978	0	5.187847704
3.41_84.6552m/z		84.65519732	1	3.405783333	0.331766667	0	0.004651324	0.00049336	1.66276785	Normal	T1DM+ISO20	56 - 100	202.4478295	39.17	106.4423359	105.9566918	141.1099604	42.22755108	64.90883029	43.19804215	166.2214767	200.9601319	197.7103052	241.0198507	205.4349863	231.0089271	229.1578864	265.101715	235.7708535	260.9457414	286.7686433	261.9551034	211.2530488	224.6925464	261.2744985	315.6914343	274.2191791	285.7181677	61.42713286	101.9631249	90.00536663	281.8316961	217.5845548	244.1531414	270.6967697	277.3658688	251.7872516	4.624002647	12.53316728
0.87_85.0301m/z		85.03007947	1	0.866116667	0.303166667	0	1.38E-08	1.51E-08	1.734752191	T1DM	Normal	100	182.5983551	20.37	93.1784207	85.31151656	80.22888432	120.2875527	131.6230118	128.8537417	60.8586649	72.66256394	80.86500286	94.39870869	96.21621344	103.1598863	84.21404524	94.64765736	85.30947017	127.8939875	96.30924345	99.24791226	124.1647222	124.2246811	130.2665593	130.4319223	142.9545178	138.9081394	181.992434	235.5636923	239.9662369	144.6632243	146.7050968	139.4387145	126.8666839	129.2448991	136.1970872	359.0749845	353.0981685
3.42_85.8490m/z		85.84903449	1	3.42295	0.33175	0	0.00980369	0.000933182	1.880912375	Normal	T1DM+ISO20	100	213.1639387	38.9	152.573961	138.9809973	121.4392616	47.17156581	43.80900955	60.23461457	207.61871	205.6939488	227.903651	231.3606004	228.8792637	269.8600992	241.7548674	276.9031716	267.3865354	216.8829565	264.2550233	261.8777722	186.6219543	221.6220642	269.0276801	326.4330003	361.044407	286.5994132	92.05511384	45.64841441	90.36250276	249.9685949	228.9748571	272.5898091	267.3448996	277.973667	299.5629386	0	11.71198129
3.41_86.2502m/z		86.25024261	1	3.405783333	0.463316667	0	0.005450961	0.000565371	1.924216387	Normal	T1DM+ISO20	100 - 23.4 - 4.09 - 1.75 - 1.74	1700.899016	34.06	1443.84402	1493.463946	1532.647955	342.5703921	390.5914847	340.4573677	1677.590155	1632.944878	1677.555332	1768.447307	1785.70151	1942.754627	1895.650135	1975.366073	1920.01164	1979.610438	1938.116153	2007.406977	1931.140467	1905.35812	2002.379852	2429.334053	2414.226981	2394.40652	436.5416184	378.4982761	333.1656647	1718.29839	1597.620462	1823.858784	1849.542669	1900.239397	1860.695309	57.63419776	55.98801569
3.41_86.4502m/z		86.45021189	1	3.405783333	0.463316667	0	0.003522451	0.000387397	2.012664661	Normal	T1DM+ISO20	100 - 12 - 2.76 - 0.943 - 1.51	1779.152041	35	1553.778633	1590.177555	1597.062189	356.8472629	320.7103048	335.0402706	1640.617798	1651.160002	1756.03009	1895.893801	1946.222915	2055.991349	1905.806664	2008.313831	2006.84086	2066.990717	1990.342015	2066.708311	2022.023236	2163.440944	2155.370426	2555.406024	2559.212041	2499.661739	350.0072022	428.3824214	419.3457386	1732.928646	1691.591916	1827.673305	1878.290509	1919.665827	1916.40839	37.18861323	58.37898692
3.42_86.6512m/z		86.65115121	1	3.42295	0.446166667	0	0.011694769	0.001082966	1.99685379	Normal	T1DM+ISO20	100 - 9.11	1205.108011	34.86	1097.139264	1080.374755	1119.608668	220.9728005	231.5630908	218.9791972	1153.387175	1141.696864	1193.347478	1217.65977	1227.701186	1372.968669	1343.993788	1395.210426	1397.30801	1405.544347	1349.31287	1452.134923	1367.274933	1343.090498	1452.240311	1693.284072	1765.784909	1682.014252	295.2996673	276.0495796	242.4663285	1275.394413	1211.920332	1245.097546	1253.222517	1257.452489	1346.330084	5.97440466	0
3.49_86.8514m/z		86.8514325	1	3.491583333	0.463316667	0	0.009087291	0.000874139	2.097565837	Normal	T1DM+ISO20	100 - 9.82 - 10.6 - 1.74	831.5935591	38.44	591.5498149	660.8456731	683.2787132	102.9336702	110.8921778	154.7255473	764.6092704	814.9227745	767.7771749	878.8436312	908.3316809	956.2963523	933.9452858	919.3055527	944.630857	993.4393647	993.4185128	964.5584495	1039.71142	1070.189218	1042.798801	1193.255531	1237.791522	1230.194422	148.1026615	137.3762746	124.3269382	808.1511451	731.7804291	919.5778077	897.270475	903.9918195	944.7518274	0	4.192417022
0.75_87.0090m/z		87.00903652	1	0.751716667	0.348933333	0	0.068434902	0.005147832	1.160305147	T1DM	Normal	100	217.4917476	16.36	164.1267778	169.5252973	173.1776494	182.1143378	164.9235573	170.2796427	221.2145386	230.2220707	223.3479532	166.9511346	169.5507051	194.5482729	169.8555507	181.4244893	164.3712445	208.6687092	197.3964714	195.5142997	138.2981232	151.244452	147.7028181	237.1190652	228.4198692	248.648828	267.900057	249.3218376	235.0397329	228.911432	235.4789922	234.7874756	251.5195828	245.6845586	259.6003509	310.8782862	298.9692307
3.55_87.0499m/z		87.04987215	1	3.5545	0.377516667	0	0.006408959	0.000646509	1.852235086	Normal	T1DM+ISO20	100 - 10.8	479.1255401	38.28	378.3031433	345.3195465	391.3808205	94.50277094	95.7770472	80.70848478	423.929591	467.265196	465.4578932	479.0740124	488.9650812	574.3243366	563.790858	585.6754327	571.5971336	514.9086201	519.2652465	528.8094199	574.2341103	539.3024353	574.9590663	740.7272922	718.9835838	781.7518405	78.60946711	32.09260478	60.77399361	520.155601	483.0226014	539.504885	591.596696	558.1318793	611.9824608	6.69959546	2.660258461
0.04_87.9261m/z		87.92606132	1	0.036733333	0.514783333	0	0.021306033	0.001838826	1.474543083	T1DM	Normal	100	105.4041387	25.31	58.96931087	51.31421122	61.84706754	97.15418029	83.49414392	96.42995393	77.52843062	78.59017185	62.97079282	78.09138109	90.20623286	11.74721581	71.07409782	67.83156412	84.48207585	59.09878542	89.98014203	84.29431196	69.66816181	78.91908193	76.90155398	53.26470806	64.897293	66.82696746	183.9761359	93.76476898	145.9741229	89.32812569	108.8409483	101.1870665	86.08449706	91.30322362	48.25699507	200.8427696	168.3885239
0.75_88.0407m/z		88.04073128	1	0.751716667	0.120116667	0	0.268601572	0.017894536	1.167820623	T1DM	Normal	100	130.2396758	10.46	106.7991591	101.8045648	115.3370927	80.98439843	75.19579079	77.6187284	120.3589773	113.993061	113.9077905	121.581007	112.7619675	139.266821	107.8595619	115.0559152	123.6389581	116.3418058	115.5043136	101.0944098	87.31487763	97.22836274	98.1148665	140.1845306	147.0450905	147.5767296	155.9229004	170.7620206	145.8732292	126.2435547	100.01466	41.07790517	111.6972222	101.5275341	118.8240632	207.2469921	223.7943481
0.07_88.9335m/z		88.93345184	1	0.07105	0.600583333	0	0.015864161	0.001416402	1.437102007	T1DM	Normal	100 - 57.6 - 60.7	347.3818531	22.32	182.2567424	173.0279414	168.0169012	297.8255416	282.04566	343.083126	252.3504307	254.6620385	262.1752164	280.551019	297.5839338	86.71679302	232.4414488	250.7310729	291.1160304	235.7953567	290.0493435	270.4256803	223.6885357	233.9089122	252.3635804	220.4108087	217.2067081	202.9399656	558.0868602	358.5249723	504.5156848	291.9648779	314.0296134	381.6461765	278.585945	295.8399486	131.805915	661.505119	539.1568628
0.75_89.0248m/z		89.02475963	1	0.751716667	1.3728	0	0.000195178	3.29E-05	1.284586598	T1DM+ISO20	Normal	100 - 2.85 - 0.429	6262.584582	14.24	3765.735249	3808.884592	4009.722324	3744.777516	3963.140081	3794.929048	5470.565923	5511.137902	5570.34061	4740.355913	4718.085478	5159.070335	6253.080659	6371.830173	6142.626009	5121.060654	4836.121138	4952.123699	3818.623531	3835.607615	3941.695418	5729.420513	5838.534563	5906.733225	6400.877843	7007.654555	6519.553931	5060.137125	4783.898896	5229.174781	5403.516114	5420.339778	5740.183376	8454.073458	8862.366006
3.55_90.6892m/z		90.68922574	1	3.5545	0.3146	0	0.006190151	0.000628113	1.873533433	Normal	T1DM+ISO20	100	175.1963185	41.95	85.62109741	75.98363547	118.1078869	37.59261374	21.67294659	53.86456829	188.1066377	179.5815603	158.1531717	194.0153458	189.8515941	180.5641805	202.0725814	250.0219585	202.3602034	228.2078682	202.4961153	210.6759172	189.5476997	197.4414031	207.8803667	277.0684311	269.8436914	283.980169	65.29745021	42.37955018	22.62922131	205.633389	182.5688318	237.1353784	235.0078852	241.0785974	233.564932	0	11.57742899
3.41_91.0912m/z		91.09123876	1	3.405783333	0.348916667	0	0.00452949	0.000482066	1.932600731	Normal	T1DM+ISO20	100 - 13.4	871.975739	35.86	757.3394623	802.1039061	767.3776886	140.8338342	181.4612669	140.3445375	809.0315647	766.0294305	781.3302758	931.1585818	901.726289	1026.747264	961.500755	1011.25736	959.7466524	1031.034684	1017.115301	1081.085003	1049.739278	1028.38936	1086.350015	1175.463284	1279.094564	1241.157377	152.3468006	158.5159892	107.837365	866.3525023	834.1251242	953.3851257	906.9715329	926.6256158	1004.126849	2.929158972	10.0689694
3.41_91.2954m/z		91.29536881	1	3.405783333	0.33175	0	0.005513561	0.000570924	1.989320809	Normal	T1DM+ISO20	100 - 4.27	918.6510997	35.16	848.275752	872.9390887	844.2394802	148.0274169	195.6327995	124.5992343	855.7252036	839.7948891	846.5333412	975.9689814	954.021849	1090.567648	1028.803478	1009.103614	1001.716323	1105.963569	1060.536784	1153.278282	1106.256384	1110.244069	1095.633823	1244.306639	1261.92535	1273.532394	145.7886521	144.1360845	117.9809769	846.8229983	844.4134196	946.5356402	949.0773033	905.2095035	945.2535346	8.723519249	32.64094986
3.41_91.5013m/z		91.50125584	1	3.405783333	0.331766667	0	0.002870253	0.000325093	1.945591904	Normal	T1DM+ISO20	100 - 3.06	700.3477101	35.94	649.2834772	626.0159773	641.2577457	90.25820434	134.8447354	106.0634463	667.2606941	623.9730954	654.4868978	734.6148884	709.7325849	800.2120967	819.1072266	813.177852	774.0716421	853.2052267	818.5273401	835.5747881	833.5082745	850.1681677	836.613075	962.0225088	1005.307675	969.0574226	111.3423533	70.29047371	120.7269664	670.9654996	681.4873217	725.9073665	737.7786064	712.9285276	764.8714493	8.851789615	19.16511847
3.49_91.7050m/z		91.70497136	1	3.491583333	0.3146	0	0.004197815	0.000451262	1.902536808	Normal	T1DM+ISO20	100	363.0017275	36.5	297.7703849	326.0157935	330.0332838	73.36101969	50.29317399	49.48704888	331.5492874	328.6162618	345.1472522	373.3156781	375.2280542	444.3807059	436.8366468	415.872885	386.2976401	449.4043382	429.0858019	450.3066725	437.1912924	442.0563696	409.6101839	507.0992555	529.9125035	493.169926	19.79395782	77.83955237	50.064496	367.5540253	366.7106836	400.0693887	403.4817542	420.9788704	417.2401017	4.599990244	0
3.52_91.9081m/z		91.90814694	1	3.520183333	0.331766667	0	0.007518153	0.000741495	1.7961587	Normal	T1DM+ISO20	100 - 0.513	244.519498	41.43	192.2648772	172.2803266	146.1424801	26.59569757	36.23168997	37.29408561	204.9086227	232.2459697	242.2972222	248.0518739	263.8544569	280.1263045	249.8300955	281.1837137	310.8740067	306.253369	281.3569434	301.5055235	292.3688452	319.8432739	312.4429035	340.6419965	395.9135749	393.9600997	58.1425468	32.70127554	37.95534591	284.9169396	255.0652132	316.3770469	297.2791798	321.0499733	303.9168307	0	0
3.13_92.1397m/z		92.13969889	1	3.125516667	0.165866667	0	0.011228287	0.001046874	2.389585634	Normal	T1DM	100	128.275623	63.91	211.3118373	151.4363961	219.9264556	0	0	0	117.1499054	155.4999475	161.9628709	36.17160082	99.2931116	153.2323929	267.752857	258.5149154	42.94561596	151.5070505	184.2268175	92.8767628	41.59489668	67.46168305	115.7372717	249.5291075	179.9083417	120.575114	0	0	0	51.50353248	160.2973573	71.82863986	28.51623813	31.64609909	110.769221	0	0
3.13_92.1912m/z		92.19124298	1	3.125516667	0.2002	0	0.1787109	0.012280712	1.680606202	Normal	T1DM	100	332.208254	65.76	314.703672	248.9307107	353.1712578	0	0	0.694131121	349.8988827	440.1796461	188.7878326	215.3044313	194.3126379	519.0496362	545.7133063	376.6047245	404.1430147	606.5718929	311.5396973	229.0071034	280.1269937	106.6822048	186.9028236	660.2981512	584.6625875	855.7127571	0	34.8244771	15.31481886	279.5116209	278.3895312	65.53183966	186.0066144	379.9301859	879.4714952	54.41327117	18.53713972
0.72_92.9283m/z		92.92829169	1	0.7174	0.217366667	0	0.076945426	0.005715795	1.147331638	Normal	T1DM	100	3606.131934	17.88	2899.983418	2984.58052	3036.951829	3712.147302	2764.855504	2701.958087	4345.107213	3155.407681	4432.206865	3036.673563	3063.87066	3177.800744	4480.861973	3351.175216	3354.406889	4566.307075	3229.945268	4525.4509	3649.053693	3867.690996	3956.279302	4475.852522	4470.867643	3307.731555	2128.912383	2616.650062	2103.175631	4213.838382	3300.80981	4404.61411	4010.505463	3933.130928	4102.573835	688.3880502	767.2384663
0.87_93.0349m/z		93.0349214	1	0.866116667	0.280283333	0	0.090163045	0.006588752	1.476538393	Normal	T1DM+ISO20	100 - 7.42	661.7401989	24.39	487.1322047	477.6088828	483.3486622	381.1053989	390.917144	376.7995443	380.0389137	365.7665919	378.0562618	1078.208321	1052.837176	1256.464069	350.0472663	351.3707033	329.4959015	987.7930997	921.2453487	921.7685512	746.8703562	763.5204048	789.0865764	875.4307358	860.6771559	876.175505	567.6399087	581.4914895	563.3128363	633.1465966	702.0928542	704.2383523	614.9071451	625.8275948	691.6675699	360.8359193	388.133055
0.72_94.9253m/z		94.92534563	1	0.7174	0.234516667	0	0.084641791	0.006239035	1.142471884	Normal	T1DM	100	2660.114203	17.94	2128.449565	2199.20219	2240.705649	2764.172184	2032.133016	2019.21613	3179.876875	2312.019604	3232.131219	2230.7327	2271.652695	2339.41064	3318.884351	2518.41012	2484.30666	3379.319953	2339.271041	3367.4433	2707.03769	2857.209562	2919.002455	3307.30881	3289.713222	2405.131241	1617.455135	1929.076568	1572.877663	3100.35083	2454.579188	3268.050721	2960.410946	2903.914078	3073.268095	507.6682915	611.7450896
3.44_95.2034m/z		95.2033559	1	3.440116667	0.183033333	0	0.015487666	0.001386744	1.771464309	Normal	T1DM+ISO20	100	116.6963679	38.44	91.86473316	82.30649535	93.1608848	23.70826204	12.73919584	21.30078834	93.81307654	116.1492664	96.43991767	127.7867915	121.9072236	139.023789	142.1830987	142.1246594	149.1796923	138.7825651	150.2842564	141.3960109	138.9486283	129.5222011	149.7886966	157.1564459	173.8377499	167.3084	48.63834273	33.22107467	28.13644967	135.0841486	111.8458524	139.1454365	142.7448742	156.2314762	130.1534465	0	0
3.44_95.4135m/z		95.41350686	1	3.440116667	0.245966667	0	0.009786909	0.000931856	1.719490829	Normal	T1DM+ISO20	100	130.9872332	38.52	100.2167379	114.9625141	94.1964541	31.15143938	9.033527027	31.12049405	105.1907778	126.1134453	141.6650631	136.6515678	117.9830736	172.5261879	185.9548622	146.7116099	148.206534	168.5741773	144.765602	142.5169966	128.6738749	154.0801992	177.6090306	178.2919095	181.2039505	206.2935681	30.21756367	27.84573108	7.25542655	151.9377083	145.7067831	157.88851	170.5316523	179.806087	152.0507059	0	0
3.42_96.0368m/z		96.03684069	1	3.42295	0.21165	0	0.016648583	0.001475361	1.925992157	Normal	T1DM+ISO20	100	364.5526293	38.16	345.5133503	340.0184195	356.1726452	40.94327557	42.82239604	6.057143389	341.5266001	333.4353079	355.2197126	390.892903	375.3150018	422.1194834	402.003182	425.907041	406.3760771	464.7930332	446.2947516	471.2136375	441.2446066	435.3629515	417.9352057	512.1406357	469.879292	506.0764504	16.25834954	29.05926432	62.33019061	338.4575954	348.4098513	373.3357926	375.8926144	387.393805	375.3166294	13.92102776	4.82924375
3.41_96.2457m/z		96.2456913	1	3.405783333	0.24595	0	0.006278734	0.000635919	1.97544862	Normal	T1DM+ISO20	100	415.7070309	36.73	390.8855978	423.3084299	410.7022805	69.32428708	52.34240121	47.13467003	366.7065567	360.4013574	370.2525952	435.0807083	414.488162	467.4476882	439.6812686	466.7393038	466.3674524	528.7980399	498.5436159	527.7009957	489.3490199	523.4304941	519.7260486	568.0689078	581.9934358	558.4954237	9.810791297	71.60770321	31.61120284	404.560996	395.2478515	431.9976703	422.9961463	412.2528818	446.67497	0	3.576351858
3.42_96.4541m/z		96.45414469	1	3.42295	0.200183333	0	0.004189169	0.000450777	1.906298168	Normal	T1DM+ISO20	100	296.4751786	38.18	242.1749556	295.4980754	252.810699	38.67879572	36.28028056	32.84981533	272.5732514	265.6299492	275.228022	305.1922892	290.7817492	342.1053427	348.7251349	363.4242606	316.9734261	373.2609688	345.7418102	377.5541763	370.4406265	349.203142	365.5596342	400.4078814	454.5318129	399.7781881	43.36050027	6.991833277	9.002824461	294.2261822	280.351603	329.3866709	320.2955652	323.4764709	320.756592	3.906561322	0
3.42_96.6601m/z		96.66005105	1	3.42295	0.234516667	0	0.021705023	0.001868828	1.776214721	Normal	T1DM+ISO20	100	150.5363398	42.97	115.0021642	90.40181312	133.8472561	0	37.56565061	32.03450573	113.4528065	132.0457547	104.4486083	116.8633051	146.6920556	191.9841023	181.9510536	182.9642213	163.6731786	178.5208306	197.6342841	218.3222368	194.2248611	204.0193916	197.6214039	243.787897	230.7144671	205.1003076	23.18669446	23.17535809	23.75197436	143.7171329	156.9639566	179.3403575	184.0785265	199.5723007	199.8023407	0	0
0.72_96.9224m/z		96.92238542	1	0.7174	0.183033333	0	0.070045674	0.005253625	1.166556151	Normal	T1DM	100	474.6771352	18.17	375.2672594	399.1277296	404.2271803	493.7048496	380.9106594	354.5313596	582.4524923	412.9945968	577.6930031	383.503427	393.4928834	405.721955	593.0437064	448.6123735	439.9128854	588.7508554	414.1378595	589.6920827	498.1485889	521.839771	533.4937962	593.8848471	585.1131544	421.993928	270.2373224	321.342666	267.8531219	550.3912071	445.0314408	593.1937719	544.9550691	514.2569597	554.1324175	72.31216687	63.06215486
1.28_96.9613m/z		96.96127869	1	1.283666667	2.8371	0	2.60E-09	3.90E-09	2.18738429	T1DM	Normal	100 - 0.814	141357.3579	14.3	59627.57894	60458.82738	63045.96317	85272.20416	86547.26142	90151.50399	57404.36248	57634.87244	58209.59223	58320.6502	58695.74766	60158.19327	61908.94742	64106.94374	63354.08038	63681.47602	63580.28865	63840.96371	56463.52986	59936.63182	60630.63624	64846.46407	66430.0474	66667.42897	234892.3922	209125.7591	222093.404	107030.8229	102261.9793	115348.5564	93347.92908	94285.24148	92986.32841	200657.724	210163.6015
1.28_97.0614m/z		97.06136342	1	1.283666667	0.680666667	0	2.08E-06	7.95E-07	6.132222562	T1DM	Normal	100	982.9188718	41.69	242.8889788	227.9168454	268.3182738	280.0791435	263.2184337	291.7395792	81.08134874	75.99385502	84.47792002	125.9607217	145.4221655	117.260615	112.1746373	135.6004575	150.417199	155.1132614	162.0752776	154.7919584	90.08883589	111.5210635	93.41294437	147.7657285	165.2709096	164.3108166	2505.356878	1642.762949	1878.128472	708.0961565	640.5789517	686.1247517	411.5756968	398.7060106	400.4550406	1184.412183	1324.445171
1.28_98.9570m/z		98.95697765	1	1.283666667	2.625466667	0	4.19E-09	5.76E-09	2.339503735	T1DM+ISO20	Normal	100	7377.654025	14.16	3006.58109	3030.21084	3186.980229	3972.264147	4042.840618	4188.573159	2551.440491	2526.071901	2593.215843	2947.936593	2993.074277	3046.072594	3131.199294	3203.708973	3191.585251	3268.66056	3235.943754	3258.687247	2544.282273	2769.943703	2796.167328	3368.728244	3398.132876	3431.996196	12594.9056	11205.31001	11740.85122	5508.168255	5204.621191	5937.400502	4669.719326	4771.619996	4785.555169	10329.60573	10811.89713
0.75_101.0250m/z		101.0249559	1	0.751716667	0.331766667	0	5.56E-05	1.14E-05	1.557361521	T1DM	Normal	100 - 0.887	294.0591668	14.6	169.8363501	185.3476354	176.7939	200.550656	200.5591423	195.8720567	138.95087	136.3344203	139.7187976	169.4555857	178.1781611	205.8185627	175.6354417	182.1836617	167.4618367	228.4341078	226.5344112	216.5799205	179.90621	180.6647636	175.1050935	222.8033568	242.3988262	236.5279463	407.9003239	473.3365684	381.8875519	311.6237277	271.3793652	292.9258259	236.5448127	204.3049105	227.2334726	570.8737233	523.9230555
3.42_101.0817m/z		101.0816799	1	3.42295	0.120116667	0	0.015168822	0.001363035	1.748814768	Normal	T1DM+ISO20	100	120.2727729	44.14	107.9178314	98.32786742	118.2013237	0	12.34482827	0	101.4797087	103.0399697	113.2071543	112.374426	98.89917494	148.8477387	167.1032496	132.7992999	105.1258343	159.9398695	133.3146492	172.3678839	153.2038101	163.8389455	150.1468116	175.8693896	197.14711	161.0496738	12.92862159	12.70379499	0	129.8779785	110.1704503	140.039351	143.2968519	152.9580574	138.0525442	0	0
0.09_102.9491m/z		102.9490971	1	0.0882	0.451866667	0	8.03E-05	1.55E-05	1.593638084	T1DM	Normal	100 - 0.0397	1975.77719	20.39	855.1121238	855.5214482	910.5857615	1585.854495	1582.296287	1735.262706	1231.676793	1256.696528	1234.131212	1447.420807	1381.785585	608.987451	1259.548688	1301.405478	1455.569169	1195.410281	1409.356383	1320.105202	1193.915009	1209.947282	1282.640577	1164.872789	1176.879253	1099.988176	2998.764674	2048.712977	2789.861024	1540.851604	1655.60128	1825.962941	1434.381412	1534.68607	937.8388794	4083.818273	3448.063513
0.70_102.9572m/z		102.9571916	1	0.700233333	0.080083333	0	0.037849607	0.003036898	1.400582122	T1DM+ISO20	Normal	100 - 1.25	1052.182033	16.24	622.5898355	637.0322249	650.4796374	1004.084113	970.9942812	976.729182	663.8137289	712.9969697	690.2865385	621.9447534	636.9854835	663.8197648	781.2075997	759.7883297	766.9643481	713.0496875	682.4442805	704.1668038	897.8357909	881.2595881	922.6155275	668.4757019	700.3892244	699.9560145	1346.991673	1261.349832	1228.792452	760.4889116	829.3344065	20.55663501	995.7166123	788.723465	766.1171248	61.17457065	71.52826019
0.75_103.0404m/z		103.0403813	1	0.751716667	0.165866667	0	0.013753866	0.001248573	1.380017982	T1DM	Normal	100 - 21.1	195.9429558	16.29	120.7027752	131.3527563	123.3020301	118.3163418	107.0900342	124.5078861	125.8097229	93.619337	105.1933792	122.478881	129.4935451	104.5083636	142.211907	124.5004379	146.8614455	197.5417953	196.2608594	208.3115994	145.1115511	140.3917057	166.0424114	182.4406098	171.1057876	180.5040145	224.0936565	204.394369	176.0256957	166.0828495	159.5148448	164.0420858	143.6703538	117.6120888	126.6628332	506.9737315	216.0633403
1.27_103.9208m/z		103.920756	1	1.266516667	1.195483333	0	1.36E-05	3.64E-06	1.504171319	T1DM+ISO20	Normal	100 - 18.3	1309.449424	15.21	855.3623649	831.0441602	894.3690951	777.745419	804.9143623	782.4616509	702.0000091	727.0902474	732.272065	859.3466958	860.8722916	871.5761453	900.7905198	940.2609529	926.8622667	956.8508544	975.0277515	916.645242	713.3421133	709.0190999	741.2580294	1131.603314	1135.452564	1146.922405	1931.704537	1940.264284	1838.585902	1105.413792	1034.98333	1151.78513	927.3422763	906.0510199	929.1365488	1843.767568	1937.637153
0.04_103.9208m/z		103.9207837	1	0.036733333	0.6349	0	1.82E-05	4.56E-06	1.507587743	T1DM+ISO20	Normal	100 - 35.7	1288.0322	14.58	638.3093576	680.0841943	653.0765377	1041.161439	941.6227285	1072.206748	845.3100639	847.7235886	813.1820078	893.1339575	949.6340314	563.3415628	897.167898	873.6736689	1030.457557	882.7119988	922.1947234	910.1081674	771.3531092	883.1239837	880.0900746	808.8573973	844.0892696	862.177756	1947.126114	1352.201779	1719.578832	1016.070435	1132.090596	1244.578365	946.6656285	1036.107941	750.536736	2342.677486	1851.210899
0.70_104.9544m/z		104.954387	1	0.700233333	0.080083333	0	0.066317066	0.005003466	1.398435348	T1DM+ISO20	Normal	100 - 0.753	377.2302607	15.95	225.114338	231.797791	231.3975395	361.1701196	346.292041	354.1679241	244.0897951	250.4305005	245.4916535	224.0386603	221.8969275	235.4236949	274.5524345	265.2705234	274.819477	257.1414101	253.500437	253.9943078	314.2113831	308.5325517	334.8676329	249.0090087	257.6484902	259.1812697	493.4893048	479.8261129	475.8067659	259.6226779	284.7600136	3.685020496	373.5528426	294.5824596	272.4542689	0	34.34355253
0.75_105.0198m/z		105.0197708	1	0.751716667	0.183033333	0	5.62E-06	1.78E-06	1.371490316	T1DM	Normal	100 - 1.89	244.8491334	15.49	127.4119391	130.9823077	133.5267627	120.8808304	123.4571965	133.6324068	165.5300689	167.2074244	155.8499592	305.417973	293.2988492	329.0265402	176.8400204	174.8756623	184.0299178	188.0479481	186.3945038	200.1206837	148.5989175	147.6395278	143.231178	181.3923448	176.7920285	190.4819388	290.3098178	330.2036284	293.5241771	231.6900305	235.4486022	230.8476584	274.3611455	273.8578466	263.6237416	216.5230966	308.575591
0.04_105.9362m/z		105.9362289	1	0.036733333	0.6635	0	8.60E-06	2.47E-06	1.553783594	T1DM+ISO20	Normal	100 - 21.5	1290.40196	16.05	599.747828	616.9154712	616.5374957	1020.704063	911.8707501	1063.114086	836.6510844	814.7430831	793.6483106	916.9891982	923.5555062	506.5973793	874.4443608	876.6393588	964.105564	846.8942653	921.9044269	899.8233582	779.3622346	869.2213279	872.8079616	784.4562479	816.0560226	804.9740668	1977.057299	1384.327838	1788.075255	1021.490781	1102.015152	1305.284166	950.5367654	1044.529196	703.9908143	2407.68205	1987.414769
1.25_105.9363m/z		105.9363071	1	1.24935	0.49765	0	0.001162379	0.000148271	1.366776233	T1DM	Normal	100 - 3.77	306.4250896	23.57	203.6569999	213.8856742	230.0498218	176.542822	196.8298252	193.6244836	178.1736335	189.4902773	169.9740727	227.4609167	222.9847541	216.7553997	233.2259686	230.310901	239.9420829	258.7699026	253.629314	228.0559025	165.8552984	165.0460958	165.780968	339.9499638	329.7741287	350.9229449	505.8005641	466.3268708	501.0455235	254.7250274	254.5554831	226.4076558	198.9295058	217.0339172	229.8977272	443.0238367	513.0551853
0.90_107.0506m/z		107.0506477	1	0.900433333	0.245966667	0	0.056513823	0.004345947	3.068448988	T1DM	Normal	100 - 8	160.1810136	57.73	86.39850638	81.05721784	93.28441066	11.37867929	0.060375695	5.215788459	24.24776903	17.42022049	23.85071664	77.70778008	68.98522869	91.12561024	50.99678744	52.64272252	42.49043474	31.62773504	26.11958321	26.64072524	87.63799557	82.44913134	84.06111667	62.23348509	60.62345408	64.60691346	46.25271636	46.31641184	45.07316418	53.41483951	44.49077208	60.75351243	195.5114625	193.1023098	245.9639622	63.32478044	69.57399129
0.07_107.9518m/z		107.9517842	1	0.07105	0.583416667	0	0.000485381	7.03E-05	1.480014144	T1DM	Normal	100	302.9818215	16.84	150.4376618	151.2435344	150.700406	251.096835	239.2865395	256.2147627	195.0298274	207.3565571	198.5086345	229.8582309	236.8016614	126.9777518	209.9472833	210.7938714	252.0521418	212.5928222	231.2091309	231.4929814	182.5028785	193.9549309	205.5931188	186.0966897	204.406267	199.017255	461.7967266	338.9621386	465.2236902	252.9392166	270.7772313	309.8063376	222.8627954	247.7104912	170.3076333	596.1866036	474.2710716
0.75_111.0094m/z		111.0093827	1	0.751716667	0.715016667	0	1.19E-05	3.25E-06	1.484584061	T1DM	T1DM+ISO20	100 - 4.18	2256.070855	19.97	1510.184435	1535.08623	1594.38811	2982.185517	3135.692844	3012.820851	1472.953283	1506.905553	1504.85164	1622.322432	1636.386984	1956.96636	1758.655959	1852.695618	1764.028197	2489.188053	2427.196868	2510.802923	2499.469979	2620.705994	2648.813311	2884.439555	2942.085388	2993.856656	2841.670261	3127.672441	2875.651497	2442.838301	2414.962594	2569.983954	1981.602246	2022.801408	2166.118199	1964.050162	1990.514587
0.90_111.9476m/z		111.9476059	1	0.900433333	0.245966667	0	0.16975624	0.011704665	1.264319938	T1DM+ISO20	Normal	100 - 0.611	234.7067617	17.25	157.8101734	165.2846776	178.5946548	146.733638	138.4186501	145.360523	137.2412546	145.2925201	146.9050129	219.2817548	220.1709302	249.8512023	203.3410473	196.4711543	197.329783	208.4424726	217.1814946	208.3492658	171.8256611	181.3126591	182.0551447	207.9699607	211.5570252	218.5491278	342.6444291	303.4615008	303.4883974	210.3574681	201.4164958	236.4182781	210.5935844	212.5747537	224.8739644	66.25263688	81.89974669
1.27_112.9383m/z		112.9383486	1	1.266516667	0.480483333	0	2.09E-08	2.14E-08	42.97491695	T1DM+ISO20	Normal	100 - 31	102.0312392	84.7	2.673863402	3.932527885	5.549593913	0	2.675333713	4.503871235	0	0	1.680953022	0	3.02077578	2.466791071	2.464038782	2.775133871	4.642671125	1.110290501	2.705377062	0	0	4.353816274	0	3.392453627	7.185965691	1.847449953	106.6464363	48.46757617	75.37343656	32.53741296	21.49290794	26.94122078	20.1240894	21.96014032	24.84193771	33.68350539	32.58380146
0.67_112.9860m/z		112.9860375	1	0.671633333	0.234516667	0	5.05E-07	2.67E-07	1.773606962	T1DM+ISO20	Normal	100 - 2.66 - 3.29	12603.2612	7.91	6594.954097	6534.369415	6786.842495	8343.454205	8491.256889	8368.532496	6832.826107	6658.329416	6697.387719	6678.955665	6684.243422	7018.980242	7289.015757	7344.071716	7122.459165	7113.516172	6907.155461	6823.678304	7001.669554	6595.96678	6759.55298	7269.777768	7364.48726	7262.654007	18998.5762	16746.16612	15862.09001	7693.269605	8889.532193	9871.858077	9083.855945	9177.303329	7768.735489	24469.02764	26297.88496
0.84_113.0250m/z		113.0250131	1	0.837516667	0.331766667	0	5.59E-10	1.12E-09	1.726358639	T1DM	Normal	100 - 17.9	1113.139059	21.74	629.7239106	619.2806814	641.9044058	435.9136274	475.1324013	451.8608257	426.8307768	433.401453	433.9882255	676.6145965	660.7580707	687.1923655	604.531866	627.8799982	607.7410363	711.5790574	703.0498252	744.5215665	795.4746042	844.9435101	842.4226973	802.3879836	801.4812857	816.3490175	1080.568925	1035.71775	1015.793831	794.5460499	955.5364767	942.4967465	851.6585487	835.567977	790.0294278	1539.24939	1721.518312
0.75_115.0042m/z		115.0041978	1	0.751716667	0.53195	0	0.005009017	0.000525189	1.391552204	T1DM	Normal	100 - 0.697	1007.64294	16.76	752.8990077	751.5437646	780.2839596	582.6704967	621.4601277	589.7626966	621.4770863	605.2651499	597.7567568	569.0617662	566.9736175	617.8484867	742.6289759	747.0133148	743.6750302	748.9638468	738.0783095	738.6934169	784.090971	784.5441644	818.1105646	955.563855	984.9496498	935.4297411	1238.653254	1352.508986	1247.251629	1563.199503	1527.471274	1656.847196	1001.557673	972.2819253	990.7978779	1056.520768	1067.822221
0.84_115.0400m/z		115.0400389	1	0.837516667	0.280283333	0	0.203045146	0.013825258	1.139446458	Normal	T1DM+ISO20	100 - 95.3	354.154175	21.34	273.1148431	269.7329361	292.3427805	241.7408611	181.2846221	198.2441978	384.1211844	361.5736718	387.2797654	305.7461247	312.5108675	375.7587175	369.10957	339.7283842	314.7513455	453.2623192	379.8982422	427.9401441	365.4881514	443.16561	407.978466	493.5295855	479.1022473	442.2955614	315.3512117	322.7245917	245.0490182	421.516146	387.1537394	404.1113878	386.0018305	365.4499218	388.854721	243.3625254	223.6773347
3.62_115.5314m/z		115.5314494	1	3.62315	0.21165	0	0.001078151	0.000138553	2.638241208	Normal	T1DM+ISO20	100	109.9017799	43.11	80.99030011	105.3927603	96.93606443	8.498544123	20.37804364	11.58627198	92.69074024	102.588066	85.67325838	162.7822343	164.9978468	209.3347128	94.8302329	118.6586029	107.1478032	105.1969821	114.7423043	127.6641265	132.78991	118.7566508	145.6147573	142.9778832	148.8289379	138.5856832	0	0	7.165119583	59.710011	53.30920043	70.391059	44.08221096	69.33489609	100.6500849	0	0
3.62_115.7592m/z		115.7592178	1	3.62315	0.18305	0	0.001995957	0.000236969	2.70446003	Normal	T1DM+ISO20	100	108.3292476	44.81	88.12615914	98.15266939	83.63853475	4.228989728	17.31989596	0	101.078831	104.7295803	95.19333412	169.2983548	163.5583024	205.2233587	113.4330623	107.5033929	126.4099546	106.7684169	103.4894599	95.36544781	124.4846113	121.2336703	152.2894302	139.1992388	142.8157682	136.3614779	0	0	9.206595019	72.22044981	72.26238598	67.56039823	54.16566442	84.967628	64.29079058	0	0
0.57_115.9216m/z		115.9216094	1	0.568666667	0.600583333	0	1.64E-05	4.22E-06	1.547087273	T1DM+ISO20	Normal	100	396.4014796	11.24	246.706184	243.7272284	245.3531148	302.4596343	308.5085137	294.8667376	245.8893866	252.8530116	237.8914847	235.1767679	239.0690827	337.8761408	267.4301818	262.1740927	248.7259958	240.5896391	239.3718646	250.4470931	220.8101366	216.2976444	228.9966158	256.9273764	264.6308837	262.6063442	538.4039965	601.4144269	564.9228255	291.9246866	284.3879806	331.6210828	263.0465456	285.3100767	330.706742	789.9652492	660.478702
3.64_115.9849m/z		115.984931	1	3.6403	0.165883333	0	0.001183656	0.000150692	3.462679666	Normal	T1DM+ISO20	100	124.7256348	43.75	107.1287153	108.4407834	116.5831756	0	16.73627463	0	103.7996694	124.2665949	117.5527535	169.3567168	168.118597	207.8305486	171.5912679	139.4424604	126.5575102	123.2786313	124.0036846	121.2472046	121.7085262	141.7446288	136.254512	177.5273538	164.4589673	205.786658	0	0	0	74.48570174	60.99595384	91.79116387	66.8969423	90.02459669	96.99807245	0	0
3.64_116.2116m/z		116.2116405	1	3.6403	0.148716667	0	0.000434624	6.41E-05	3.096090887	Normal	T1DM+ISO20	100	102.0903312	43.84	69.00075372	88.54799965	82.10082387	8.709572015	11.06918677	0	95.87496465	85.40782851	95.36580779	133.4958915	144.8827713	170.4683171	125.9787681	119.5232095	114.9845299	115.6869211	84.71663442	106.7707901	119.5593822	123.9807764	106.9681974	145.7964235	142.6033795	158.6750195	0	14.56208796	0	63.2425136	61.44688225	84.67118952	62.17915438	48.89971924	71.70261815	0	0
0.57_116.9289m/z		116.9288808	1	0.568666667	0.6635	0	8.23E-09	1.02E-08	1.714635258	T1DM+ISO20	Normal	100 - 12.1	41927.33711	9.36	20444.61957	20734.7792	21346.85178	27660.06599	29334.7114	28032.72163	23751.7807	23879.17613	23762.6454	23809.13326	23647.45271	25964.56793	25325.66914	26071.04581	25425.49801	24911.88843	24592.98216	24791.90595	21047.36801	21950.94952	23190.19037	25444.08988	25512.63937	26230.32562	49576.97019	56131.2971	55670.30533	30715.67614	29170.96328	35387.11103	26663.56084	28497.46641	30468.20538	69579.30931	56031.935
0.75_117.0198m/z		117.0198351	1	0.751716667	0.0858	0	0.033569709	0.00272623	1.321503977	T1DM	Normal	100 - 0.564	261.040079	19.92	151.2321506	150.1550339	153.4327959	191.8785101	182.2546843	182.1380491	169.5254645	157.0135957	159.3804981	172.4497457	168.2327619	186.0715724	226.2491443	236.052766	201.0451937	223.9192414	204.0215129	222.3346029	179.4570756	175.8658339	187.9613142	286.4793323	293.6495711	279.9812685	377.4809517	339.623118	294.4607775	424.9532856	401.4951541	147.8852427	212.0029439	217.4173591	210.3460652	531.2563471	393.4636939
0.77_117.0560m/z		117.0560077	1	0.768883333	0.268833333	0	0.000308111	4.84E-05	1.278737048	T1DM	Normal	100 - 14.2	634.7034207	16.68	508.0725127	513.8408069	527.5622584	329.0315236	322.4191446	304.244687	535.0210038	508.0394098	528.0464073	474.3353788	465.572041	562.2479807	490.040448	483.4254002	467.3592972	557.6700248	498.1672353	526.9000553	414.8425853	543.1220459	531.9560702	615.2124123	605.225091	600.0890991	475.2688316	571.9692352	522.5537674	718.5162791	550.6471918	559.5712687	547.1391192	533.1810472	654.7018893	469.3367058	434.4492826
0.75_119.0361m/z		119.0361479	1	0.751716667	0.211633333	0	0.457350301	0.029175152	1.22384009	T1DM	Normal	100 - 3.93	447.9847896	10.65	306.8731825	313.5325338	323.2132577	312.7138772	308.1983923	318.6320286	364.2523363	377.504813	378.2358034	399.1955571	386.7416142	449.9476623	372.9323505	394.4870795	394.0689665	360.1233349	370.7669004	347.1043444	354.0188524	362.4835637	347.1788701	415.6397051	414.0417717	413.2764265	410.3766063	385.0049368	409.2867047	343.199392	321.9551763	339.9518558	305.9232211	288.2058863	276.6737131	1109.141332	1268.817986
0.93_121.0660m/z		121.0659834	1	0.93475	0.165883333	0	0	0	44171.58143	Normal	T1DM	100 - 3.4	114.1853475	32.23	102.5317189	101.283393	106.0101899	52.36265837	52.83778491	52.77186565	110.1656145	121.2621071	119.1243605	120.5010818	112.4659194	142.4846347	184.3059711	175.2059753	185.2371915	118.7955327	123.0436189	117.2087256	118.7784204	137.4053371	141.3576041	94.62227198	75.31197498	75.37438816	0	0	0	0	0	0	0	0.001741386	0	0	0
3.64_121.6427m/z		121.642702	1	3.6403	0.183033333	0	0.007498542	0.000740453	2.613299625	Normal	T1DM+ISO20	100	112.1830052	45.46	94.71006426	96.39751126	98.4929741	0	3.987960838	0	116.4743347	107.547959	117.9662652	131.9018694	152.4343081	196.4391555	132.432396	104.9611812	103.0414992	123.6814441	95.28487314	122.0657073	127.7757083	109.2911715	162.2216969	172.7858289	180.1957305	142.3024847	0	0	0	77.33948316	71.79512413	95.77111736	77.78197045	51.73596191	96.24856916	0	0
3.66_121.8720m/z		121.872021	1	3.657466667	0.165883333	0	0.002590417	0.000297828	2.618905739	Normal	T1DM+ISO20	100	121.1844134	42.34	122.1880668	96.42368979	111.7549778	12.91830553	3.896879884	0	133.5037326	122.1008667	119.4939251	150.9758642	148.5217912	196.6443535	138.0950572	151.2035978	129.2248032	107.0229938	105.6724645	120.5702286	147.3575037	127.1245906	135.2340669	180.3188165	189.8803591	158.2989864	0	6.907274728	0	77.51210397	95.49455423	102.8815227	86.67632488	79.92720197	78.44848437	0	0
0.77_122.8948m/z		122.8947622	1	0.768883333	0.417566667	0	7.63E-05	1.49E-05	1.305463354	T1DM+ISO20	Normal	100 - 5.13	453.8201691	13.62	343.4816465	342.0351341	370.2953037	315.9135483	292.656661	307.3988369	292.6424645	304.8171645	288.3952185	352.1443122	375.7118512	376.3857697	391.7335017	388.7583823	420.5018564	413.8743671	417.1493508	391.4282787	270.6862725	301.8425267	272.7425433	370.3970937	369.2845452	372.8790999	525.2296524	480.9516611	480.0594096	367.8056124	386.8360179	360.5621643	339.9420658	329.9532611	321.9088301	565.1050755	650.8932869
0.09_123.9469m/z		123.9468863	1	0.0882	0.583416667	0	2.82E-06	1.01E-06	1.598418714	T1DM+ISO20	Normal	100	416.9327058	16.23	185.8822877	188.0359736	193.5489736	308.5039072	297.0030928	331.5674361	256.8685034	250.702501	250.9615282	286.9536274	284.2824048	163.5933785	273.8334965	262.414573	314.8007841	274.6937553	304.0823497	269.5688943	245.4459951	276.0955799	279.4226369	245.5704026	256.205725	260.1397399	598.2276166	424.3635054	563.0582767	310.3871709	352.5360111	395.6331409	293.2276131	322.6706982	221.6567401	747.2576229	630.1265526
0.73_124.0080m/z		124.0079537	1	0.734566667	0.131566667	0	3.64E-06	1.25E-06	2.885617051	T1DM	Normal	100 - 5.61 - 5.7	4215.59893	9.27	1455.257454	1516.368501	1545.147728	1594.293684	1724.491906	1699.066516	1492.179075	1560.103497	1470.374239	1205.358668	1250.323143	1308.206941	1451.207831	1548.335414	1536.822931	1533.925802	1577.50736	1501.085272	1362.395454	1275.632686	1315.828283	1375.70857	1334.262968	1427.724231	4709.522945	4941.127462	4852.918493	2119.72423	2234.017466	893.0737952	2277.621639	2094.997974	2045.997352	14435.20579	16629.78418
0.77_124.8936m/z		124.8936472	1	0.768883333	0.434716667	0	0.004982263	0.000523222	1.277048886	T1DM+ISO20	Normal	100	174.4064829	21.11	143.1924441	137.2358589	150.7376664	91.87484215	95.13010261	121.2732537	88.84718333	99.60192919	112.6358876	150.6499337	164.9875915	150.3809234	162.5843874	147.3728863	166.6397646	179.844353	181.5597549	167.8911362	103.2610453	101.837424	97.5553634	155.5750016	146.434935	160.5747623	223.9991259	184.400065	215.6583066	153.203463	138.9729984	144.2159437	133.1119227	125.5955302	117.905754	238.4790843	245.7635309
0.75_125.8739m/z		125.8738982	1	0.751716667	0.497633333	0	0.00590338	0.000603503	1.385144116	T1DM+ISO20	Normal	100 - 7.7	752.899711	18.46	614.9854585	615.8924206	603.6369237	400.2480226	386.1259678	410.10624	521.0317222	511.3719359	539.3855001	645.2818593	630.3365607	578.0007899	644.7939954	657.592002	660.9580543	610.7016284	604.1688762	601.2076397	350.9278561	383.9004074	395.8003565	553.9061336	558.1626645	566.7571479	815.7590094	650.3332602	678.6035638	574.1511818	544.898262	552.3413209	558.8585161	596.0154506	517.4889469	891.6415143	1141.289072
3.64_127.1654m/z		127.1654223	1	3.6403	0.280266667	0	9.24E-05	1.74E-05	3.402647363	Normal	T1DM+ISO20	100	126.5599848	44.42	96.09463764	104.9313053	95.67312452	2.528358328	9.941684565	12.58874329	156.5406473	107.6936914	104.0541148	141.7017466	163.8506764	178.4448825	177.0755632	129.9974281	145.8193655	136.1757672	133.2626331	145.2475428	116.7707037	133.9513527	139.9840192	197.2341718	232.0833883	175.7940876	0	0	0	50.50686293	37.69932993	49.55143686	85.1637979	56.04353714	66.68794186	0	0
3.66_127.4048m/z		127.404833	1	3.657466667	0.18305	0	0.001445211	0.000178239	2.447398462	Normal	T1DM+ISO20	100	114.1723641	41.27	117.8484904	127.9722078	95.20012421	19.12071991	1.5778171	27.60166615	96.45086104	114.4639876	91.4905291	148.5639628	154.614731	167.4833381	111.5124411	149.5891986	109.6774155	121.6928786	108.4451832	111.8302727	110.6022009	104.1494366	109.7716679	192.9162412	173.2112246	174.3501422	0	14.58062734	0	80.23519005	53.32007156	70.90185175	91.04709871	72.67202268	101.3397756	0	0
0.75_127.8710m/z		127.8709562	1	0.751716667	0.497633333	0	0.00254546	0.00029338	1.40057685	T1DM+ISO20	Normal	100	435.3145382	18.23	349.6697543	343.5937738	346.771754	243.6771346	228.5514958	242.465142	304.8398513	297.0894943	299.0805761	356.5329659	355.4889658	324.5704709	366.2413632	385.1403798	398.2172274	343.5410498	342.1206398	342.5598923	196.8094614	219.0226806	218.836451	315.6572614	320.8186141	318.1649741	464.9555672	377.7754424	419.0651386	328.9925861	318.1172988	318.8496922	315.4609683	327.5897507	295.3581169	512.8204419	610.4823098
0.79_128.0358m/z		128.0357577	1	0.786033333	0.245966667	0	0.000222003	3.68E-05	1.684803025	Normal	T1DM	100 - 7.3	8156.958432	30.46	7379.206129	7377.281051	7675.196804	2913.817853	3125.800431	2975.63998	9275.609997	9396.88406	9573.795371	7704.899734	7697.060512	9117.917685	9670.130771	9777.278155	9318.728948	10435.15355	9886.256506	10153.30573	7449.160965	5903.232536	5800.226244	11008.89669	10934.79168	11216.73099	2150.451115	2893.569075	2831.436401	8276.738067	7057.112784	6542.851522	4172.06019	4278.393707	6426.373073	1980.244852	2165.736442
0.88_129.0560m/z		129.0559881	1	0.883266667	0.2288	0	0.507346774	0.032145325	1.073739321	T1DM+ISO20	T1DM	100 - 8.86 - 2.41	2955.521543	19.55	2773.569471	2812.73564	2902.216822	1613.9476	1671.98839	1546.968556	3298.072927	3193.549488	3323.017954	2364.697127	2341.341628	2941.417595	3473.765676	3386.374575	3078.586144	3472.769072	3086.289862	3252.796468	2815.834347	2921.06888	2909.877764	2977.823692	3091.27836	2998.620643	2676.929155	3056.102995	2856.571463	4152.035273	3914.447322	4743.225745	3781.204852	3808.230242	4310.229838	2144.270617	2123.817802
0.49_129.9367m/z		129.9366529	1	0.4886	0.497616667	0	0.000495752	7.15E-05	1.476109432	T1DM	Normal	78.3 - 100	288.0804023	11.82	185.3267737	199.6714639	195.1268659	220.8674679	226.1248654	252.2491608	170.6092432	196.7417788	194.0038165	202.5804059	204.9926486	231.5184768	186.9272235	197.8387511	185.4776062	150.3647951	205.7156497	190.3341288	154.6075096	163.365687	184.1489477	187.7407545	198.7293082	198.8235867	376.8834036	357.6524377	440.7933838	219.0089816	199.635548	236.6262678	193.7413628	192.1673935	209.7767022	582.7113149	468.5843783
0.77_130.0483m/z		130.0483404	1	0.768883333	0.120116667	0	0.276197704	0.018363237	1.153245558	Normal	T1DM+ISO20	100 - 25.3	255.4298294	13.82	226.1545372	221.7969466	230.5719874	142.7651072	159.4787167	161.6590153	254.5880145	258.8458134	262.2637211	261.9700014	277.7482819	299.5793233	263.0894329	256.0260651	276.1780433	310.416901	292.8637575	291.9719693	242.550266	257.4497198	247.3824158	308.0999078	308.3509986	318.5149634	288.6503473	230.4555434	211.4786197	300.1550973	258.2931945	93.16056227	211.7241475	226.639374	221.299273	509.0817995	459.2836525
0.57_130.9768m/z		130.9768273	1	0.568666667	0.165883333	0	0.155563689	0.010791993	4.578475829	T1DM	Normal	100 - 6.29 - 4.92	296.5167292	96.07	7.76393981	11.81551561	8.198739627	177.8202273	176.4885142	170.2732777	31.78707943	31.57549809	27.64683766	14.64183812	3.579284496	10.2773855	132.7180695	26.72763973	15.68560792	16.99154573	16.80178978	21.37183484	72.37595334	7.519175825	5.768628306	213.6542625	157.793199	195.0408685	1063.251947	990.4590796	989.4237858	31.07318792	29.15579887	52.00553632	47.86525522	76.76401764	51.36211995	1151.249326	1181.449652
0.75_131.0805m/z		131.0805003	1	0.751716667	0.183033333	0	0.000488161	7.07E-05	1.372286455	T1DM+ISO20	Normal	100 - 4.58	1413.40455	15.02	1054.57215	1111.327057	1072.595492	660.1333564	691.5726246	657.5341465	1011.608317	1057.318408	1051.120593	999.0091144	973.8944126	1130.199989	1163.56625	1153.394442	1092.334867	1177.462756	1089.198447	1130.096769	1001.996583	957.6088357	993.7680716	1180.386843	1117.631123	1190.786181	1329.80831	1525.784256	1450.108784	1272.323751	1087.058649	916.0170945	1128.092692	1064.799295	1219.858096	2071.590523	2309.838107
0.31_131.9163m/z		131.9163021	1	0.305566667	0.583416667	0	9.20E-09	1.11E-08	1.738747705	T1DM+ISO20	Normal	100	353.370172	11.01	150.3496306	152.4289647	171.2446304	218.9023072	229.6932645	227.3037188	202.1742953	189.6549551	195.0267566	205.3013866	204.2089666	218.6910883	219.9086111	221.7798134	218.9479019	220.2884056	210.7836241	210.2831715	172.6728248	189.4769146	197.2937631	211.3626699	214.8028397	225.0012768	418.0284394	456.5486536	482.7053749	265.8902561	235.6627682	273.6554788	220.4390218	235.5219396	265.9447588	546.2829397	379.4118596
0.97_132.0490m/z		132.0489805	1	0.969083333	0.29745	0	0.00062281	8.69E-05	1.879300078	T1DM	Normal	100 - 5.28 - 7.06	2303.57024	35.88	1146.866169	1185.082538	1191.945107	852.8743886	858.6531194	863.6064296	1054.358961	1057.604984	1066.589608	2241.163471	2199.093576	2417.612335	1418.226805	1414.509253	1366.062963	1007.1134	954.5295714	974.3166942	952.2442649	949.092426	953.2276532	1084.435088	1106.602697	1102.420526	1705.041766	1617.063396	1643.459499	1292.003609	1171.115629	1438.1033	1549.587036	1622.132529	1950.03521	591.0981288	670.0536017
0.05_132.8684m/z		132.868419	1	0.053883333	0.33175	0	0.43778386	0.027986951	1.612533085	T1DM+ISO20	Normal	100	185.7643051	38.95	56.75932236	54.83780713	62.67824313	128.9167583	99.66187377	167.8662508	79.94809269	92.62741873	85.10621365	244.3599157	231.4920508	0	98.5472154	82.42166734	226.1661677	88.11958426	232.7290014	122.5783042	103.8991708	127.2205445	129.2438621	86.83122179	91.26403425	71.5326266	186.2195434	59.30993524	140.4416722	96.52773223	146.9087971	267.2972243	110.5206947	115.7348997	7.051618428	241.6689438	177.2144026
0.57_132.9234m/z		132.9233768	1	0.568666667	0.6635	0	6.60E-06	2.02E-06	1.539129867	T1DM	Normal	100 - 26.2	573.7485112	11.36	315.6377371	317.6323177	316.0582668	428.144124	454.8469376	445.4081103	359.8479763	345.9103567	345.7575094	356.0257174	362.1096178	393.7529869	387.7595604	391.07709	388.9715359	381.5856418	376.7306739	380.5917968	307.0650004	323.4134084	331.200197	408.5077544	418.3250136	410.230927	800.8396326	790.4292967	887.4775464	471.5150804	434.2613776	527.5596877	418.2551458	434.1980917	435.0761865	1079.629474	920.2873448
0.75_133.0147m/z		133.0147245	1	0.751716667	0.995283333	0	0.001063121	0.00013689	1.426922076	T1DM+ISO20	Normal	100 - 3.81	4732.353589	17.55	3401.44758	3442.062622	3495.911407	2562.721618	2674.919574	2668.392767	2696.237145	2770.463339	2775.92202	2734.851042	2705.688227	2931.559393	3397.986399	3495.326873	3468.771996	3436.202597	3359.537237	3338.635294	3476.999642	3627.046722	3638.600612	4489.828397	4478.741263	4527.583207	5422.123796	5668.021597	5483.107273	6975.782699	7049.035447	7386.867925	4513.463712	4479.245475	4542.688589	4472.189575	4522.93527
3.66_133.0178m/z		133.0177842	1	3.657466667	0.38325	0	0.13028443	0.009184219	1.385374929	Normal	T1DM+ISO20	100	188.0265302	39.91	215.1102869	221.4822563	214.9503751	28.41430942	29.22871741	36.32811534	112.0969548	155.9025033	137.4673344	189.8078205	197.0688685	246.8371993	195.8947215	226.7365483	243.7995679	179.5109265	204.7618393	208.7979899	224.1698148	212.7892967	169.124741	256.117603	329.9971578	276.2417779	72.34861086	75.13980134	95.74402376	259.881823	252.4633049	302.0092701	213.0793402	202.9395139	191.826476	49.10421342	75.5002279
0.84_134.0613m/z		134.0613421	1	0.837516667	0.097233333	0	0.000135631	2.40E-05	1.606679168	Normal	T1DM	100	132.2635632	32.26	86.25793197	91.98652344	94.7147866	92.00807796	97.13674312	89.76143388	126.5770477	127.6959759	117.4676862	230.7397806	213.4777796	210.0869899	117.4365289	128.7396921	131.362113	126.1795886	135.0613217	127.827192	173.0659759	178.967688	177.76117	104.3746023	103.5751713	92.06371685	89.48556179	63.26124261	81.71513422	76.069856	96.30795597	30.03656977	144.1089761	133.4437576	121.7100653	81.63306575	63.4989503
0.05_134.8661m/z		134.8661265	1	0.053883333	0.400383333	0	0.099722968	0.007205112	1.711989743	T1DM+ISO20	Normal	100	259.7358911	38.96	74.65629035	71.566406	79.71856472	152.0928063	143.4798439	202.2214059	105.9418024	121.3518171	120.6775293	297.3879185	293.2579741	2.109286853	136.3733729	121.8568853	290.7072215	135.6826239	286.2883163	165.9504704	141.6670958	163.7332847	164.9878206	131.7729732	126.4396456	111.2578114	248.8313689	104.6824414	213.240926	153.1687455	187.6417997	348.7907179	142.9751536	176.2213908	27.83903459	339.4253135	202.2785356
0.84_134.8950m/z		134.8950382	1	0.837516667	1.161166667	0	7.51E-13	4.73E-12	2.179718264	T1DM+ISO20	Normal	100 - 19.7	7531.284964	14.45	2947.581859	2979.841785	3071.077214	4522.376603	4733.675019	4711.868047	3187.350972	3119.846264	3180.459117	3356.234754	3351.323051	3061.634709	3312.435059	3390.071098	3410.181937	3591.844227	3628.900691	3563.029773	3257.903057	3384.633196	3520.035057	3177.10768	3195.014501	3269.520096	8329.99248	8837.020801	9282.111569	4691.598772	4335.624324	4722.517832	4383.314499	4522.688507	4599.108177	9414.208436	9321.064207
0.75_135.0307m/z		135.0307127	1	0.751716667	0.377533333	0	3.29E-05	7.37E-06	1.35262382	T1DM	Normal	100 - 8.59 - 4.58	1534.476357	13.66	928.57959	949.0126234	971.8002641	1082.858375	1071.499872	1104.226201	978.7720251	1015.229497	988.7156797	1270.24658	1267.998382	1350.2621	1135.154378	1179.845438	1160.789268	1163.837166	1119.625293	1134.795646	994.7485652	1038.229028	1040.592954	1412.741349	1408.9552	1458.147272	2084.42818	2070.26311	2088.784615	1318.879917	1398.032986	1377.461274	1339.002078	1325.438769	1199.640035	2087.152125	2305.021396
0.11_135.9469m/z		135.9469064	1	0.105366667	0.566266667	0	0.07924687	0.005880085	1.226275208	T1DM+ISO20	Normal	100	314.4722887	10.98	279.2083302	277.4192405	293.2254455	271.1334503	257.3914718	309.4745399	233.5773901	226.7448523	238.1071473	269.4147685	272.7546738	183.1074626	251.6721427	261.5649564	292.9851415	249.6254437	273.9475285	268.1775969	205.4933215	229.0791687	249.5336049	249.2572387	257.8419473	253.9459331	464.7683588	268.6010662	388.6282547	256.2110402	294.8827653	337.4880154	237.1226958	258.0971023	170.7828904	521.7464921	436.0658419
0.84_136.8949m/z		136.8949062	1	0.837516667	1.5444	0	1.34E-11	5.03E-11	1.611432045	T1DM+ISO20	Normal	100 - 12.5 - 13.7 - 0.00333	3730.696094	11.34	1943.063677	1951.798877	2040.82169	2798.818261	2779.170868	2800.703004	2539.031495	2376.177397	2525.879658	2128.663345	2128.770047	1915.639521	2335.211169	2169.996639	2237.929096	2436.595583	2222.396353	2440.683582	2271.079518	2513.44245	2470.289862	2263.81749	2256.130853	2017.32865	4031.620417	4146.28536	4216.358124	3041.782345	2710.005065	3288.10865	2745.455721	2832.098507	2790.578628	4400.102514	4556.606978
0.07_136.9101m/z		136.9100841	1	0.07105	0.366066667	0	4.94E-05	1.03E-05	1.668050298	T1DM+ISO20	Normal	100 - 0.917	335.2194288	31.63	129.0936358	112.1176702	118.3552214	241.1924337	237.2246853	305.0086995	185.3098988	185.3195103	182.0311054	312.3970603	299.8193313	64.74365041	189.7143016	181.83031	283.6652142	177.2777073	286.7728779	205.2335601	188.3382591	207.5534547	204.891592	176.97256	184.5489268	163.7440278	423.481682	296.7670559	395.2530266	225.8650993	264.6347673	370.1577352	223.88373	249.032895	138.4922068	592.2285738	423.2340874
3.49_140.9867m/z		140.986668	1	3.491583333	0.360366667	0	0.025993899	0.002186364	1.227213144	Normal	T1DM+ISO20	100 - 0.625 - 1.06	495.9947021	17.03	508.2130651	541.405492	533.3761855	282.9831383	308.690277	283.0773721	521.5486003	531.8871657	549.6704204	474.396486	467.6172221	494.1905777	534.8409803	534.3679448	520.4640989	537.338323	530.0412184	539.5583866	492.0917493	485.7514262	504.9263895	588.7963872	586.647007	551.9929378	441.5977025	431.6867256	425.1598699	562.8487782	513.1907747	578.9201886	554.6109774	543.5153711	576.6273652	247.9158754	226.335283
0.77_141.8688m/z		141.8688115	1	0.768883333	0.331766667	0	9.50E-07	4.32E-07	1.822130971	T1DM+ISO20	Normal	100 - 3.04	331.4728653	12.75	189.0337515	201.4484862	194.9843084	186.0914753	179.6260934	192.0026985	164.279689	171.3393791	158.6787457	197.0060853	203.538225	169.3274756	196.778803	211.3873448	224.4575166	192.9949295	217.5951621	191.5607646	132.6517029	155.8517552	147.0788923	162.1245194	160.0349563	166.0860499	405.0862243	292.079694	313.4606739	201.8969673	207.3376624	188.8963491	216.5239272	220.1369214	184.5870348	378.3898206	487.8271029
0.79_142.0549m/z		142.0549013	1	0.786033333	0.165866667	0	0.006859929	0.00068623	1.30513157	Normal	T1DM	100 - 33.7	158.4527969	28.45	114.6540711	120.5389858	121.3417379	80.23094219	73.92639658	70.93498751	134.6276291	137.1682371	158.2044126	161.5376237	158.1712171	200.9638901	193.8996204	202.6283845	183.9398319	213.8213387	192.7305412	227.8499969	157.7658394	165.3949212	134.9666711	201.3909967	205.4890474	190.6898061	78.78618784	84.41181099	95.4390101	206.4849074	177.493891	154.5416114	122.5876081	106.1355477	141.3785561	114.0810845	64.69180532
0.72_143.0371m/z		143.0370591	1	0.7174	0.080083333	0	0.389441387	0.025123511	1.929840123	T1DM	Normal	100 - 24.1	157.5721114	22.51	83.81094938	72.92666473	85.68657675	83.18665552	73.30702423	103.7920175	58.9296886	100.1288297	53.74805203	123.4677208	107.2277053	102.3964986	39.38668598	107.2671368	104.4334304	67.86772072	94.27077127	68.65008024	80.44494236	34.80190553	78.08877497	73.00884387	66.26471724	96.51488148	148.4097306	140.3852656	180.5459807	63.23046042	95.27515957	0	127.7627865	141.5295414	75.57740439	447.5217374	572.4635884
0.77_143.8665m/z		143.866452	1	0.768883333	0.268833333	0	1.03E-06	4.55E-07	2.614089506	T1DM+ISO20	Normal	100 - 23.7 - 4.84 - 6.63	343.2225332	18.84	162.335789	153.7781603	157.7938415	164.3462214	148.3255182	168.3650121	138.2119193	132.6795186	110.6852211	142.6796205	150.3098323	119.4750459	126.838843	129.6976034	156.082925	124.3586031	146.7713233	128.4326508	78.8872775	94.82837537	97.50806881	106.8020641	105.9212932	106.0171588	377.2924462	268.5799483	321.8460347	132.8978416	143.3802787	136.8334713	165.0018011	167.8580428	130.1089562	447.764999	490.8423486
0.87_144.0460m/z		144.046033	1	0.866116667	0.36035	0	0.347298274	0.022639919	1.121183077	T1DM	T1DM+ISO20	100 - 50	609.8364792	7.21	519.5596729	525.095242	523.1690424	417.983263	422.02559	372.7518999	513.5006369	474.0265434	519.6463527	586.9624822	567.6434792	829.6559447	566.6365572	554.5574687	492.6469179	657.6781102	547.9757508	617.0866676	644.9630893	620.9800599	646.8014132	656.7614702	657.309844	638.9764685	874.3264383	1053.330444	823.956309	656.566092	597.4061324	933.3146486	613.8943356	591.2850295	785.9397258	466.7024264	478.7736423
0.79_144.0658m/z		144.065819	1	0.786033333	0.085783333	0	0.000808807	0.000108407	1.361363987	T1DM+ISO20	Normal	12.3 - 100	1986.06387	24.56	1030.41847	1066.34537	1062.277925	1321.490865	780.5561816	795.6284117	1786.264841	1170.073939	1835.89712	1163.520028	1169.075038	1234.343236	1983.493093	1347.612082	1294.719543	2235.324205	1382.086667	2205.172902	1504.36924	1611.651163	1354.253308	2138.759088	2119.699149	1420.038353	2021.988567	1985.508592	1049.860112	1945.920592	1446.485533	1305.074245	1516.357868	1444.578803	1615.858845	2159.085924	1314.110489
0.07_144.9274m/z		144.9273836	1	0.07105	0.6635	0	5.35E-08	4.42E-08	1.735226504	T1DM	Normal	100	2694.512466	18.65	1021.038972	1069.363479	1116.138569	1947.51233	1948.302242	2088.756076	1585.446818	1538.960135	1601.049296	1815.645933	1727.156529	948.6313386	1569.280181	1634.747599	1814.396803	1533.193059	1716.743397	1622.016738	1404.229447	1506.319317	1604.518553	1466.012487	1548.669897	1439.800401	3754.025549	2964.083929	3729.66688	2216.648081	2224.137413	2716.334143	1952.496667	2113.136551	1492.515852	5080.955332	4245.898861
0.64_145.0986m/z		145.0986299	1	0.637316667	0.131566667	0	0.053042537	0.004101156	1.594578686	T1DM+ISO20	Normal	100	121.2214365	12.29	76.49681091	75.3282773	76.94237787	84.78043167	90.78824701	89.87510102	67.72328588	74.0368782	64.70524888	76.61546692	70.74395222	76.78477877	80.87297584	79.41638535	82.67381701	81.96761941	85.62216084	85.66405768	54.39784714	59.3293837	63.23943551	70.93169878	82.67620551	72.89110722	160.5044433	179.9517134	134.258866	70.80138293	64.69741025	55.33374299	72.78820282	60.11834469	87.98928716	281.2419566	319.969477
0.37_145.9313m/z		145.9313321	1	0.368483333	0.680666667	0	0.030262195	0.002492899	1.329533588	T1DM	Normal	100	4606.973757	10.03	3783.509059	3766.92666	3803.333129	4116.012085	4285.877548	4055.358774	3419.396378	3371.267354	3370.855802	3302.149931	3195.821156	3318.050922	3448.567402	3652.964681	3481.974206	3403.538053	3242.571513	3349.13148	2912.647522	2967.533275	3171.231159	3215.064766	3253.068803	3275.673273	6691.561173	6585.742311	6712.723596	3634.204649	3582.352749	4293.313888	3413.687753	3584.989508	3387.621985	9288.547646	7633.483494
0.75_146.0489m/z		146.0488628	1	0.751716667	0.446166667	0	0.042688443	0.003376334	1.1913477	T1DM	Normal	100 - 50.1 - 10.5	1317.122096	10.36	977.5033068	1039.449451	1038.551557	776.9977652	771.4738239	804.022052	1016.939851	1114.123928	1082.20026	1154.340783	1164.87258	1249.797512	1338.737304	1410.55144	1401.482899	1231.574718	1172.954322	1177.776659	991.3412242	1049.871356	1053.00277	1160.259721	1162.360244	1193.571422	1271.84069	1359.344188	1347.363345	1210.413039	1228.229234	1213.095018	1175.722291	1137.769277	1214.071587	2426.117882	2531.978689
0.04_146.9388m/z		146.9388282	1	0.036733333	0.697833333	0	1.13E-05	3.13E-06	1.670704558	T1DM	Normal	100 - 5.7 - 3.4	12218.27347	19.96	4963.516552	4991.004471	5187.466272	9351.341471	9011.374929	10028.89098	7325.568689	7287.907395	7313.216099	8480.174457	8216.007308	3714.70715	7463.446532	7664.975046	8664.176308	7157.365981	8223.963003	7830.306513	6875.225133	7404.151415	7651.300296	7007.038603	7089.274843	6615.505106	18585.54143	13024.21048	17363.83799	9636.443396	10200.97717	12350.14859	9041.843275	9804.531752	6124.705119	24745.92185	21255.35131
0.73_146.9835m/z		146.9834752	1	0.734566667	0.194483333	0	0.00011793	2.15E-05	1.63278593	Normal	T1DM	100 - 2.87	629.0021545	23.48	542.6817608	539.8916673	553.5936365	395.3591182	421.3094238	412.1837929	781.1250799	780.1783489	780.1742823	626.6838452	604.5172176	585.7527449	821.6768774	870.3446799	846.137692	592.5502973	599.2335031	607.001145	469.2645085	472.3955346	506.1604269	784.2962209	758.7388828	744.8010204	184.0684028	174.8846093	188.4045867	570.8477671	552.0865849	620.5829249	713.5830787	723.7103413	627.297897	54.68546685	67.35367455
0.93_148.0278m/z		148.0278406	1	0.93475	0.234533333	0	1.30E-06	5.47E-07	7.785771352	T1DM+ISO20	Normal	100 - 16.1 - 7	499.1934987	44.44	44.27813629	42.19019745	38.77175813	23.60758604	16.0682185	16.77174025	109.9292256	66.7955362	96.83586838	69.3485847	73.10661492	105.3764319	105.1980337	63.62293892	41.47890395	54.41443332	32.4041912	57.61552245	87.69008489	85.06343895	85.34954277	87.59102822	85.15505391	50.1239586	41.06985306	54.99899698	35.6111226	109.5994363	82.01368425	133.0631262	115.1775742	132.2406985	152.3090965	42.12661305	29.05410787
0.73_148.9808m/z		148.9808136	1	0.734566667	0.165883333	0	0.003457533	0.00038145	1.681763204	Normal	T1DM	100	224.9961975	22.02	193.8641092	198.5211591	195.6493866	146.672735	160.032931	173.6920719	273.9251795	275.7916123	265.7199035	217.158036	221.2546102	209.3349841	294.9442842	296.7495453	303.3388838	233.0998757	221.1809391	210.0086098	153.9200563	167.7822135	173.358234	278.4778246	265.8908639	269.5406908	33.88110017	49.10302696	39.61564499	204.5098474	199.6218819	227.4460634	251.9624269	256.6451286	213.7771975	0	0
0.75_149.0456m/z		149.045594	1	0.751716667	0.194483333	0	0.070115987	0.005257379	3.041581744	T1DM	T1DM+ISO20	100 - 4.76	351.6886586	26.38	96.48153234	105.8497369	108.681706	45.22722117	57.70439865	80.51519274	108.8346418	113.7602464	115.6097372	205.8703966	195.4291799	204.3681013	87.71027451	108.835682	97.00224716	166.4401454	147.8676959	149.0813258	106.7200816	118.8445178	84.52043747	96.71277268	107.5860086	109.9309217	319.0154887	313.2711848	338.5240818	187.1986625	200.9002864	192.2563118	81.66740423	80.16651547	69.05584745	1790.73567	1983.643634
0.72_150.8871m/z		150.8871242	1	0.7174	0.194483333	0	0.040357127	0.003217592	1.184582159	Normal	T1DM	100	594.8981249	7.18	576.152249	574.8098781	589.6582616	494.9654243	517.1154088	512.752414	599.5766031	598.6661257	574.1603552	588.2262192	594.6713765	618.1887039	644.7915145	622.2596328	639.9615279	647.0788528	630.0058805	635.8114249	579.5774918	568.2027391	567.3394864	632.4066889	632.3069057	638.8698323	407.1203309	455.8939171	407.8531791	607.1994064	601.7134737	618.4743749	594.1206625	565.1947473	586.5805113	83.21790444	108.3768193
0.11_150.9165m/z		150.9164875	1	0.105366667	0.61775	0	4.42E-05	9.40E-06	1.571804057	T1DM	Normal	100 - 15.8	434.082816	19.27	202.2952473	212.9434563	205.0642936	349.0229947	335.6131802	355.9656772	271.0594666	272.0687814	283.3816862	307.7406008	298.1619514	118.4753625	289.9389193	296.8022135	336.0413235	252.5130371	323.4604823	305.6410222	260.2689322	263.7446312	292.5797558	261.9950123	270.4456844	262.8210117	668.7834948	475.6907426	639.832628	355.2590459	374.1069119	420.5210099	329.4765333	330.4504517	243.8487744	815.537426	668.1299256
1.34_152.8987m/z		152.8986723	1	1.33515	1.7446	0	7.01E-08	5.53E-08	1.845543194	T1DM	Normal	100 - 29.7 - 10.3	3246.060545	11.01	1669.680685	1606.803557	1668.626818	2128.941732	2069.884166	2284.128346	1932.64089	1901.436062	1923.233875	1627.682386	1655.531894	1478.109348	1632.089366	1606.079722	1712.190875	1720.12076	1633.02031	1681.127347	1764.176463	1840.856834	1799.360445	1615.997894	1665.406099	1595.623909	4961.771299	4039.042197	4605.709619	2540.137063	2472.960908	3081.783866	2165.137346	2246.699429	2022.346285	5115.253512	5945.625261
0.04_152.9028m/z		152.9028446	1	0.036733333	0.41755	0	6.63E-08	5.30E-08	1.601828732	T1DM	Normal	100 - 7.58	388.2946876	21.92	158.7423283	164.1604167	153.7080687	332.0379377	333.9586817	351.5215809	258.1091566	266.2676756	257.1887992	267.6451955	259.285134	146.4234843	229.3929966	240.4002715	267.4517457	214.045633	254.9281146	225.6186719	241.2475135	255.0290416	274.1144595	222.7906166	219.4679974	224.2353273	463.9341377	439.835134	511.229041	335.537667	332.7526691	389.5369462	271.7811834	291.5521768	225.4435813	699.2303803	546.8056211
0.82_152.9966m/z		152.9965706	1	0.82035	0.286	0	0.405154891	0.026048507	1.094934521	Normal	T1DM	100 - 4.25 - 2.19	3074.520689	20.64	2788.772115	2826.466234	2927.279671	1762.976951	1840.493717	1789.856959	2875.936177	2884.026135	2917.61639	4180.14421	4148.622572	4628.776804	3466.644685	3600.777277	3414.61163	3285.06087	3155.619173	3154.517623	2500.447851	2404.691458	2458.492844	3584.057432	3543.433914	3649.17384	2472.436602	2186.602772	2215.538652	2859.124965	2969.223853	3016.050154	2948.670484	2965.863157	3190.882554	1977.962221	2098.359998
0.84_153.8692m/z		153.8692286	1	0.837516667	0.5148	0	1.31E-11	4.98E-11	1.803562213	T1DM+ISO20	Normal	100 - 18.4	2248.311261	12.65	986.066604	983.6038287	1004.57622	1443.941836	1336.037113	1564.821474	1395.498108	1327.104753	1379.564927	1137.688236	1161.804054	999.1325377	1183.214902	1191.508423	1204.289593	1273.669064	1237.310482	1306.410603	1298.137897	1454.596801	1424.358358	1220.422953	1256.457576	1148.058643	2531.801374	1917.690316	2156.501479	1623.89919	1457.268371	1714.843789	1514.468564	1510.859106	1437.389482	2904.452342	3256.063566
0.72_154.0624m/z		154.0624143	1	0.7174	0.263116667	0	0.241622701	0.016212625	1.112152953	T1DM+ISO20	T1DM	100 - 8.17 - 30.9	360.8668007	17.6	358.9999014	374.4699784	357.7885686	210.0467137	234.8305841	222.4716565	335.5222486	347.0109437	331.9603293	410.2310998	384.7743208	396.0721513	399.2570476	431.185189	388.4553479	408.5753064	431.4331576	426.6302376	309.3999846	318.058399	324.7310754	327.7477944	361.6798228	387.8407568	354.5866157	334.5853563	363.8698809	417.6095464	407.1685056	254.0300784	314.5424997	361.0799866	316.9794527	389.3578649	473.2168492
0.84_155.8665m/z		155.8665009	1	0.837516667	0.480466667	0	8.27E-11	2.34E-10	1.861160054	T1DM+ISO20	Normal	100 - 7.59	1519.703549	12.26	650.1476337	663.13735	686.5279006	961.4276775	891.4596863	1057.500618	897.2828006	886.669164	897.7587314	770.51124	783.6302107	667.7390406	761.3190207	809.643082	817.8877218	821.0458977	815.9344614	807.8047599	855.9552157	889.4474412	932.579742	769.985125	752.5145014	748.9467591	1716.501745	1215.582206	1544.616819	1028.733971	993.4839624	1065.073326	973.6906212	994.9475222	937.4512379	2144.825058	2336.113529
0.45_156.8962m/z		156.8962375	1	0.454283333	0.583416667	0	1.24E-06	5.31E-07	1.628969892	T1DM+ISO20	Normal	100	277.5228555	13.94	180.4067981	179.0336838	191.0276907	182.6749035	206.0832882	181.484394	169.7009181	161.3822713	169.7573667	136.1073097	131.7634058	218.5701117	167.4128505	186.5530057	138.8925573	182.4390368	138.1149353	177.8631737	141.8293513	149.7859258	145.0223683	183.2025017	165.068974	204.6332685	288.7454475	434.7122218	378.7835442	194.1765008	171.1909215	200.9261309	162.3821988	161.2030097	242.0405795	493.7913135	344.1946575
0.29_156.9470m/z		156.9470332	1	0.2884	0.5491	0	0.7038338	0.043607435	1.156509641	T1DM	Normal	100	284.42992	17.74	324.3006312	287.7660002	307.406529	321.8828762	314.6655456	303.5062329	252.9480143	243.4931444	245.59649	246.3600064	247.3788893	164.7355871	227.008724	244.077508	246.0323491	202.9265999	227.6467669	232.7666685	196.5996701	234.0035757	226.5277251	199.0258967	209.7929434	196.0688524	398.9973533	294.7665552	366.0496859	227.5715556	268.4922548	271.6471778	224.3878304	236.7494127	170.4858785	620.8120888	511.3178491
0.73_157.0375m/z		157.0375034	1	0.734566667	0.06865	0	0.05151371	0.003994268	1.562638226	T1DM	Normal	100 - 12.1 - 9.78	622.9453732	12.16	344.7779429	329.8782203	338.7657993	360.8103372	411.7249102	407.5182733	335.0073218	387.7188589	325.4123678	336.4319709	371.3204807	370.0349042	386.2214882	416.933466	437.8851742	442.3954852	478.6317568	457.7138698	430.7416041	431.1480952	437.8410317	409.358286	435.4510432	483.8718474	829.8029693	866.758881	848.4760066	515.4856359	567.5062153	35.01632456	594.6214804	540.4376865	515.4158433	1488.219062	1640.212259
0.97_157.0874m/z		157.0873846	1	0.969083333	0.286016667	0	0.000249637	4.06E-05	1.325796738	Normal	T1DM+ISO20	100 - 9.02 - 3.44	266.6985843	17.86	239.3353111	257.7612987	256.0602655	230.9740129	234.4973226	228.6032542	269.6254825	251.0280515	273.3729517	342.5701818	338.8382566	410.124938	248.5861845	263.6548477	223.4299818	260.3874906	239.900726	265.3878921	224.4440903	204.0340659	219.7199204	301.2250388	312.1669328	305.0375248	293.0209896	325.8347777	271.2213415	187.9077949	163.6747142	240.9980062	189.7847167	172.0596325	208.1479586	231.0023126	229.9400177
0.75_157.8637m/z		157.8636548	1	0.751716667	0.497633333	0	3.86E-06	1.31E-06	1.550006393	T1DM+ISO20	Normal	100	1634.758198	15.3	1084.10564	1095.999146	1078.199988	790.882874	799.358262	855.1032493	1053.835426	1015.118876	1043.965952	1196.995532	1145.137985	1059.300758	1216.447103	1298.71972	1305.493814	1172.651271	1134.911584	1190.112678	777.4672547	805.3392073	829.1386889	1112.994679	1142.370523	1108.630389	1592.10347	1309.262582	1458.082268	1196.311138	1119.349015	1191.727292	1190.880595	1174.842196	1083.009462	1758.722716	2186.39078
0.80_158.0824m/z		158.0824009	1	0.8032	0.183033333	0	0.093318711	0.006791851	1.196479755	T1DM	T1DM+ISO20	100 - 28	681.450229	12.57	486.6208776	501.7866976	505.0294967	341.7710348	369.8010663	370.0969158	466.4670012	515.9331373	488.9079098	613.0795488	607.5919983	683.6415718	599.3439223	660.2811622	626.1786965	679.3980067	690.9902392	648.5505994	587.0830399	586.4757432	588.875673	674.1731645	703.4130418	758.8060416	676.353647	698.1376044	650.9956569	1110.883002	1159.184673	891.1548407	793.4693592	747.3561427	872.5755418	484.2731862	529.2965166
0.42_158.8939m/z		158.8938715	1	0.419966667	0.61775	0	2.11E-05	5.11E-06	1.607977408	T1DM+ISO20	Normal	100	124.3328407	29.29	118.7101067	110.3433389	107.5983869	65.24163255	89.7317432	63.16876909	76.42739149	80.63354245	79.32846443	58.10683708	55.28289675	135.8308835	74.02844726	91.67714241	50.56115332	78.15643675	47.56138167	87.56000318	64.28269341	63.31070753	48.89386512	69.41483393	67.7279302	72.16152511	60.27319435	142.6413995	106.7060821	85.53349279	76.78902099	72.53820657	75.15218297	91.39752276	136.4595699	156.0506183	131.9124194
0.57_158.9790m/z		158.9790095	1	0.568666667	0.280283333	0	0.075152593	0.005592767	2.548821843	T1DM	Normal	100 - 16.8 - 15.9	2374.809678	62.55	292.1692794	272.6161409	251.9518296	2337.137318	2469.745862	2398.345387	447.1277648	425.7070125	367.8591255	313.4210801	255.0495552	307.3747528	2186.169591	405.5352308	394.071353	489.6432044	471.5334221	440.3458554	1065.075884	222.5771524	241.624075	2579.409356	1696.027243	2030.96394	7627.335561	7066.554618	6925.436862	664.66693	748.7420887	809.9308896	841.9058727	1282.966038	1110.82697	7522.586795	7720.531471
1.55_159.8942m/z		159.8941797	1	1.5468	2.139266667	0	3.43E-07	1.97E-07	1.703300898	T1DM+ISO20	Normal	96.3 - 100 - 63.8	6049.644314	7.82	3640.280593	3616.473579	3668.030045	3967.638063	4133.439023	3977.976307	3352.035078	3436.024712	3305.385382	3437.914253	3445.068093	3589.143988	3628.988268	3720.79271	3656.585428	3684.108259	3514.160089	3621.730155	2943.75141	3069.086531	3065.99752	3607.237215	3618.911454	3540.471806	7629.889373	7657.780981	7475.331174	4279.992109	3852.945942	4496.689597	3903.084438	3939.973863	4100.624394	9444.319364	9672.400778
0.75_160.0608m/z		160.0608028	1	0.751716667	0.165883333	0	0.312455501	0.02053619	1.1795247	T1DM	Normal	63.1 - 100 - 30.3 - 42.5	751.3561248	14.3	535.0060642	582.2223084	564.8650683	438.1874978	421.810166	419.4344313	593.89468	508.2521202	592.3184432	727.9755253	702.8213435	805.4283233	646.6936375	603.0443412	577.5820981	738.1661995	635.2554634	715.8296589	647.9176287	781.955116	706.0046728	791.3759378	796.5120377	755.4246729	817.1928249	744.7185733	724.9479733	736.6544021	679.671073	384.324016	577.3664023	575.8866504	594.19808	1543.352379	1633.888174
0.92_160.0764m/z		160.0763525	1	0.9176	0.120133333	0	3.74E-07	2.11E-07	3.450872993	Normal	T1DM	100	146.7917623	31.98	130.6494645	120.9683501	130.8474704	58.15565724	61.81775865	51.61609379	100.8143688	108.6041595	98.35595336	178.8640674	177.9231106	220.3638799	184.9970273	191.7288814	184.4325829	190.1172133	166.6774665	174.7751959	152.2468124	191.43362	188.7034565	141.7519306	156.4023234	160.7554504	38.83984479	78.33983355	48.01220046	35.90155075	25.42684637	49.38980507	79.03798011	73.12077951	86.03366004	10.5292241	17.9429018
0.77_160.8426m/z		160.8426252	1	0.768883333	0.709283333	0	7.05E-08	5.53E-08	1.788335433	T1DM+ISO20	Normal	100 - 10	16059.08431	7.52	9181.419008	9209.742367	9297.069443	8210.674559	8159.88825	8808.5319	8596.889061	8625.30883	8619.514225	9684.165644	9607.543524	8712.371953	9622.057702	9918.380853	10181.35511	9749.346696	9816.001173	9672.786675	7859.491378	8135.047137	8204.670404	8593.954003	8550.538953	8500.998171	18044.45571	13468.52888	15351.42048	10292.53114	10813.31386	11186.27471	10988.70999	10794.85851	9294.33271	19187.96396	24182.06739
1.70_160.8431m/z		160.8430609	1	1.695516667	0.165883333	0	0.024018045	0.002044861	1.980494973	Normal	T1DM+ISO20	100	109.9845265	41.68	123.1491097	116.5238521	116.8533926	0	0	2.936846164	114.8658741	125.4198629	114.0193283	108.5039567	103.6244241	181.2500268	112.0507982	96.60508426	107.8619777	128.2664599	121.7952873	140.1258319	146.1504563	136.0701926	155.3739904	129.510598	117.6229742	141.0483123	0	0	0	78.15622955	71.56233553	77.73487291	79.85833394	90.14084396	122.3966779	0	0
0.72_160.9161m/z		160.9160735	1	0.7174	0.080083333	0	0.026385344	0.002213602	1.205931682	T1DM+ISO20	T1DM	100	218.0674538	6.65	191.4021452	200.3942619	206.2255705	238.6568819	243.6069765	244.0702771	205.0651498	202.6337082	210.0186579	196.8571884	196.3360362	216.5843859	218.2392167	218.9466292	227.8326837	218.6508072	205.4398655	225.5296882	223.752306	205.0332022	210.0713205	215.2150251	210.0554759	210.7740837	195.4262384	177.923148	178.5379752	218.826989	231.2059645	0	225.2118051	212.192865	228.8421685	0	0
0.20_161.9255m/z		161.9254997	1	0.2026	0.600583333	0	0.001158266	0.000147804	1.383356706	T1DM+ISO20	Normal	100	1038.211524	9.02	785.8876544	792.6180567	775.8711702	889.1462021	913.8586915	853.9752032	726.5980032	725.3027173	728.5563289	732.3872821	720.33809	707.2002003	742.6482274	789.5375945	796.0035185	743.0956888	732.8184847	754.8219979	621.259529	646.8966339	675.2192756	717.4717971	711.7986413	728.7291993	1444.861624	1411.911514	1447.801106	817.340317	808.220982	906.4046851	742.8592313	805.6062431	760.5511173	1944.655312	1608.311023
0.92_162.0540m/z		162.0540173	1	0.9176	0.245966667	0	5.48E-06	1.75E-06	1.911231542	Normal	T1DM+ISO20	100 - 57.8	170.9586424	20.79	139.9154549	125.5554834	135.6910168	125.349513	141.3695153	115.7701516	116.6313353	115.6757942	125.2855341	356.9913661	358.0789733	442.7593533	115.9343205	109.231202	104.0714627	238.8934896	206.5530849	213.7515236	100.3864046	113.0864359	104.8905413	164.7977716	164.29561	168.0420797	57.0176203	85.95978166	60.9025935	149.5055785	126.9984467	271.0622919	87.73559004	99.56457543	101.5110507	55.20203024	52.17339112
0.77_162.8396m/z		162.839634	1	0.768883333	0.709283333	0	7.93E-08	6.15E-08	1.818512335	T1DM+ISO20	Normal	100 - 8.42	15024.71183	7.4	8479.098474	8486.703475	8591.771294	7642.825811	7584.986912	8185.458221	7854.272217	7903.985806	7938.813374	8931.854021	8867.017802	8008.90634	8802.99884	9090.130592	9362.797741	8891.316172	9042.964597	8868.234193	7244.19803	7493.590764	7585.61708	7868.983305	7804.045511	7759.579486	17156.56793	12642.70756	14551.75268	9312.021005	9825.597502	10214.05142	10041.20686	9893.363299	8627.864874	18107.5654	22963.53214
1.70_162.8400m/z		162.8399883	1	1.695516667	0.165883333	0	0.017319716	0.00152863	2.103858547	Normal	T1DM+ISO20	100 - 0.144	100.3624415	41.47	103.5453816	98.33423552	108.2589921	0	0	4.023026192	111.2953594	111.4828088	111.9982869	90.76480329	98.25214991	167.1507342	93.47968591	99.64773157	103.3983867	118.5654899	113.6683712	130.7386777	130.211868	126.6869212	140.5503777	117.9150948	117.4462446	111.2839696	0	0	0	64.75070148	65.38662829	67.60188177	70.11354993	69.88059235	110.6982315	0	0
0.55_162.8943m/z		162.8943041	1	0.551516667	0.583416667	0	2.22E-07	1.39E-07	1.594170691	T1DM+ISO20	Normal	100	564.3470053	9.62	363.0342558	367.8215604	357.4963743	395.2213916	425.1585487	379.0694855	356.8389761	343.6155816	335.0983725	303.3555084	307.0778729	413.100446	352.6467335	387.6305129	338.455764	378.0753111	328.243963	357.1424941	300.1333457	301.4680107	315.2023675	352.5760236	364.9144766	372.7819134	593.3808924	703.2656046	672.9948184	413.5154066	380.084056	400.255238	344.7665366	382.829958	459.4939531	925.0389963	685.0124096
0.72_162.9130m/z		162.9129989	1	0.7174	0.051483333	0	0.03254169	0.002654594	1.398689818	T1DM+ISO20	T1DM	100	124.8441107	39.12	45.98864488	51.94837078	51.57128896	181.0717587	59.38124095	60.41163819	137.9412531	67.14957371	142.2635716	51.86475575	51.53739004	48.11027119	150.0803413	59.9496964	63.48816841	145.2541448	51.76662621	142.8853162	87.60313836	130.5556316	137.6670016	144.6548972	153.4719699	60.69725694	74.09305621	125.9455313	43.64436944	151.1712227	66.51588607	0	126.0599231	139.0812067	146.4404181	0	0
0.45_163.9412m/z		163.9412107	1	0.454283333	0.6635	0	0.01132506	0.001054396	1.343238814	T1DM	Normal	100	1367.483427	9.94	1111.922315	1113.298128	1125.61884	1210.681764	1232.551888	1163.403076	1003.478089	1008.247586	973.507316	965.7980338	972.2081673	1036.15927	1021.599694	1069.543024	1006.803488	1018.636273	943.8321978	980.5628422	839.9710462	840.4136751	910.0172839	962.4932395	949.7194061	972.7182032	1964.039905	2037.563741	1950.001304	1061.324107	1023.300879	1265.001191	969.2820423	1012.651548	1014.758523	2639.774196	2229.227752
0.90_164.0365m/z		164.0364564	1	0.900433333	0.217366667	0	0.002330295	0.000271698	1.32075563	T1DM	Normal	68.7 - 100	516.8048325	21.82	300.1471733	299.6756998	325.4221925	340.8456886	323.8159052	314.7603398	352.8235086	314.8375177	366.487223	483.5132396	496.1025981	610.9645326	529.3844494	486.8944083	483.7570019	426.681456	351.0454098	406.7388279	308.0977333	314.0986882	329.5597234	416.4025419	419.8944029	389.1253461	786.157232	792.8283401	717.3678375	508.4099718	459.4813557	897.1199861	357.0122952	366.9522202	413.2997474	421.7489562	458.8153868
0.77_164.8367m/z		164.8367488	1	0.768883333	0.531966667	0	1.38E-07	9.64E-08	1.891926964	T1DM+ISO20	Normal	100 - 8.27 - 12.5 - 0.739 - 0.265 - 0.0427	5658.795248	7.46	3045.309168	3057.377531	3107.806004	2956.71102	2917.352902	3139.5055	2794.444469	2862.051541	2828.998109	3218.215351	3191.482737	2807.313072	3184.497563	3294.127579	3373.346216	3191.660026	3276.060961	3166.689962	2571.709198	2669.280535	2717.52215	2815.427686	2825.073375	2772.566315	6657.03248	4942.002976	5644.422249	3347.564578	3610.90527	3752.402921	3636.059776	3667.972077	3100.237462	7004.462202	8967.141646
2.61_164.8969m/z		164.8968665	1	2.610716667	2.471033333	0	7.25E-07	3.51E-07	1.973326356	T1DM+ISO20	Normal	100 - 49.9	1898.415322	13.09	1098.111878	1107.545094	1125.9773	887.4559614	934.7304643	925.7054401	866.2073129	821.3244173	846.2707284	1001.041033	1000.65442	998.2273255	944.856017	1010.800997	1048.626785	1020.475512	1062.39436	1093.442788	683.4914854	731.1939869	739.8198385	1025.053078	1068.378296	1047.132116	2126.344998	2161.033497	2154.521005	1209.695269	1094.278699	1198.790654	1077.295378	1081.620042	1069.996851	2667.380157	2721.407015
0.57_164.9398m/z		164.9398317	1	0.568666667	0.165883333	0	0.006137721	0.000623372	2.070234512	T1DM	Normal	100 - 3.8	166.5637339	50.2	49.54236651	51.3695983	49.14643452	140.2877994	142.1789694	137.6303046	66.07018894	56.90696574	58.15095382	56.32663778	37.46264399	44.69221099	144.8679799	46.6924555	50.39949883	62.40024158	45.45158226	52.35390887	86.6967176	46.26647392	48.69419103	165.3965373	142.4743213	149.4959846	363.7044194	370.628332	355.8474545	73.32875429	86.74770201	78.31002157	88.65809998	112.1445604	120.506328	446.5656886	468.2074993
0.82_166.0189m/z		166.0189465	1	0.82035	0.377533333	0	0.656828158	0.040865217	1.033184997	T1DM	Normal	100	649.862474	13.58	511.4745469	517.7073488	535.0674043	342.8098784	349.0931418	341.5748878	630.3261584	612.081972	628.8675174	627.7634736	639.5000442	755.9034036	715.2296711	739.4621734	693.5939455	738.6308982	698.1932029	700.8804988	672.8286004	649.2980802	669.9489432	770.0035446	770.7659295	784.7417897	734.8359515	779.7347868	747.6256067	741.6645131	756.1232639	781.7623449	656.0633374	666.4058126	693.3797006	670.7733988	621.0067407
2.48_166.9105m/z		166.9105137	1	2.47915	1.939066667	0	1.14E-05	3.14E-06	1.826958824	T1DM+ISO20	Normal	100 - 23.8	1722.543189	10.54	1030.680347	1058.899009	1034.500183	1070.356917	1119.918767	1092.264465	926.1240401	927.7986766	927.1837215	957.2450871	907.8207011	922.9670882	938.4788706	932.5600858	993.3626049	929.3819333	927.1282413	949.5745388	731.7112694	749.6865054	757.1650612	953.6964047	912.3498394	877.4807713	2218.095843	2128.156224	2174.052473	1122.218353	1001.641453	1205.745223	966.1261543	969.6939617	941.231888	2531.878182	2745.063401
0.04_166.9108m/z		166.9107768	1	0.036733333	0.6349	0	1.13E-08	1.31E-08	1.778990892	T1DM+ISO20	Normal	100 - 23.7 - 7.56	1497.526782	12.18	691.724403	697.8595803	698.7951435	1018.158878	995.6063643	1026.929341	853.7504832	832.6698769	834.3125897	903.7081853	887.4532346	603.8873501	884.8703712	891.6042961	919.5409238	827.4683593	891.374765	858.5849377	772.5023344	842.9738305	881.8319565	783.9048451	808.9739924	794.3395706	1857.131998	1565.340651	1754.790181	1059.395125	1043.741226	1301.160823	959.83048	1010.452465	775.5402334	2387.801363	1905.082828
0.73_167.0216m/z		167.0215516	1	0.734566667	0.211633333	0	0.004134449	0.000445621	1.566999431	T1DM+ISO20	T1DM	100 - 19.4 - 1.51	5334.591339	25.22	2992.335669	3022.774174	3044.340888	593.0718578	632.0180802	650.5389471	4287.425807	4278.275376	4285.260306	3112.216282	3112.249029	3425.800627	4418.154148	4569.262259	4347.790901	5851.507424	5651.21077	5566.229812	3806.970325	3622.473534	3713.73856	2934.509102	2902.137682	3021.744908	1044.109744	1021.579354	1060.06111	4782.679921	4924.687534	5072.228594	4738.051756	4362.401221	4432.362176	832.0710496	875.4667916
1.28_168.8919m/z		168.8918783	1	1.283666667	1.939066667	0	7.59E-08	5.92E-08	2.389360924	T1DM+ISO20	Normal	100 - 47.1 - 8.96 - 2.03 - 0.0362	2538.121895	15.44	1155.32673	1180.811669	1155.607532	1326.471648	1363.507215	1441.077731	852.7420132	866.5145801	861.4745801	1065.261705	1098.230699	963.4989594	1022.164708	1032.501616	1093.834926	1072.693265	1110.358036	1091.544098	825.0807562	881.0299242	842.2089629	1071.556828	1111.800977	1008.934412	4343.515037	3556.257421	4169.782024	1789.41757	1792.957784	1969.161086	1444.395975	1524.531301	1310.649078	3904.089785	4522.521071
0.77_169.0527m/z		169.0526715	1	0.768883333	0.068633333	0	0.098156907	0.007102933	1.25517231	T1DM+ISO20	T1DM	49.5 - 25.3 - 100	210.6508263	33.3	116.3759923	126.0732595	128.8595683	135.0575403	141.9108392	134.822318	236.465037	273.7351947	273.7349383	99.54020537	95.12152949	124.1384789	311.2084533	309.8369637	277.4328372	185.7250999	120.5452395	165.6793208	253.3002651	286.5907656	234.7902114	257.2915532	265.6285989	258.1242852	266.5683464	246.6148439	249.5477156	198.9767113	197.9194987	136.8859133	68.12360866	65.02841924	128.6089192	305.3909313	281.4871913
0.75_169.9001m/z		169.9001463	1	0.751716667	0.10295	0	0.00485153	0.000511461	1.347067793	T1DM+ISO20	Normal	100 - 7.57	127.7904542	23.24	92.54812009	94.52035535	95.75205411	72.08943584	71.03767179	71.93085655	112.2710036	123.9861795	118.9330202	95.73062314	101.6396835	107.3375355	132.2027298	116.2292501	125.3800809	97.38052187	102.1353935	90.74061166	52.77565607	63.54506871	51.193032	96.47068316	88.06494168	102.8809562	122.8694052	131.92444	114.5679006	119.6912275	107.9655513	64.59862122	109.5016409	103.8464887	98.91301403	154.0331653	206.4722253
0.70_170.9449m/z		170.9448663	1	0.700233333	0.080083333	0	0.04071715	0.003242348	2.234904114	T1DM+ISO20	Normal	100	374.2033594	29.18	130.1950841	128.5785888	125.663905	242.9384949	237.1877235	237.5777516	139.0697611	142.0471703	135.029745	117.5145442	139.4571905	134.5191548	158.7012123	166.5811203	164.2801273	149.5963263	134.1800042	144.6072167	238.839184	263.0148958	265.0092637	134.4636655	145.3939824	144.0173964	600.0670233	547.2120674	542.8301479	157.0631153	228.8700561	0	332.8925971	254.8343048	166.8377443	0	28.53713465
0.80_171.0070m/z		171.0069573	1	0.8032	1.161166667	0	9.74E-05	1.82E-05	2.258313152	T1DM+ISO20	Normal	100 - 2.59	8938.730155	34.44	4772.587118	4788.757678	4849.213912	1606.871049	1587.712822	1649.660922	4104.555029	4126.581197	4126.544881	6369.58025	6291.403249	6447.012097	3007.502634	3129.613338	3102.557074	4748.085969	4662.967454	4671.812519	2991.115082	3036.141359	3046.311314	3957.993288	3914.249786	4006.641922	1387.233795	1383.950705	1377.422956	4654.971556	4668.59333	4882.603612	4868.986991	4945.97332	4932.288005	550.6451682	531.0823531
3.97_171.1028m/z		171.1027777	1	3.972066667	0.3146	0	6.91E-06	2.09E-06	1.39950228	T1DM+ISO20	Normal	100 - 1.34	253.9745339	10.82	166.6515839	159.796845	176.8630545	174.7602417	179.5183653	139.3621707	145.7610491	158.8263565	161.5249172	182.2931831	191.9701223	216.1602166	200.2479384	216.7951022	195.9779675	180.0751417	185.7913518	197.6030102	171.2552402	188.6511161	200.0930475	196.4419908	183.4183737	185.5591738	267.1876702	256.2917465	305.9412031	185.136392	153.5577585	192.0404452	193.6881578	167.4059484	197.751928	273.3749778	280.3002981
4.86_171.9475m/z		171.9475345	1	4.864366667	2.15645	0	7.35E-05	1.44E-05	1.347299687	T1DM	Normal	100 - 51	2893.268341	9.82	1730.807244	1753.785191	1890.65397	1977.211369	2056.425468	1955.011244	1999.353359	2109.610095	2173.699068	2169.723717	2161.745154	2218.780614	2404.039447	2434.396281	2436.013733	2325.685126	2300.508712	2338.669008	1955.38068	1979.576345	2095.065568	2364.509638	2328.758241	2379.562225	4194.747397	4115.041588	3900.307164	2473.863287	2429.146836	2723.701286	2618.654896	2643.725075	2537.119104	4002.558102	4083.465046
0.84_172.0981m/z		172.0980862	1	0.837516667	0.251666667	0	0.353532858	0.023023425	1.064502589	T1DM	Normal	100 - 73.4	1359.47377	13.84	1177.223145	1192.668316	1216.320904	785.4780931	762.5771278	737.1367107	1184.927272	1147.161084	1201.034956	1196.72152	1179.484155	1377.829189	1319.168988	1363.749678	1270.00013	1610.578524	1500.845833	1556.301	1482.923583	1597.814189	1625.098342	1341.529339	1383.791936	1439.979948	1467.162824	1424.099121	1292.908354	1543.9287	1783.759114	1712.619434	1581.63352	1533.122167	1431.207064	1190.779524	1186.970917
0.82_172.8431m/z		172.8430669	1	0.82035	0.268833333	0	5.98E-12	2.68E-11	2.871656623	T1DM+ISO20	Normal	100 - 11.3	3209.718959	18.11	932.3120724	951.6771111	942.6832452	1456.394438	1381.111009	1694.863526	1075.454916	1101.928994	1112.576828	1158.742739	1163.489555	727.0493192	1051.098747	1092.397788	1232.60308	1049.953677	1178.741809	1160.657258	1170.822453	1205.229267	1234.899385	908.9977218	930.3336584	911.3526469	4170.705702	2229.592363	3288.992626	1608.370852	1950.628712	2049.124864	1920.089121	1962.601215	1271.064796	4855.372746	6001.485445
0.04_172.8651m/z		172.8651071	1	0.036733333	0.514783333	0	2.82E-09	4.20E-09	2.136575016	T1DM+ISO20	Normal	100	223.9646249	32.01	62.5137355	58.04649347	50.06564189	139.8318719	132.6183547	155.1790711	102.256561	108.3606261	105.6178272	148.1626308	146.9105028	20.50415878	97.34833039	115.4368048	134.9477383	99.14731211	143.9439894	104.6978679	98.91384334	105.0475785	111.2542024	80.5091443	106.8118222	87.6530965	263.5999388	198.4652824	254.3300065	152.5437058	176.9211	205.3208899	147.8076926	165.2204691	99.92938135	389.7988574	279.1587273
0.87_172.9922m/z		172.9921511	1	0.866116667	0.3146	0	0.058747857	0.004493474	1.559774293	Normal	T1DM+ISO20	100 - 7.81 - 6.49 - 0.165	21001.11515	26.34	14536.20563	14667.3456	15100.15485	11786.36985	12165.10576	11965.94494	11207.24279	10920.53018	11286.73473	34676.4845	34139.04153	39677.48001	10567.86419	10692.57341	9972.31542	31345.66032	29360.93961	30310.03745	24122.94763	25287.54155	25519.41786	28125.79436	28113.9224	28479.10894	18111.49592	17923.40628	17958.72317	20326.50297	22249.01974	22973.39887	20767.48162	20881.51191	22140.19323	12453.94307	12441.13913
0.22_173.0829m/z		173.08286	1	0.21975	0.566266667	0	3.33E-15	5.45E-14	3.715617167	T1DM+ISO20	Normal	100	316.1992335	14.21	87.42667064	86.85010378	87.4179024	106.3978605	77.42566695	92.34654284	86.50318418	87.08865839	78.45993333	89.49970929	80.55259115	115.7265714	82.40508423	97.19235682	63.40137022	98.15660218	74.62138337	93.86389201	65.11994507	77.75485337	68.91474124	85.81797488	78.30307523	81.15469989	154.6092836	150.1650542	170.5802672	94.03577222	94.88857809	84.4066973	63.30293279	94.42295234	96.39882208	172.9612911	166.4917702
0.87_173.1241m/z		173.1240786	1	0.866116667	0.18305	0	0.21441019	0.014523597	1.446796397	Normal	T1DM+ISO20	100 - 0.0866	260.2883613	68.79	133.9571341	117.868175	124.7739096	64.61728939	56.9008171	44.40984985	137.2185626	111.5436094	140.3097108	497.148609	497.3732638	731.0294643	144.2603557	130.1058184	98.45893435	452.6501021	349.3200255	395.0052445	300.4945815	284.2975153	272.8349867	396.4203159	394.5126826	371.409713	123.8636456	166.8304731	102.3854648	155.9170035	174.2391702	273.9551532	117.5790662	108.5775055	165.301729	137.5476633	100.7447049
3.52_173.3567m/z		173.356675	1	3.520183333	0.234516667	0	9.00E-05	1.70E-05	5.860407331	Normal	T1DM+ISO20	100	199.9670781	41.45	192.2879724	185.6961432	189.0198359	3.328918574	15.22715248	22.12024639	308.2904573	295.5320266	269.2505665	150.6553229	187.828227	203.4543661	201.5495328	202.0844412	217.6959653	259.8621638	256.5066443	248.4362408	190.626181	205.3166671	182.9487928	259.5689873	276.3942921	275.5287303	10.0378987	8.18630495	5.351210053	166.4240244	151.8248825	179.3047919	175.2312061	150.4178909	176.0040798	0	0
3.52_173.6170m/z		173.6169997	1	3.520183333	0.234516667	0	1.63E-07	1.09E-07	8.909483544	Normal	T1DM+ISO20	100	124.8346133	40.69	111.415644	103.1595379	113.9085742	26.02761695	8.818730402	6.190499055	186.7374147	173.2081981	196.6310956	109.5575254	119.7355339	106.1919934	145.3715261	138.8990836	122.0450469	173.2772297	156.6318024	149.2836398	122.1976234	117.0922299	126.3803188	161.3358283	180.1484361	141.7855912	0	0	10.38282373	88.98192717	86.89408607	76.83367262	104.4490742	72.62687731	111.3496577	0	0
0.45_173.8719m/z		173.8719115	1	0.454283333	0.6349	0	0.000122491	2.22E-05	1.470075739	T1DM+ISO20	Normal	100 - 31	548.1673909	12.43	390.1279405	395.4017963	371.2761477	460.0218525	496.1583568	458.9872911	386.293883	350.42465	361.6894832	368.9514605	342.5772871	399.5236084	379.6557811	383.177593	366.5653512	370.3966709	326.8508354	348.5412873	300.5945863	302.2165269	338.1418448	341.693634	351.4309058	358.5118227	651.4243522	833.1117825	743.3909091	419.4418627	416.7754356	497.3996845	379.2459721	398.1749161	431.3310113	1005.083375	742.0506324
1.62_173.8740m/z		173.8739762	1	1.615433333	1.07535	0	0.017478317	0.001540966	1.638984542	T1DM+ISO20	Normal	100 - 38.1	294.2030223	29.49	244.8701752	240.5590744	212.6325769	251.9477777	237.4987536	284.2079233	165.4103709	198.174576	176.5371022	213.182918	218.0178569	97.16241402	151.9493962	179.0880688	203.6058646	153.8519651	180.4516241	182.7520005	129.7465715	145.5752069	132.0184826	98.40266366	117.4455819	92.98862058	541.8364487	351.3352442	459.6881023	193.5724836	188.0409707	177.7585325	170.2727038	182.1709563	120.0513825	636.1209197	726.2034949
0.75_174.0877m/z		174.0877105	1	0.751716667	0.183033333	0	0.007879077	0.000772208	1.371287258	T1DM+ISO20	Normal	100 - 12.8	940.0577281	15.54	639.3781422	681.9722023	683.8648401	440.3452985	467.9277921	416.5868249	724.5710775	719.3427794	728.503397	661.7688623	665.4728816	791.5633777	770.9143125	817.7357795	758.4912884	745.662738	664.0758626	692.3988114	669.9787751	665.9849951	704.3678759	782.0427863	779.6809036	780.0739469	935.8155191	1091.416089	1051.993927	715.9090003	695.7637502	701.4897088	750.8661139	673.2327881	747.2207696	1602.291692	1800.666798
0.82_174.8402m/z		174.840225	1	0.82035	0.268833333	0	5.31E-12	2.45E-11	2.839766102	T1DM+ISO20	Normal	100 - 14	3306.156706	18.35	978.0577423	1001.071826	996.8034954	1536.476433	1441.227034	1770.799264	1118.149032	1129.230561	1125.036763	1210.38885	1228.196214	792.8505536	1112.435826	1166.020949	1274.434927	1118.423462	1256.355927	1213.691216	1206.435908	1228.954539	1278.688346	908.884839	941.8387125	907.2012615	4234.882628	2354.408809	3335.99486	1646.204144	2008.417017	2114.219502	1975.116731	2018.149511	1313.081004	5009.147085	5992.264155
1.03_174.8831m/z		174.8830504	1	1.032	0.417566667	0	0.0098561	0.000937626	1.43911641	Normal	T1DM	100 - 23	115.8341971	29.68	109.4909946	117.5131902	119.3872624	48.39951309	27.02496598	60.74857976	110.3434222	76.40833148	118.4215308	167.9945967	152.9667857	106.7624592	142.3608707	136.5027588	136.6542577	161.7617065	187.3145352	146.6005	64.38591056	80.9831865	87.03786941	152.1631285	137.5673188	131.2270568	61.7120943	38.61884141	47.30889163	111.9692173	130.3776111	88.2194604	70.50609988	92.63131567	73.44895982	70.78171341	69.77484062
0.59_174.9560m/z		174.9560162	1	0.585833333	0.6635	0	0.005967304	0.000609277	2.954898144	T1DM	Normal	100 - 1.93 - 0.671	3170.310151	24.5	1027.563105	1002.066367	1032.62214	1313.679334	1321.975547	1301.830477	994.7161443	992.1569092	953.0432668	898.674811	870.6561756	803.3826489	969.3634314	1014.766626	1006.208124	888.0037502	873.8171172	890.3041944	1042.170406	793.0381438	833.0072981	1607.284472	1658.316738	1660.95223	8638.24092	8598.272398	8531.49421	967.5460629	926.8531099	1110.803709	841.961815	913.8040379	851.4344808	9887.638753	9754.909796
0.84_175.0262m/z		175.0262277	1	0.837516667	0.331766667	0	0.000377588	5.72E-05	1.420385326	T1DM	Normal	100 - 10.5 - 3.97 - 0.351	3842.747994	27.53	2453.964826	2502.582494	2574.619736	1335.994182	1424.781839	1353.879392	1877.92266	1817.031559	1919.889323	2901.075986	2872.58361	3191.030228	2542.188333	2539.123377	2455.813358	3267.616661	3104.854262	3302.780147	3500.108464	3657.489986	3737.126021	3551.26364	3540.561071	3505.953024	3007.501586	2984.420839	2812.090266	3483.772635	3947.76882	3992.45846	3397.483807	3395.142192	3365.830562	2601.649854	2467.746114
0.82_176.8375m/z		176.8374985	1	0.82035	0.268833333	0	7.45E-12	3.09E-11	2.967013249	T1DM+ISO20	Normal	100	1058.652662	18.41	312.9299468	315.5140469	320.1540398	468.084849	435.8333054	560.6511405	337.0351606	351.4187885	333.4019938	388.5173283	370.6054099	253.5848208	358.6505197	349.6041967	395.7934716	336.0267065	380.4811644	367.2791814	348.7105504	360.9834349	380.0567867	277.5485348	279.6411714	280.8741167	1294.746123	758.5024109	1044.978554	506.4153657	611.2077607	652.5195819	625.8260836	635.3163653	408.2427531	1621.684535	1988.448446
0.72_176.9003m/z		176.9003195	1	0.7174	0.09725	0	0.324271344	0.021261113	1.122735583	Normal	T1DM+ISO20	100 - 0.289	204.7000865	13.83	179.8149737	187.0439807	173.0849299	242.1188703	238.5650979	252.8494432	174.5495915	182.0893533	171.1149683	163.0577308	191.917932	168.2884615	207.3782494	197.6729972	195.3748224	195.8894144	188.2278301	201.4123286	226.3687354	229.1617831	233.0078098	231.1260424	248.5596945	234.1270354	166.3810983	155.8321854	138.9198032	285.3169461	319.2573487	287.7591245	271.1059957	222.0771776	191.1199972	4.329891948	8.094469316
0.77_177.8453m/z		177.8453376	1	0.768883333	0.286	0	1.15E-08	1.32E-08	1.883181643	T1DM+ISO20	Normal	100 - 37.9	2083.019797	11.24	1097.781199	1088.025848	1098.385563	1301.636147	1356.392598	1449.48993	1084.350994	1107.006973	1065.746557	1083.553461	1091.760689	978.6519018	1105.806321	1160.410903	1182.624955	1128.460838	1179.996675	1072.576372	910.5758908	1060.025479	1032.695822	960.6817018	963.7895655	986.3888471	2467.556188	1925.636229	2201.507665	1361.983635	1360.63412	1233.156218	1353.855248	1427.762771	1259.398568	2891.763053	3487.626232
0.29_177.9016m/z		177.9015514	1	0.2884	0.583416667	0	3.68E-10	8.09E-10	1.742146344	T1DM+ISO20	Normal	100 - 28.7 - 2.19	671.3394427	10.59	324.2703441	305.4723111	333.825413	426.2231559	427.6096656	459.8174524	373.8685683	391.3906681	376.5827888	413.1468513	431.9488369	345.4100714	394.8445314	389.5681854	449.5073844	365.8644332	437.4493375	400.7476928	327.395803	369.3312585	381.0213755	384.6037077	364.6514405	373.8948596	666.9304134	767.3410482	795.8379586	462.9454716	459.6530026	537.4684147	441.9645011	431.9753155	428.5698062	952.0392955	679.9601336
0.97_178.1242m/z		178.1241765	1	0.969083333	0.217366667	0	0.018703248	0.001638374	1.298118021	Normal	T1DM+ISO20	100 - 5.29	133.6934022	28.11	125.8001632	119.7491639	122.0675306	66.6740494	62.7964049	64.72553324	120.5071021	119.1986945	111.5995724	184.7006998	174.6832398	178.8270404	99.64094416	120.2831987	119.1345492	126.2028745	130.3875284	130.2766094	180.442934	169.6840593	171.7302022	165.1529062	164.2515897	180.1250629	70.85928562	50.9455485	70.75142534	117.9987279	114.5940672	106.9088958	79.52428489	77.73518205	79.29585479	67.65552169	44.88363743
0.92_178.8871m/z		178.8871107	1	0.9176	1.87615	0	2.37E-10	5.65E-10	1.686730743	T1DM+ISO20	Normal	100 - 79.6 - 91.9 - 43.7	6080.899591	10.04	3267.123883	3210.3839	3259.70866	4311.403575	4188.922657	4548.704017	3855.690365	3866.492529	3900.656433	3443.97599	3474.688308	2982.278752	3486.102867	3574.89885	3701.399015	3557.029343	3572.094835	3610.284829	3369.443189	3490.178995	3675.21698	3341.052195	3450.292026	3385.32529	8136.147224	6287.199647	7332.260629	4992.419041	4915.897383	5511.411173	4585.058492	4741.883788	4057.065415	8430.261837	9611.812712
0.70_179.0563m/z		179.0563416	1	0.700233333	0.148716667	0	5.24E-05	1.08E-05	1.986181129	T1DM	Normal	100 - 22.5 - 30.8	3058.533507	8.18	1363.731983	1400.16508	1408.263536	1347.814741	1481.346486	1499.266865	1392.025706	1479.90311	1421.395673	1612.167372	1630.011822	1738.046459	1475.527517	1610.350827	1583.151903	1705.13799	1703.997894	1698.039232	1460.233012	1452.341928	1481.309542	1659.698188	1636.613715	1717.218759	2893.46239	2861.959034	2859.272946	2018.665585	2109.567532	1113.382834	1919.589965	1804.699397	1827.546466	9327.257297	10729.73804
4.02_179.0576m/z		179.0576243	1	4.017833333	1.921933333	0	0.000601007	8.45E-05	1.398946757	T1DM+ISO20	Normal	100	802.1435434	16.02	649.368392	648.9887605	689.2381697	401.1138052	392.3118769	343.859486	517.0325626	539.7096257	496.2864188	685.4439836	663.8498638	675.7148638	549.9841069	549.4515467	535.989988	602.3639892	603.7536151	582.3567484	606.7825122	598.3581953	640.3346054	605.9399565	578.7633144	604.3887011	409.5413318	408.4754187	464.99912	758.5446487	735.6747804	816.3454982	745.6135846	725.9754486	658.9579671	325.6835099	357.5108667
3.49_179.6623m/z		179.6622973	1	3.491583333	0.234516667	0	0.000414994	6.18E-05	3.492464258	Normal	T1DM+ISO20	100	354.6268505	35.76	368.4980645	346.4436057	347.238977	31.87855376	45.79731585	59.09521301	455.1907515	452.3205695	427.6741406	351.3245095	369.8003868	372.5595565	366.835253	408.2491314	409.7372052	431.5234529	402.8378186	422.8294872	333.4393019	353.1743045	359.7819104	481.776374	437.0390807	475.9994476	85.26538598	47.04153009	55.60882699	286.6361232	305.1833406	327.9274543	303.4004006	312.8508147	306.4566249	0	11.93064723
0.77_179.8426m/z		179.8426411	1	0.768883333	0.366083333	0	1.90E-08	1.98E-08	1.88897107	T1DM+ISO20	Normal	100 - 10.9	1634.591546	8.31	911.8007071	938.2478344	922.6129001	862.013182	876.3575243	942.697059	795.638693	816.1711672	793.2062761	915.2327914	906.6963961	817.639595	902.0419056	960.0310979	952.8220379	914.1196826	940.316795	908.5479555	688.5180349	762.0667116	780.4575921	822.1135153	810.2254265	828.4494335	1808.498508	1426.549344	1568.83099	1005.358845	1019.467972	966.7230125	1039.419587	1046.864858	951.407539	1985.861387	2295.673532
3.52_179.9276m/z		179.9276184	1	3.520183333	0.251683333	0	0.000422108	6.27E-05	3.54025901	Normal	T1DM+ISO20	100	443.5104734	34.55	454.1453428	447.7270215	440.542802	54.08259376	98.51444616	86.36614099	603.5142758	553.8165665	567.6712751	417.9826655	422.3473837	460.8384367	469.9196271	496.1455249	465.9841897	501.1374772	477.9518928	535.1157592	415.7727368	433.4330932	457.1398237	576.9438317	606.7566769	600.4017778	91.97572882	83.34991037	87.56843685	381.1648696	360.2849554	425.7036193	414.5902248	389.4400749	418.2592461	9.051819686	0
0.97_180.0217m/z		180.0216739	1	0.969083333	0.3146	0	8.68E-05	1.66E-05	1.761177342	T1DM	Normal	100 - 13 - 11.3 - 1.25	1664.326003	30.53	752.2931381	747.8835217	780.4667677	882.0250906	816.3006395	814.9942875	829.5033653	795.4849172	837.6855946	1460.298139	1443.926654	1677.566333	1361.189894	1349.372598	1185.987033	826.0542384	699.4986958	793.1006214	766.2922395	793.1495545	750.9634648	760.9058402	801.2621583	753.97802	1372.044037	1407.898356	1305.680597	1115.21862	1025.569821	1940.420867	1215.515163	1236.366632	1474.658168	575.2452472	610.7476825
3.55_180.4584m/z		180.4584401	1	3.5545	0.24595	0	5.16E-06	1.66E-06	4.850366202	Normal	T1DM+ISO20	100	192.2082252	38.46	170.0942838	165.5732706	178.6226651	27.60704779	25.2105675	26.01490481	273.8272896	261.2217635	264.9626183	179.9350668	198.2849554	193.0614538	197.3928427	220.8248417	216.2131242	217.4537693	198.9181225	228.6939306	162.6555593	180.3342537	203.4692565	269.9254876	272.8947941	279.8055366	12.39703118	13.8623869	15.4897349	138.3934355	151.6016461	184.8973986	213.2722823	190.0308468	175.3138773	8.392117922	0
0.04_180.9039m/z		180.9039208	1	0.036733333	0.61775	0	2.91E-07	1.73E-07	1.728718793	T1DM+ISO20	Normal	100 - 29.8	1209.525795	20.75	484.3825695	478.7584826	498.4682451	782.6477875	753.9016731	874.8375177	661.11081	673.4675477	647.9420218	864.6778704	891.1582569	331.0082684	675.5375461	712.2280879	909.8619278	705.5626012	901.764153	753.0377198	656.309189	727.0794704	789.3773866	686.0643795	701.3353566	631.4655784	1416.060785	1089.197461	1316.451496	857.7200577	883.5587545	1210.13281	810.5435387	856.851411	584.5482018	1924.957361	1449.783412
0.67_180.9734m/z		180.9733721	1	0.671633333	0.234516667	0	1.07E-07	7.81E-08	1.854691142	T1DM+ISO20	Normal	100 - 15.1 - 1.68	8985.498705	5.67	4732.668704	4662.857462	4804.686292	5350.787269	5595.907585	5465.893881	4755.515006	4690.301628	4660.482833	4568.185683	4636.15794	4859.689428	4764.697044	5059.589636	4884.204311	4849.8305	4846.877739	4711.798033	4692.896298	4522.715981	4557.826617	4777.453292	4943.060343	4879.706806	12310.36042	10862.30703	10399.43225	5463.519699	6225.165751	6377.512551	6257.931577	6263.348986	5491.023121	16130.50561	17573.16819
0.77_181.8397m/z		181.8397095	1	0.768883333	0.268833333	0	2.56E-08	2.56E-08	1.955119185	T1DM+ISO20	Normal	100 - 1.41 - 0.924	521.5465806	11.22	283.0403414	288.7206062	297.2774356	255.550325	263.688626	278.0920485	233.2764452	257.2048177	229.0677079	277.0304103	289.6243481	259.0055068	278.6226624	313.0315288	324.8438526	285.3543664	300.3106848	283.5895776	201.0314443	244.1518892	231.4705651	250.2513701	235.5299794	242.4610249	586.5725367	418.0960721	467.9019012	319.6609141	312.6516268	282.7865243	338.9287779	332.1024896	279.2853702	596.6477242	768.6107869
0.05_182.9059m/z		182.9058595	1	0.053883333	0.61775	0	5.62E-08	4.58E-08	1.808150383	T1DM+ISO20	Normal	100	787.3848559	18.53	304.5706619	310.3537057	320.786458	490.2818249	454.155023	532.9917741	418.8269525	418.9148043	421.8236946	533.5570633	523.8987781	224.6625847	460.7542748	444.1964948	550.8134177	429.8269514	524.4860744	466.5997154	433.4779566	460.3904044	483.0998285	434.0243851	420.9841079	387.6651374	966.2098305	660.5724603	847.6516006	544.2791192	570.4920435	727.8720813	488.1179658	562.0645522	358.3244216	1263.34548	975.0154846
4.40_183.0139m/z		183.0139099	1	4.401066667	0.7436	0	1.81E-11	6.36E-11	1.975564797	T1DM+ISO20	Normal	100	441.797742	19.15	215.1618429	200.5462479	200.7045419	280.3414884	252.5746657	268.8785216	195.246236	207.9632451	205.186236	294.6528205	263.4838199	270.3252196	256.7832954	255.1968312	238.98579	234.7228407	227.0417248	223.5047102	219.1330114	217.9011088	225.8493431	139.9131416	141.7484114	131.3014679	329.2837205	408.9551648	360.7929724	311.1434843	278.887156	299.1247181	326.3165564	319.9789468	351.6619328	474.3205588	511.7964184
0.80_183.0669m/z		183.0669346	1	0.8032	0.13155	0	0.373675242	0.024200407	1.227331925	T1DM	T1DM+ISO20	100 - 45.3 - 94.2 - 8.51	686.9758061	29.95	414.8594882	423.6217988	426.5309775	665.0215541	644.9108075	621.2437152	664.968626	605.5955355	696.8039474	526.9776991	529.7850232	604.1131015	1083.573882	1032.82249	950.8578256	573.3239789	487.9967136	567.1982548	412.424949	572.2186162	421.4584832	571.071771	576.4213885	506.4575818	1227.775658	1524.785263	1255.83363	497.762716	439.7314453	562.4928882	575.778517	548.8641785	646.4413403	400.5450202	388.1994229
1.25_183.8868m/z		183.8867863	1	1.24935	0.892316667	0	1.50E-08	1.62E-08	1.610566393	T1DM+ISO20	Normal	100 - 57.8 - 49.3	3743.85583	8.29	2365.916403	2348.190564	2447.426806	2057.425686	2137.312978	2145.822096	2204.39399	2277.293501	2209.072951	2267.232116	2279.833779	2253.528539	2387.516044	2443.180303	2461.353748	2452.32528	2517.185439	2456.270689	1902.231666	2114.913309	2147.120604	2611.38707	2635.622796	2666.848094	4598.176962	4408.323439	4323.488333	3100.31109	2926.454609	3090.422312	2530.444198	2633.495099	2625.048904	4605.005194	4909.31416
0.73_183.9637m/z		183.9636639	1	0.734566667	0.1144	0	3.42E-08	3.24E-08	2.386492481	T1DM+ISO20	Normal	100 - 0.309	420.8419451	9.81	192.7144195	178.6725766	206.9484571	184.8907787	202.2015152	188.0550756	173.7370344	176.9081225	185.2667982	138.1673086	147.0392209	157.8771222	183.3328813	191.6901311	188.077628	179.2109706	180.9933567	184.3665286	159.8376529	145.8344931	158.5909917	173.4954867	178.6026981	175.7278064	473.2977634	513.6095885	471.5622905	262.8483169	272.3549393	65.01592746	277.5128236	252.3235807	264.0307864	482.8181292	517.7625708
0.60_184.9097m/z		184.9096501	1	0.603	0.3146	0	1.21E-07	8.62E-08	1.822775148	T1DM	Normal	100 - 19.7 - 69.7	777.6947441	31.95	286.2051414	284.6099651	308.0104674	565.2292292	562.5080926	561.8076276	329.2620128	327.671495	324.3920188	316.0878192	305.7707585	282.849236	486.4637074	353.2676565	376.4422928	367.483917	340.8093014	345.9665985	648.4732205	682.3592648	723.382287	505.513659	456.0828664	499.0531053	1095.81608	983.3858475	964.8260603	512.4844215	1057.732316	429.4463512	1085.325297	1057.381096	441.8914693	923.3710052	927.0579606
3.47_185.7795m/z		185.7795018	1	3.474433333	0.217366667	0	0.000319976	5.00E-05	3.484566354	Normal	T1DM+ISO20	100	279.125872	35.32	318.8998533	283.2108773	309.7954768	34.17534132	35.16868405	35.69299122	323.3193399	328.4367952	342.5527824	290.3727843	289.1003458	303.687789	272.3241969	290.3843157	312.8369667	318.729639	320.0546963	313.1823278	267.8389748	292.9264745	296.0176126	374.2767799	368.5830289	377.4528551	28.93145048	36.01605538	20.63463066	256.8165011	242.8098248	265.9891847	259.3803636	249.18119	231.3618875	0	0
0.04_185.9176m/z		185.9175579	1	0.036733333	0.383233333	0	0.090514625	0.00660833	1.328507756	T1DM	Normal	100 - 47.5	263.3594527	21.85	165.075754	132.7348799	171.14718	233.3866069	185.8473167	262.658078	178.5114956	194.4342865	199.7280447	248.6598875	236.4363415	62.51083168	206.0364434	243.8295091	230.0046253	189.7267961	237.9776708	224.8534187	180.4538665	182.7553377	179.5197631	212.4311205	231.4776347	167.492209	398.5487585	153.1352555	355.1116274	227.0480345	271.9320431	287.4401959	220.1369539	238.2815438	90.35951403	474.178089	408.4180902
0.79_185.9944m/z		185.9943734	1	0.786033333	0.183033333	0	0.0003993	5.98E-05	1.991721145	Normal	T1DM	100	1030.194482	33.96	982.2228477	1008.562677	1062.356513	249.6210191	261.2683204	263.9830638	1166.311573	1173.310473	1179.818505	1049.632	1060.512739	1062.833348	1228.968175	1310.837181	1290.758707	1387.616801	1343.442994	1362.983158	900.0303418	727.9080451	723.3744593	1316.080656	1309.858876	1302.375103	101.9741086	133.1173272	146.252411	1022.42092	815.4727254	820.2009078	519.8292474	555.3883743	769.9411265	54.57771147	73.3056371
3.47_186.0485m/z		186.0485234	1	3.474433333	0.234516667	0	6.47E-05	1.30E-05	2.613829938	Normal	T1DM+ISO20	100 - 1.13	416.0050605	32.99	431.9469535	436.0523198	409.7326886	87.29421737	70.96569736	74.16008989	483.7887608	465.6726086	494.1067425	435.7035161	403.599155	479.3708928	423.0088003	479.0976835	472.9846999	468.1172232	438.8140837	490.4584763	416.2206207	449.4264635	427.1291309	531.7023306	564.0075079	550.7607898	50.38008011	42.96898747	37.76597702	354.1724365	357.5718394	364.2774139	368.2611788	364.3874898	407.4216908	42.21728512	61.24795242
3.49_186.3175m/z		186.3174864	1	3.491583333	0.251666667	0	0.000841821	0.000112043	3.170496922	Normal	T1DM+ISO20	100	488.2840686	34.55	523.2470212	511.6560215	501.3052635	61.97315051	95.54001297	73.42210818	596.1094177	591.6289616	604.2505538	498.3437622	492.1287269	534.7855744	466.2612707	550.3246668	561.3164344	549.2099124	514.6426253	553.8842674	476.9487639	481.8443292	502.7391856	670.0520369	659.1465118	648.0570665	53.02307043	33.24244076	59.02423773	431.066922	398.789037	469.5941995	441.1641516	448.8620595	486.6734428	0	0
3.55_186.8562m/z		186.8562437	1	3.5545	0.280283333	0	0.000259859	4.18E-05	3.443395797	Normal	T1DM+ISO20	100	324.6102533	36.04	304.1997359	327.3135819	320.8624788	57.7469481	75.21810005	16.08801456	391.7612335	394.5845484	392.3236445	327.7869528	319.0188602	352.4292269	349.9239925	377.4853887	371.077125	355.2839718	325.8990654	374.3717127	315.2182775	312.4210982	326.1357547	475.2722147	460.0599227	468.1642301	44.18900964	16.42390513	36.72558803	284.1974327	280.2467437	352.4856306	357.2134056	319.0860131	343.7955285	0	0
0.92_186.8633m/z		186.8633427	1	0.9176	1.973383333	0	8.91E-12	3.56E-11	1.373212162	T1DM	Normal	100 - 11.7	3036.569567	5.38	2287.809996	2248.728135	2258.561971	2048.28634	2028.001577	2263.370362	2417.791186	2385.516198	2378.055177	2272.175824	2235.234873	2030.643705	2087.917885	2209.461504	2320.02683	2240.630521	2315.932177	2286.148729	2054.889267	2181.009084	2243.262997	2073.058791	2132.714647	2071.719024	3522.306694	2661.253364	3074.928738	2902.987726	2972.707695	3133.695773	2598.859697	2638.122778	2379.378097	3311.853573	3810.48377
1.38_186.9322m/z		186.9322177	1	1.380916667	0.9438	0	0.00141856	0.000175547	2.03483814	T1DM	Normal	100	198.4002935	33.49	149.1221594	154.8884638	154.0509162	76.28649509	99.80584053	83.4295172	55.41422408	58.33737761	46.56642634	80.14841212	100.8355922	103.1476464	79.82969157	99.31732261	76.97759573	114.7340715	111.130304	106.4651086	63.86728604	76.04764425	56.6684894	113.5684913	146.3736396	133.0294485	337.0418486	357.0941619	294.3942305	181.8228362	130.9214512	171.7825232	104.3093049	125.7415966	108.5637425	341.705157	335.5258861
0.90_187.0076m/z		187.0075575	1	0.900433333	0.366083333	0	0.083208228	0.006144775	2.760047986	T1DM	Normal	100 - 21.1	8426.764442	46.97	4630.680728	4662.559763	4898.037249	665.8548884	540.1004776	551.448119	1906.441271	1664.751572	1894.126903	3870.413546	3854.298194	4664.541276	3047.22789	2892.854637	2708.520528	2088.03404	1800.352635	2015.500833	4378.149809	4701.728758	4597.394589	3753.942863	3848.893568	3639.084419	2039.610405	1904.07492	1873.06256	3377.569253	2928.097009	3406.266388	10768.30551	10998.39584	12736.53879	3284.437894	3518.820233
0.75_187.0436m/z		187.0435668	1	0.751716667	0.0858	0	0.058952129	0.004506826	1.372239028	T1DM+ISO20	T1DM	100 - 33 - 25.8 - 5.49	2069.47083	20.34	1692.217762	1586.759058	1705.697578	1405.565295	1356.734084	1293.368707	2847.277358	2781.039748	2768.364322	1377.538568	1388.515779	1562.635629	2597.212256	2631.630922	2442.253746	1673.626156	1644.425697	1624.953651	1916.092787	1889.161017	1916.716681	2598.344031	2570.150798	2836.204526	698.3588517	760.9538813	709.1242591	1744.87243	1889.664819	0	1916.673194	1785.358288	1935.322031	734.5030005	700.9184414
0.77_187.0972m/z		187.0971862	1	0.768883333	0.13155	0	0.534055048	0.033687627	1.073676935	T1DM	T1DM+ISO20	100 - 44.3 - 14	1594.987219	14.38	1323.650767	1408.232071	1401.641238	1217.715813	1195.292459	1124.982901	1518.990993	1482.650927	1534.717195	1464.865876	1471.044482	1703.255786	1752.94513	1766.4656	1645.449418	1511.655945	1340.789708	1488.236088	1143.704976	1399.535371	1425.619095	1832.841563	1802.726443	1866.797404	1743.370112	2115.056639	1967.900726	1596.846019	1283.355203	1115.734861	1287.495957	1277.05109	1578.812677	1248.488633	1311.424807
3.57_187.3939m/z		187.3938605	1	3.571666667	0.183033333	0	0.000193281	3.26E-05	4.905341864	Normal	T1DM+ISO20	100	112.7061619	43.83	113.5214719	106.3474234	93.64852233	0	16.15386661	0	143.0174185	146.1428302	135.3458079	106.9430682	109.1484416	106.9435468	147.9237783	146.6375313	133.7034647	112.7160319	94.53665871	100.3690005	105.166255	120.6786812	117.0578214	187.5022116	174.9100325	186.5340219	5.301313883	0	3.254355425	87.53954164	88.55904446	102.8505197	135.674257	121.5157339	128.8696152	0	0
0.07_187.9414m/z		187.9414154	1	0.07105	0.583416667	0	0.003670811	0.000401844	1.354526673	T1DM	Normal	100	781.46127	12.14	513.2764263	496.3169283	523.0753613	691.0056824	648.3273192	718.6350306	539.5643403	531.2558634	550.9329273	619.3213617	595.8124012	384.0861961	559.8073394	580.6827278	657.4639146	570.2625184	645.0345035	612.5830718	528.7959808	535.6211039	593.8669326	589.6521971	594.0294182	566.8076241	1189.151508	942.5402369	999.2677725	641.785926	650.4879677	795.9679563	571.7807111	637.7818939	501.8602896	1473.149176	1231.010429
0.04_188.8590m/z		188.8589827	1	0.036733333	0.566266667	0	3.77E-14	3.75E-13	3.250737514	T1DM+ISO20	Normal	100	170.5846941	32.7	21.52218842	22.58643565	24.3655688	63.81808181	76.26701798	97.10543902	73.73869434	59.99988061	76.62502091	70.50736668	65.88484196	20.11834853	56.80534602	54.96397605	49.9888744	61.26791879	66.62003714	70.29169318	36.87479519	46.66835828	42.09674418	33.58640103	29.40590286	38.30762823	175.5439711	167.1303539	174.2134666	93.19971357	88.78797699	127.3801317	77.4732049	73.50689119	67.68080063	200.189267	183.8097762
0.92_188.8597m/z		188.8597412	1	0.9176	1.412833333	0	3.77E-10	8.18E-10	1.492499124	T1DM	Normal	100 - 14.9 - 4.98	1378.887111	10.06	978.993394	969.4746841	953.2690325	923.5717571	897.9995444	1033.816324	1068.150222	1102.109988	1056.849916	943.9729265	933.5230023	729.5055596	842.9279204	881.5740897	1019.106935	897.1227605	962.3235455	915.2623705	848.8077283	909.2278265	890.3344105	763.838778	829.4626134	821.8467517	1692.655832	1137.324951	1480.175305	1305.208174	1395.871701	1410.740242	1154.225038	1168.919434	960.1352492	1616.559227	1867.356299
0.12_188.9457m/z		188.9457213	1	0.122516667	0.61775	0	4.48E-07	2.45E-07	1.650074062	T1DM	Normal	100 - 26.8	2465.612017	19.32	895.715732	896.5965513	964.1337266	1551.539477	1534.312105	1679.341288	1383.05474	1439.591534	1446.240563	1652.907539	1616.280447	920.6030554	1635.442563	1677.107291	1882.275421	1658.269594	1836.296474	1788.992897	1458.206575	1515.63579	1628.695457	1609.088641	1652.241611	1539.268743	3463.36446	2792.920696	3374.898792	2055.991669	2087.951455	2536.255718	1911.376633	2102.460254	1539.529208	4676.018877	3854.745412
2.38_188.9474m/z		188.9474116	1	2.3762	2.30515	0	0.002827295	0.000321005	1.470996349	T1DM	Normal	100 - 31.3	2121.822892	15.52	1262.046262	1262.899671	1274.010886	1172.693914	1170.072836	1229.833087	1322.393886	1364.16098	1366.212803	1459.452528	1545.117749	1510.817036	1694.375114	1751.947623	1846.966725	1677.560972	1626.60464	1580.273307	1112.050615	1188.924725	1188.496649	1657.543097	1691.077485	1663.009767	3185.409123	3014.943859	3068.234146	1699.858632	1553.611342	1800.20925	1766.813457	1802.666345	1695.003719	4024.005771	4228.977731
0.82_188.9891m/z		188.9890524	1	0.82035	0.348916667	0	0.001508366	0.000184706	1.554549095	Normal	T1DM	100 - 11.3 - 0.509	1888.12247	20.72	1292.458807	1310.070467	1331.904402	855.0082171	851.7313	862.5087058	1495.46823	1429.489992	1509.792273	4071.808203	3981.592325	4764.811201	1268.010327	1197.938617	1124.616282	1700.817795	1601.576098	1646.378485	2721.970034	2936.407233	2854.801781	1542.023059	1516.31594	1447.439497	547.06933	583.9816235	537.6208872	748.6814525	626.839062	832.2360083	2062.560398	2122.109009	2415.569389	1188.125037	1180.997444
0.04_189.8588m/z		189.8587766	1	0.036733333	0.566266667	0	3.87E-08	3.50E-08	1.695307728	T1DM+ISO20	Normal	100	256.1772028	12.48	143.4916623	130.4758004	143.6748135	177.6431993	179.5144642	194.601907	146.921243	138.8921747	154.6577168	186.9337925	168.4077575	135.6805183	142.215676	160.5854457	157.6691425	154.3451261	150.2647247	152.558822	117.9989087	133.9810923	135.7741417	143.5114134	136.0847773	140.7450896	281.6739415	308.5516875	326.0245318	187.4385661	189.6177829	233.1658986	150.693419	153.0238124	164.0262202	366.5193557	251.9637683
0.04_190.9288m/z		190.9288046	1	0.036733333	0.697833333	0	7.35E-06	2.20E-06	1.681163243	T1DM	Normal	100 - 9.42 - 6.29	9788.205128	21.64	3760.395377	3813.884301	3919.075196	7402.301439	6937.880845	8070.178858	5774.394164	5756.317722	5831.151328	6850.030543	6821.598605	2703.495713	5967.71044	6074.72444	7102.259396	5742.93287	6754.385247	6354.481182	5565.204094	6069.252846	6349.500972	5459.376064	5579.487828	5074.729108	14592.31334	9340.828243	13176.58486	7851.76771	8603.86387	10210.05829	7399.397481	7992.946398	4572.834826	19311.01375	16801.41205
0.75_191.0201m/z		191.0201356	1	0.751716667	1.99055	0	1.60E-05	4.14E-06	1.503728627	T1DM	T1DM+ISO20	100 - 6.88 - 3.53	17251.50894	21.63	10991.22732	11328.34419	11927.44331	20529.49547	21448.87972	20891.55873	10956.13749	11023.98795	11150.52276	12614.30275	12650.88542	14952.94217	13630.14493	14216.16969	13579.5018	19703.48508	19066.93712	19547.59355	19468.12981	20330.10888	20561.79757	23136.6171	23420.56258	24033.34485	22453.30611	23893.00433	22766.43536	19041.46944	18702.63945	20600.98519	15096.71409	15381.81406	16268.19643	15218.9169	14555.34691
3.79_191.1810m/z		191.1810167	1	3.789033333	0.64635	0	0.091186071	0.006652901	1.239793344	T1DM+ISO20	T1DM	100 - 13	845.9990714	27.02	917.3556918	913.0423457	918.9764283	317.6283196	323.5952314	335.9251433	743.927022	733.6700052	733.6504268	1090.598313	1073.526421	1198.897209	790.2354035	850.4715948	768.8515269	917.5364396	864.5108301	896.501745	814.9559023	794.4459996	818.870526	810.4164189	792.6463935	810.4622479	204.6543318	243.3944812	235.0735169	624.0400691	610.6355811	629.6208069	704.7313211	685.5019965	715.460104	205.1237736	222.5091107
0.70_191.9985m/z		191.9984959	1	0.700233333	0.045766667	0	0.119612849	0.008497801	3.70148022	T1DM	Normal	100 - 14.2	102.5804462	85.3	35.39187512	45.55532846	48.11690759	0	70.16487534	59.28198753	1.628464927	32.22477469	0	38.37010195	28.66111043	45.30402321	0	35.31144904	40.6461952	7.932976348	53.22169296	5.445230249	15.54995844	1.563632044	17.09025813	8.837739742	1.486742325	73.33526655	60.61599534	42.11751628	117.9709018	17.36169961	39.35420161	0	12.22004017	13.82278263	12.99201218	576.5987353	708.8016102
0.84_192.0666m/z		192.0665601	1	0.837516667	0.18305	0	0.087836886	0.006438673	1.35711545	T1DM	Normal	100 - 17.5	487.2974506	35.32	266.9557986	274.9963966	276.8370617	141.0056711	152.7320365	151.4562322	222.1824313	213.6462816	218.6590638	484.3250496	498.5376395	526.5011281	388.8949127	404.1867405	387.4369843	391.9663272	375.5755509	377.5135851	620.6571517	631.6394966	660.2729313	302.5024075	320.5630433	328.600817	659.0905602	517.6984138	547.480562	341.8068863	434.1996706	463.9605291	675.9901308	694.3802718	513.9649371	578.4058629	509.0568647
0.90_192.1148m/z		192.1148201	1	0.900433333	0.245966667	0	0.001464114	0.00017996	1.708619066	T1DM+ISO20	T1DM	100 - 10.6	378.6636619	39.85	122.8781456	125.2438388	130.7823523	200.2332825	192.9554098	189.6473898	351.2506912	344.9525008	347.3688386	108.5771137	121.4633335	146.0907994	451.8788577	432.4659839	410.7425195	129.9744842	121.8558412	127.5060138	346.1287322	349.3685827	358.322319	336.4792486	346.9604967	352.712045	237.1317521	334.1145018	277.3885333	247.4057269	225.9739999	226.799895	69.21364778	79.96345964	99.94920989	372.8405376	362.4466648
3.47_192.2437m/z		192.2436591	1	3.474433333	0.234516667	0	0.000416052	6.19E-05	3.356745787	Normal	T1DM+ISO20	100	324.6724529	35.91	364.1645398	349.5119037	348.7178604	21.85944143	58.99868124	40.00238686	373.5268731	355.1278918	378.3549015	309.1504099	324.6386019	364.1038647	329.7062117	383.0234769	354.9145182	368.7858486	361.4248689	362.1579516	318.8948775	332.2652973	334.3457085	446.6999403	449.7262323	462.0365826	49.351124	16.98635237	19.37462283	284.3839788	279.6525193	303.8965561	298.4687067	275.3485043	287.0930767	0	0
3.47_192.5146m/z		192.5146123	1	3.474433333	0.251666667	0	0.000959994	0.000125386	3.117000806	Normal	T1DM+ISO20	100	481.5433886	33.79	504.3702072	535.0016876	513.259742	69.66351824	79.05153707	76.26260369	548.2695219	549.3059064	558.6194245	497.0432712	495.4761422	532.3190271	465.9025062	527.1113388	539.8849878	570.7427663	525.704888	554.8426409	474.4434472	508.5068673	547.5138289	638.582886	624.8902164	620.2723642	64.74633913	50.95477105	59.40045394	405.2056191	382.2743774	435.4807235	418.9090152	433.8986032	444.9750032	0	0
3.47_192.7858m/z		192.7858106	1	3.474433333	0.268833333	0	0.000858577	0.000113989	3.058268733	Normal	T1DM+ISO20	100	488.1440504	33.82	515.0501355	504.9360283	526.4431887	74.23773867	82.15329353	80.13624026	555.8324194	537.4098901	544.2882697	500.2025291	495.5291294	589.8248579	513.1681333	546.7117236	538.8959671	556.3352221	531.2141809	580.7426075	465.2474011	499.5665892	534.453472	638.0947352	651.9849851	652.9984729	75.64444234	79.36178665	48.9424611	414.4019268	374.7851179	455.0167973	427.3142387	445.9395839	451.1550857	0	0
9.26_192.9293m/z		192.9292822	1	9.263066667	6.21765	0	9.93E-05	1.85E-05	1.620297041	T1DM	Normal	100	6388.109795	14.58	3825.745257	3814.078383	3808.54387	5251.517029	5492.94891	5348.143719	3931.538814	3862.344364	3857.390328	3774.357246	3710.52183	3872.417011	3925.461685	3941.873098	3808.389243	3797.127233	3697.690444	3731.80524	3272.658678	3353.419907	3479.003937	3681.697515	3644.827055	3737.813188	9387.367326	9491.69782	9892.238004	4794.588785	4486.724003	5012.451621	4519.016639	4492.607023	4478.110332	11900.4067	12313.2394
3.52_193.0599m/z		193.0598845	1	3.520183333	0.286	0	0.002175846	0.000255364	2.775290956	Normal	T1DM+ISO20	100	402.4217045	33.09	449.37775	429.9148363	447.9668079	56.58372596	93.01565333	71.06930422	436.0236606	468.333142	467.4213389	409.0404675	412.218386	439.9364154	396.9669364	456.4311594	443.1709544	445.8486592	419.5828233	458.0751127	390.5867155	426.7832183	429.9063597	511.542544	550.3806082	547.9443282	57.89633972	51.15030768	44.1962467	366.1889294	335.3750179	342.5182697	370.0363127	364.2989953	401.9121934	0	0
3.54_193.6038m/z		193.6038178	1	3.53735	0.251683333	0	0.000385167	5.80E-05	3.159504169	Normal	T1DM+ISO20	100	181.9077115	39.29	201.6315118	184.5537298	170.0067037	8.622021612	12.40788495	11.79432958	199.5128882	202.478367	191.6805927	197.4922725	193.8789432	214.3782894	201.4777528	219.3465806	227.6222136	201.1606732	168.0544526	193.0379218	194.6530509	193.4881439	175.3670649	265.9812183	266.2618062	270.8966629	13.63687995	0	10.12993616	175.3450297	172.0243165	162.6914693	187.0849206	199.3145621	191.9673035	0	0
0.77_193.8160m/z		193.8160135	1	0.768883333	0.383233333	0	4.90E-09	6.57E-09	1.857266686	T1DM+ISO20	Normal	100	3307.602255	7.36	1811.372394	1804.361121	1844.801074	1766.124951	1719.793494	1854.154446	1670.135755	1685.820663	1690.646399	1874.730094	1864.986791	1701.662271	1903.624203	1996.237846	2020.675069	1917.664577	1937.884739	1904.10728	1536.372768	1614.683125	1634.497431	1651.709131	1671.859692	1663.643168	3693.013883	2735.721361	3114.024097	2086.045304	2190.474199	2256.209802	2282.392746	2234.64607	1930.872427	3825.834374	4879.716147
3.57_193.8779m/z		193.8779391	1	3.571666667	0.2002	0	2.59E-05	6.09E-06	3.700959737	Normal	T1DM+ISO20	100	129.9171378	39.03	126.2093838	136.099726	137.6835921	22.48633169	11.94714794	25.01342056	145.33152	124.7107394	161.3526105	111.3616649	135.717183	147.4485159	134.5818021	163.1203566	146.0041864	129.4839886	93.93167988	135.18786	131.5874347	135.1442209	146.0214388	195.4726577	220.2792981	201.8345483	5.297084024	0	5.405514571	108.7798133	100.530072	130.8532606	150.3933688	168.5064244	157.1595022	0	0
1.13_194.9060m/z		194.9060002	1	1.134966667	0.234533333	0	4.52E-05	9.57E-06	2.714523014	T1DM+ISO20	Normal	100 - 17	478.865699	13.96	201.3281436	206.7207009	199.3064547	177.9356688	202.8889429	209.9476878	145.1784911	153.8882165	158.0719122	202.0153521	173.8881332	173.43937	166.4436172	194.7374968	195.7938529	162.1350374	199.2633473	185.9510317	136.5874221	118.8322056	144.8610349	170.201489	176.46547	177.929693	720.0327633	664.145468	775.8916162	226.766788	170.2281731	160.3351419	188.2226322	198.3467687	179.1791147	1101.971427	1169.187624
0.09_194.9060m/z		194.9060308	1	0.0882	0.6635	0	3.05E-07	1.80E-07	1.605424883	T1DM+ISO20	Normal	100 - 19	4172.95318	12.7	2039.194324	2052.273459	2128.922242	3121.656021	3116.699625	3216.861909	2580.201477	2580.580829	2582.186741	2728.010829	2706.563127	1885.426947	2678.101666	2722.756384	2868.712784	2631.121062	2777.922608	2725.628876	2353.402312	2585.972997	2624.225028	2529.182351	2570.726674	2576.455364	5504.406341	4786.450919	5468.243666	3224.715657	3259.25971	3871.733849	2889.790734	3150.318892	2554.413206	7477.720986	5973.049162
0.88_194.9451m/z		194.9450804	1	0.883266667	0.383233333	0	0.00015082	2.63E-05	1.598697371	T1DM	T1DM+ISO20	100 - 8.75	2042.926095	24.59	936.8830697	952.9644377	982.9304459	3768.743621	3882.582263	3835.922019	1833.519813	1875.774884	1813.362956	696.2918823	686.1458668	666.4651065	859.4189592	924.364732	901.9990718	727.846277	751.4195334	716.7126974	1870.246502	2035.125875	2100.859705	625.09803	657.1987121	677.2608048	2752.360749	2791.773458	2678.71365	1873.872057	1879.548149	1877.719803	1552.525144	1552.613306	1576.120773	2582.392673	2658.68633
0.75_195.0516m/z		195.051571	1	0.751716667	0.360366667	0	0.001033752	0.000133634	1.500677916	T1DM	Normal	100 - 13.7	1816.483467	14.7	1016.228611	1015.31948	1049.103191	860.7616343	941.9394633	912.7992986	1061.822343	1060.064592	1069.68853	1303.630482	1300.774328	1343.460684	1270.240289	1381.09041	1353.614765	1307.422119	1259.873622	1263.364093	1351.28264	1385.604742	1388.866403	1374.551557	1352.784347	1426.318607	2546.161079	2579.726083	2572.056909	1494.557096	1562.294878	1349.067051	1477.450829	1448.741065	1359.120759	3235.501681	3829.405127
0.99_195.1396m/z		195.1396183	1	0.986233333	0.183033333	0	0.003174813	0.000353235	1.746338834	T1DM+ISO20	T1DM	100 - 7.74 - 5.66	189.0644023	46.97	53.98315537	48.84920988	47.74658715	93.90000337	104.518881	88.03405325	192.3991317	181.0982353	180.8548927	18.87736356	24.35282626	50.19752025	191.5670909	183.8576748	155.6784959	52.93108233	38.72286186	49.29748738	181.3731911	169.8095362	182.4262207	160.6860369	170.9161872	152.8648362	119.2497276	104.0495236	128.4299593	71.11849562	60.83076911	78.20803866	42.09806298	42.40891412	77.06724258	201.5672777	163.6063434
0.77_195.8114m/z		195.8113547	1	0.768883333	0.46905	0	4.45E-09	6.07E-09	1.862403174	T1DM+ISO20	Normal	100 - 2.23	59245.30538	7.9	32949.66825	32857.04967	33331.14637	30336.87245	30022.27729	32219.69921	29819.72163	30014.61933	30311.44845	33922.60765	33455.37638	30648.42391	34612.52791	35744.63528	36052.50157	34516.30602	34499.65329	34461.40845	27064.53231	28613.12801	29325.16229	29610.46064	29463.98039	29615.9224	64045.24452	47541.56183	55213.68374	37286.99572	38875.75076	39938.18926	39969.59703	39518.86221	34653.49205	67493.3617	84607.56513
1.70_195.8115m/z		195.8115085	1	1.695516667	0.165883333	0	0.06788141	0.005108545	1.722289963	Normal	T1DM+ISO20	100	124.3226733	43.89	103.7858441	109.322316	106.4712193	0	0	0	152.2214702	157.0460016	149.3044427	124.1013119	125.9096968	176.3355816	114.4919175	119.5852704	125.4975549	152.2208153	150.7352002	162.673367	186.9303946	186.5782638	195.2774181	126.1128391	129.8509881	129.2922471	0	0	0	82.68736716	98.54066488	106.4026375	98.25680809	124.0119376	132.0703232	0	0
2.15_195.9101m/z		195.9101411	1	2.1474	2.602583333	0	4.98E-06	1.61E-06	1.613578399	T1DM	Normal	100	1950.030876	9.22	1148.993217	1159.309166	1209.233013	1268.403788	1259.480975	1294.459902	1162.717917	1172.773852	1157.14876	1161.575891	1209.389339	1185.389202	1209.996511	1239.989278	1233.617227	1306.361467	1224.518127	1226.611995	960.9226829	994.9491493	1030.137656	1369.153044	1413.604299	1405.581562	2793.899604	2668.804937	2702.720248	1725.968557	1617.502844	1865.617655	1406.724386	1496.210482	1428.589236	3153.542727	3249.515174
0.88_196.0117m/z		196.0116633	1	0.883266667	0.263116667	0	1.55E-05	4.06E-06	1.504889903	T1DM+ISO20	Normal	100 - 6.93 - 8.34 - 28	1799.58909	21.46	1000.046969	978.7965861	1020.860961	941.046182	933.4639703	922.6337203	1116.509907	1106.733823	1129.32543	2085.877357	2099.750249	2540.893221	1860.387032	1905.938751	1705.090762	854.1734778	794.2731605	810.51142	815.3645127	867.7962565	896.8420634	747.6305532	779.2772395	786.6421204	1173.424332	1166.530345	1201.916981	1366.441159	1246.457231	1448.808617	1366.292071	1374.534032	1552.656517	1089.52086	1073.179921
0.92_196.8917m/z		196.8916775	1	0.9176	2.81995	0	3.30E-09	4.76E-09	1.959704799	T1DM	Normal	100	14223.69937	20.44	6361.168924	6267.489419	6443.497864	10374.28113	10511.41299	11230.3914	7972.348581	8024.7676	7962.415746	6443.174681	6471.23412	5530.871961	6565.360795	6685.677273	6999.526006	6586.463383	6553.832845	6582.725878	7103.511034	7480.970681	7625.682597	6061.921432	6226.817727	6128.439197	21101.60612	17552.11964	20164.20108	10857.33467	10541.58251	11825.79303	9908.496354	10118.99379	8757.161954	23430.16349	26060.36702
0.70_196.9515m/z		196.9514783	1	0.700233333	0.097233333	0	0.403732743	0.02596727	1.320715382	T1DM+ISO20	Normal	10.5 - 100	237.4591655	51.56	344.1797741	336.9808857	319.2272448	191.5283075	284.8543133	303.016442	47.36548412	167.8899824	45.60035274	247.2556632	254.198358	186.3287158	105.2941302	290.0428775	289.610294	108.6289048	222.6575006	88.47972513	71.02213246	18.68415006	96.52993906	75.83486628	54.18047548	165.7102568	307.631257	343.4745389	337.9686112	98.08198692	171.5303216	5.498255746	252.8228367	245.1156051	93.67789635	441.6553627	586.2227919
0.77_197.0785m/z		197.0785459	1	0.768883333	0.10295	0	0.265931754	0.017720275	1.152688663	T1DM	Normal	100 - 16.5	136.2191618	18.95	89.35904492	92.92937597	105.4206554	70.02464383	78.59329085	87.14824129	55.96795909	63.00509758	51.76348157	122.7351109	123.9984151	156.5047049	127.4225438	129.8275779	123.3507039	154.0110318	156.9154935	153.7783728	126.8443847	137.8715056	131.7186856	165.7330086	148.607012	182.6733863	184.9037958	167.2267201	184.9184098	154.7665659	137.8860141	34.95638862	106.4497056	120.4170614	133.5266301	121.9516893	179.6705257
0.77_197.8083m/z		197.8083445	1	0.768883333	0.451883333	0	3.74E-09	5.21E-09	1.886538253	T1DM+ISO20	Normal	100 - 2.47	76133.00745	7.94	41944.79457	41913.33668	42344.10497	38619.42911	38387.45272	41140.01246	37786.70739	37976.77213	38194.79228	43019.06913	42591.00842	38671.88229	43830.22288	45296.50219	45734.89021	43505.6929	43842.15444	43713.4597	34265.17618	36339.87681	37327.84209	37446.07381	37118.39514	37532.69397	81885.36845	60695.647	70605.93905	47468.66577	49379.8741	51050.01516	51143.92556	50477.42321	43821.63356	86959.70788	108686.9548
1.70_197.8087m/z		197.8086734	1	1.695516667	0.165883333	0	0.092966741	0.006769244	1.735565041	Normal	T1DM+ISO20	100	155.6857695	44.46	130.0254743	136.2195044	136.3989945	0	0	0	177.4211516	182.6051939	189.2642206	151.5810613	156.2917244	225.0075141	137.6192359	151.1182637	160.2645124	191.8111171	181.2766709	214.6569409	236.8204781	238.976483	252.9271877	162.543787	165.2973396	158.3316123	0	0	0	109.1397098	127.3462898	132.2319494	130.0551529	134.3545527	155.8437568	0	0
1.23_197.8941m/z		197.894078	1	1.2322	0.33175	0	3.66E-08	3.39E-08	1.962712556	T1DM	Normal	100 - 75	1377.382163	18.76	613.9149979	633.82632	656.6043418	986.7875858	987.9142692	1024.752568	791.7400263	782.7040292	803.2827763	590.5108216	611.1093544	567.1500945	660.4131645	658.9656617	666.9188996	616.5395789	616.9789344	635.0928211	707.8564977	733.50056	678.8462408	597.8206757	618.8489887	600.5154012	1906.972522	1915.356195	1980.531838	1048.84908	1028.144697	1171.42099	843.934407	901.1764881	854.0079997	2412.985709	2528.766945
0.77_197.9531m/z		197.9530791	1	0.768883333	0.165866667	0	0.029354451	0.002428475	1.721805309	T1DM+ISO20	Normal	100	386.6789763	29.63	187.0204366	184.7952458	182.1890887	260.1042638	142.545085	176.5655237	300.6056237	181.3759394	289.4929983	171.3419484	185.3891302	127.7211828	339.1898254	191.8933349	216.4170963	335.3179316	214.6569321	357.5092142	219.3707263	305.5376613	204.0211983	249.8430857	237.3833855	129.5765503	418.4017874	141.9816834	153.1333811	319.1545226	258.3662787	408.8617051	201.750912	191.640347	230.4932354	390.4077279	636.8786124
0.92_198.1143m/z		198.1142751	1	0.9176	0.228816667	0	0.280906081	0.018657336	1.074708405	T1DM	Normal	100 - 24	336.1082466	15.91	301.3069655	298.2859647	309.4407293	208.2243857	219.5852466	183.0804542	213.7351745	210.9718009	232.9631509	266.8873894	279.8011701	342.1258895	297.3157047	279.1732714	273.7306248	411.0542468	382.6271639	409.5098352	361.5559018	428.4424725	414.5101363	408.5232192	393.0983798	379.898712	350.0294574	429.4385878	382.6668751	383.9033	316.6680572	348.5650708	312.5758452	348.6780316	397.1712617	294.3560209	280.9233174
3.44_198.7864m/z		198.7864239	1	3.440116667	0.263116667	0	0.000210443	3.51E-05	3.266953262	Normal	T1DM+ISO20	100	335.7851746	35.46	406.090242	367.6908063	369.2312103	30.43424321	38.86422193	32.38309931	374.5483853	377.7145232	364.9287869	354.2833191	348.4038628	385.091939	370.9240342	358.8950739	360.5345797	386.3494349	378.292516	391.7699773	344.8039245	371.545053	358.3182865	441.0208356	434.9495167	411.7763188	17.91999803	12.44428087	20.00591296	291.7162706	268.9474492	273.0275258	274.3736836	265.1751789	339.1524933	0	0
0.92_198.9162m/z		198.9162243	1	0.9176	0.41755	0	0.012633362	0.001158416	1.390661	T1DM	T1DM+ISO20	100	1177.072845	19.74	723.6446928	723.7738105	764.9225807	2422.805583	2483.558786	2451.57241	1954.982236	2019.216247	1970.936124	547.5110771	525.1626788	529.1059225	665.1717654	734.9041255	733.8022635	596.783363	623.0731102	599.5194556	1431.18787	1553.98042	1582.658336	516.2944853	516.0440522	538.6693274	1209.49728	1175.102722	1226.018863	1304.475864	1256.936343	1215.798855	1099.137865	1126.922013	1097.75188	1342.802449	1359.031264
0.79_199.0958m/z		199.095814	1	0.786033333	0.148716667	0	7.36E-06	2.20E-06	1.358812333	T1DM	T1DM+ISO20	100 - 26.3	288.0222617	14.91	206.5728005	202.4816038	212.5901998	245.1032409	230.9718593	255.8122797	237.444693	242.8577117	259.0874987	262.5588618	249.6147314	278.349722	333.8474207	349.2529274	326.9368879	319.8436843	283.5138736	311.2601193	273.1521149	298.8228299	287.1259792	297.2668088	298.2246029	306.0496311	323.0829771	423.2938805	408.8969127	280.6931409	239.508903	211.237377	229.8312191	227.5513747	314.2111856	356.9488404	365.8446287
3.46_199.3357m/z		199.3357034	1	3.457266667	0.29745	0	0.000738203	0.000100132	2.88375536	Normal	T1DM+ISO20	100	479.8707286	35.3	534.3222326	484.4881906	513.5407741	46.09747734	88.19408246	47.64266609	504.4755477	537.7176644	528.5239456	496.5419834	518.6204319	561.6876176	515.9277296	533.1350361	513.9764211	542.7351343	523.7543571	575.5731863	445.4743246	525.3040459	532.8250736	665.0458296	648.6858117	632.6079221	32.33928793	47.44186153	33.73409505	413.3705667	383.5228666	432.1725196	431.8899369	417.2195807	437.423132	0	0
3.47_199.6101m/z		199.6101215	1	3.474433333	0.3146	0	0.000604705	8.48E-05	2.883073731	Normal	T1DM+ISO20	100	335.1230477	34.45	370.7138619	373.2943215	354.3152753	33.34100152	63.60378323	40.00986494	368.1566459	358.9770796	372.5265103	347.550234	348.2697723	365.4948055	362.8228052	374.029389	355.5593083	385.6980656	379.6958568	362.4495212	347.6300691	382.3170454	362.8148114	453.6303118	441.3631751	438.6896292	27.28704988	13.56656058	15.61626443	295.934602	295.610931	296.3885194	319.4388508	298.6339241	314.1678349	0	0
0.77_199.8054m/z		199.8053628	1	0.768883333	0.5148	0	2.90E-09	4.25E-09	1.893146582	T1DM+ISO20	Normal	100 - 2.53	37188.20421	7.88	20396.18445	20334.42952	20688.39129	18861.19653	18572.81908	19945.75304	18351.12707	18462.5233	18558.51374	20871.36904	20655.62196	18938.3685	21336.01571	22110.37703	22270.60686	21176.49643	21444.75703	21168.09817	16804.2028	17754.84778	18129.5633	18275.01819	18119.91884	18220.0737	39623.62114	29734.70338	34406.21061	23037.85993	24032.871	24954.75142	24746.30489	24491.27302	21558.01696	42076.80538	52941.78068
0.32_199.8519m/z		199.8519262	1	0.322733333	0.583416667	0	3.59E-12	1.78E-11	2.140139795	T1DM+ISO20	Normal	100 - 28.6	667.5402429	14.36	229.0293248	238.7388381	231.6445051	337.8330189	378.0199075	335.7314113	317.3198256	305.1186635	322.853557	341.8565568	308.7761119	375.9023609	297.7871341	353.0851337	353.7258109	341.3903367	330.0217015	308.9592122	234.8815182	260.837108	280.1022353	319.3588143	325.8438024	357.1267253	625.4836608	913.8956282	877.2583987	458.2511195	399.972856	477.2197705	338.946346	367.2554996	519.7859802	993.8935038	778.844455
1.08_199.9421m/z		199.9420843	1	1.083483333	2.3738	0	7.21E-06	2.17E-06	1.376921462	T1DM	T1DM+ISO20	100 - 7.92 - 18.5 - 0.0109	4275.246305	15.35	3169.31591	3218.157421	3348.841406	3965.245778	4061.47838	4229.909383	2388.335468	2412.400014	2404.182268	3389.036689	3408.551579	3355.583984	3283.121892	3381.901068	3365.775415	4439.389491	4372.276087	4455.350504	3519.879597	3622.27379	3617.627445	4387.003496	4399.512004	4342.947186	6286.660256	6157.477253	6057.071296	4016.561861	3957.983041	4805.948003	3568.743058	3663.5071	3398.834084	5149.791406	5137.137416
0.45_199.9424m/z		199.9423869	1	0.454283333	0.566266667	0	0	0	3.032942714	Normal	T1DM+ISO20	100 - 46.2 - 36.7	292.9128526	18.05	358.1591078	352.5084578	345.9706863	351.4770043	371.0275483	394.1035066	234.1280883	215.9551912	218.5386842	225.963072	255.4052031	276.9197865	217.5780223	242.3251624	263.4660571	320.564182	277.3690088	300.0108883	263.4379932	324.9740163	299.243391	301.374541	303.1660251	316.2428387	374.8836503	341.9193551	301.3647584	232.0263927	242.9584871	277.7232754	203.9526477	196.8555652	198.8745265	291.9787473	211.104052
0.82_199.9723m/z		199.9722693	1	0.82035	0.2002	0	0.00257364	0.000296315	1.441051801	T1DM+ISO20	Normal	100 - 4.1	702.02515	21.52	390.9943061	383.7653348	388.3210113	191.4011088	224.3492085	218.0279208	557.3185835	574.3128648	532.9433772	487.8423528	505.1541742	515.8484334	643.0717021	704.6932435	680.427017	411.5791576	433.1030744	383.0911021	416.3297003	446.8277471	431.2096256	709.1026562	723.9985249	738.1669853	162.662106	222.4194248	212.4325079	696.3578463	756.7361923	459.0939125	444.4006156	384.6680474	456.762455	239.4200743	320.6739608
3.54_200.1606m/z		200.1606413	1	3.53735	0.234516667	0	0.000185433	3.15E-05	2.732910049	Normal	T1DM+ISO20	100	119.4292819	40.43	102.8381324	99.9582612	113.4098729	8.088613323	14.64737892	8.607659315	142.5573445	135.1592196	148.7735717	129.4675506	120.7515527	120.2486312	128.8145019	141.0756394	142.4495748	130.6898488	112.9213724	118.5242848	124.1169879	147.4952543	117.9425398	181.9765987	197.3935214	178.3948518	10.89928951	0	1.884638289	120.7452489	121.3830414	126.8816175	108.6753557	139.2894285	140.1442045	0	0
0.87_200.8860m/z		200.8860453	1	0.866116667	0.29745	0	0.002534335	0.000292406	2.06394944	T1DM	Normal	100 - 0.513	1058.224505	22.35	303.9274022	285.1409704	315.2656165	199.3786466	178.2967095	208.4162381	688.2498565	649.1358142	666.6700778	547.689432	538.8857136	636.2570387	630.8489313	636.1323234	585.7462129	643.4091965	609.2413745	604.9375701	454.5346944	471.4259074	482.7415512	651.6456742	665.3435926	651.9169926	389.9454197	409.4614008	423.7576732	2362.461056	2546.723562	2634.087843	1319.305839	1342.894592	1341.574218	717.0081137	719.6617064
0.93_201.0227m/z		201.0226934	1	0.93475	0.33175	0	0	0	123.5079607	Normal	T1DM	100 - 10.1 - 6.66 - 0.107	12835.3655	26.93	11319.5161	11254.51995	11732.27061	6533.00414	6578.489481	6858.868084	13455.92362	13576.22391	13589.48323	13825.04943	13523.54607	14888.45677	18823.47341	18795.39087	18349.33209	14380.09897	13947.05281	14140.9777	12964.11963	15086.5852	15239.2268	9599.405431	9839.917351	9747.840229	0	11.40063916	12.3951348	102.1380746	92.96033007	166.4153547	148.884084	160.7718608	185.4890499	0	17.85431328
4.73_201.0387m/z		201.0386994	1	4.732816667	0.148716667	0	1.31E-06	5.51E-07	1.572985347	T1DM+ISO20	Normal	100 - 0.15	252.2509178	24.66	79.583301	92.86945863	94.56913595	89.39647078	95.16646581	68.78463861	120.4929716	135.9215625	156.6295762	137.9072663	156.2690102	153.3992974	195.7121163	212.32717	203.7561386	200.4779826	201.1391184	201.321907	197.0305839	212.4460445	192.8001249	213.8998512	211.383037	225.4633837	351.8279028	251.6259973	292.0389502	192.9486759	207.4844672	222.4472708	268.3656043	237.541875	249.5906737	258.6916979	349.7803747
0.75_201.0573m/z		201.057326	1	0.751716667	0.0858	0	0.324604496	0.0212749	1.203919941	Normal	T1DM+ISO20	100 - 11.3	204.2641928	22.22	149.9128927	145.4432109	159.4313795	154.6378106	143.2019881	127.4580272	212.4987208	199.0691991	204.4165249	160.1725831	155.5623742	180.8577446	246.6147566	236.7168484	242.2284244	233.695935	208.9475474	229.9331224	237.0027708	228.7717462	230.5672808	274.8423693	274.6257771	265.731593	161.2167446	151.73998	93.1794312	219.5219412	197.1115296	0	185.2243525	192.1448862	184.5067359	175.5348056	144.4226751
0.79_201.1137m/z		201.11369	1	0.786033333	0.183033333	0	0.157111547	0.010894757	1.106609376	T1DM	T1DM+ISO20	100 - 44 - 3.38	1050.989615	13.36	881.0894682	873.6083341	900.7514078	599.8320384	679.7472142	666.2336139	938.5516458	967.4856512	947.9040771	936.3431072	924.3158025	1081.00612	952.1917851	1003.402361	984.1412364	1052.236146	1055.330156	1001.967571	1057.000659	1169.680101	1166.817343	1046.698145	1023.525127	1116.383414	786.1323254	1046.74685	984.2227973	1131.721178	883.2146464	780.3013868	1059.733224	1097.061395	1394.937817	779.0690793	767.410769
0.77_201.8024m/z		201.8024313	1	0.768883333	0.303166667	0	7.36E-09	9.20E-09	1.972613208	T1DM+ISO20	Normal	100 - 1.97	7874.006796	8.2	4120.942694	4128.697611	4159.347204	4061.588327	4051.439347	4325.689055	3664.747577	3724.306779	3717.524572	4210.989648	4215.196199	3783.12919	4275.378988	4500.416487	4524.996454	4240.396544	4358.232078	4199.378746	3386.092676	3577.790088	3654.857967	3648.379101	3625.777906	3644.612393	8668.950438	6419.235912	7475.774085	4679.709256	4943.281344	4890.654943	5107.66049	5121.252334	4372.668281	9267.958412	11547.40711
0.80_201.9757m/z		201.9757188	1	0.8032	0.165883333	0	0.434967928	0.027817794	1.231002129	Normal	T1DM	100 - 6.08	154.0992313	46.71	104.7908423	126.7365217	125.4995341	14.49973858	20.56305342	9.750102662	194.3145697	197.4103786	189.4284053	157.6796979	162.3881688	182.1496389	236.5024284	261.1551486	226.0209963	144.9560186	125.569428	139.569376	126.6945949	127.9646672	101.8970423	247.7135233	236.6810548	238.4466209	8.814940683	40.12359918	45.11303086	208.9782741	195.1930838	144.0707019	121.1161023	114.4841377	146.4807601	38.76001816	59.66462058
0.87_202.8841m/z		202.8841253	1	0.866116667	0.3146	0	0.02877793	0.002388625	2.05564493	T1DM	Normal	100 - 0.646 - 1.4	1028.050412	23.8	290.4883099	256.3412852	257.7404772	187.728458	197.8157095	191.8584944	699.4834429	676.2862631	671.0998457	553.1075832	542.4575088	618.0012725	614.9208666	624.6578512	591.6333252	630.7615222	626.2423241	612.2951517	426.0967174	413.1200432	426.7015006	620.5056167	638.3230135	634.9947345	360.0881388	356.6564751	405.8601059	2493.402369	2747.12934	2691.755836	1320.799975	1352.071312	1406.55654	686.5687041	726.3260135
0.73_203.0202m/z		203.0202209	1	0.734566667	0.120116667	0	0.003741008	0.000408594	1.244003155	T1DM+ISO20	T1DM	100 - 24.8	950.885551	16.54	781.9086917	813.0832114	834.625859	493.9082143	529.5560371	465.1150527	854.9397965	897.7154555	878.779904	858.4167358	825.2356259	931.4130092	1004.475371	1040.571621	992.8941084	1080.772682	1044.515364	1040.213275	774.8685491	748.6104786	772.8912191	915.2606028	898.9246912	972.4561314	695.5367109	732.3139873	717.7563308	872.5304359	853.5403804	749.7340376	826.9075963	750.7288999	794.7726938	977.324439	1125.842201
0.77_203.0832m/z		203.0832423	1	0.768883333	0.183033333	0	1.96E-05	4.84E-06	1.322974232	Normal	T1DM	100 - 88.6	2174.83977	12.16	2066.213622	2107.00843	2166.974336	1088.714315	1197.832675	1186.38984	1882.347686	2117.041468	1946.334272	2752.78668	2682.384135	2939.087942	2150.660854	2584.708253	2463.687914	2459.642842	2667.080189	2440.035216	1977.06276	2267.657249	1972.774605	2254.330158	2268.187724	2557.211325	1136.77639	1645.92966	1580.843521	2056.459249	1567.749801	1301.911263	1760.387569	1684.089125	2121.314199	1189.816159	1309.570486
0.77_203.8001m/z		203.8001415	1	0.768883333	0.268833333	0	9.32E-08	7.03E-08	2.43723176	T1DM+ISO20	Normal	100 - 21.6	939.4260442	8.72	396.8995548	395.1274745	398.0850402	401.2532985	376.0425898	436.7048736	355.0629878	349.9241296	374.831586	410.4430568	398.7110167	355.1412082	408.1147269	422.4494297	450.155028	415.7258107	415.4166158	409.0993498	322.6517493	352.5179718	371.7539889	344.5144766	348.9582262	341.1671853	1127.653597	758.6905716	865.7332526	450.8179506	510.665597	510.561245	527.8970248	556.9441457	424.3510973	1324.466212	1611.030555
0.32_203.8476m/z		203.8476453	1	0.322733333	0.6349	0	2.99E-14	3.15E-13	1.904715478	T1DM+ISO20	Normal	100 - 69.4	269.898092	14.08	102.9641396	111.5069047	102.408803	129.2686571	160.1334458	161.0681465	154.2619178	139.849385	144.1484508	159.947459	160.2416371	128.503402	156.2231705	162.5470058	150.4116716	152.1211366	158.5997365	163.7222845	104.418429	142.4382911	145.945097	147.1697146	126.0202946	136.8796699	279.1583995	326.3239057	325.5776809	232.2700451	217.4664847	263.6560734	195.9557998	192.4947806	184.8146763	375.6212455	253.2783825
0.73_205.0174m/z		205.0173856	1	0.734566667	0.0858	0	0.056295655	0.004333241	1.315933153	T1DM+ISO20	T1DM	100 - 29.9	456.5498625	16.94	359.281477	380.0794949	396.1147223	206.5490902	196.9926672	217.3112469	339.217152	396.206611	361.2038536	373.7228598	371.3242338	396.5289538	426.5808434	448.8453285	412.8639301	452.2834756	432.3769691	430.7211087	340.6601366	349.5832287	350.667535	401.0321664	389.5648838	429.2990195	310.3464236	252.5320348	247.5896769	419.2431354	410.2379973	8.181507467	386.1837107	366.8665736	386.2747497	391.4793637	408.1590635
3.81_205.1961m/z		205.1960808	1	3.806183333	0.165866667	0	0.03892802	0.003115029	1.515393243	Normal	T1DM+ISO20	100 - 3.46	107.5937267	22.83	124.2931283	122.1878555	125.490834	51.80358631	59.77845128	52.13862042	92.61384321	103.9963095	105.1090017	140.9046922	125.1814936	147.0235934	104.5534564	103.080844	99.7585919	116.6953152	113.5131135	121.1921799	107.2954594	96.62792958	98.77540177	124.7583951	118.9250011	126.5523427	4.182416114	9.931614564	0	108.0471579	91.54955136	111.5169364	99.44305881	103.6418219	111.9513271	0	10.67292066
3.41_205.4078m/z		205.4077681	1	3.405783333	0.24595	0	0.000273969	4.37E-05	3.060920477	Normal	T1DM+ISO20	100	291.8793366	35.75	338.7322799	348.6822356	332.6022516	15.6254017	35.80195494	38.51562253	292.5502506	303.1556824	298.4432216	331.1715114	319.6341113	359.272185	288.206906	299.4462168	328.7600939	321.7022077	317.938024	340.0311895	310.932637	332.6878154	317.6037813	376.6003368	378.3543741	378.6537863	4.480335381	3.883606444	22.89838616	244.159373	221.6329172	241.6178396	250.7008254	249.7549855	259.3617953	0	0
3.44_205.6862m/z		205.6862375	1	3.440116667	0.297433333	0	0.000451517	6.62E-05	3.040672632	Normal	T1DM+ISO20	100	430.0071595	36.22	503.2157615	514.7755598	478.5720998	38.37009663	22.71030419	46.29466214	449.2374105	443.4782746	428.9160229	492.3930118	451.5093181	502.2591759	451.9612672	491.6704643	467.0268981	476.3180257	490.1048616	485.0881172	466.7274593	481.9122685	487.1712041	580.1780199	536.8873234	533.3942195	51.29948858	6.066954493	21.60328102	361.1382973	334.4472916	341.3552028	357.2664631	358.918977	356.0364454	0	0
0.77_205.8404m/z		205.8404084	1	0.768883333	0.451883333	0	1.73E-06	6.83E-07	1.800002533	T1DM+ISO20	Normal	100 - 0.278	1962.71868	9.91	1106.654377	1146.646264	1151.69849	1048.343489	984.0504455	1098.621326	990.6523549	1022.708739	998.8875335	1175.998435	1204.754461	1036.146645	1177.335084	1207.914947	1256.418844	1241.242782	1240.941155	1181.067643	848.025423	964.5682911	956.3174405	1039.137061	1043.947897	1047.466453	2234.924236	1676.447357	1973.265952	1362.253529	1266.354101	1300.198705	1338.971768	1381.727929	1197.055701	2494.833471	2940.817114
0.20_205.8593m/z		205.8592671	1	0.2026	0.245966667	0	1.56E-11	5.79E-11	2.080170461	T1DM+ISO20	Normal	100 - 2.61	144.5128055	18.76	41.62779827	53.47212099	43.61917002	89.59125785	91.70062731	85.60902458	68.96334638	72.35302425	69.80109351	79.29520875	76.33660524	45.18875522	78.96537396	66.07354888	76.15187615	71.39991591	75.65486392	63.18739962	68.27727994	72.17730678	72.38988522	74.65384596	66.52648618	64.30299265	135.7286887	146.5571769	170.7321278	94.08969931	125.9555891	94.28577531	84.2593455	101.930509	61.80303403	180.0175196	153.9343525
3.44_205.9624m/z		205.9623929	1	3.440116667	0.3146	0	8.15E-05	1.57E-05	2.740813908	Normal	T1DM+ISO20	100	398.9933949	35.2	454.6671669	462.0356247	450.108312	48.07587564	53.12565197	42.10647915	394.9546206	409.8452569	403.2252051	459.6673667	442.3395029	499.4187534	393.7757414	438.5595287	430.971327	465.5290375	424.3449823	434.4355191	414.1155022	452.159416	444.4739601	508.4327313	538.4406626	511.033253	66.20848425	78.75728697	22.52880082	280.0693258	329.0793853	357.0581695	360.6465263	329.4292624	345.0220666	24.15627224	60.36546675
0.87_206.0777m/z		206.0776551	1	0.866116667	0.280283333	0	0.036417269	0.002932753	1.216164858	T1DM+ISO20	T1DM	100 - 27.1	679.1525691	16.62	499.3460732	508.5231428	518.2656815	321.5536432	291.4637678	272.9336538	720.9983546	640.1819955	729.4397106	640.6492799	643.7209792	835.8676229	844.2026092	768.4681848	710.1511791	812.8720796	642.3218014	738.1149353	569.905401	651.2590875	580.8767877	656.6395173	660.711633	587.4664694	504.172825	472.5707028	440.78799	766.2044428	730.0846069	855.7137067	815.626851	821.7141891	855.86031	366.7221781	326.7242051
3.46_206.2427m/z		206.2427113	1	3.457266667	0.3146	0	0.000389426	5.86E-05	2.947622952	Normal	T1DM+ISO20	100	250.3559834	37.43	275.2308171	269.3477637	272.5546211	9.553466754	25.39196269	15.70985151	255.2325626	275.1104092	245.9823759	270.5290675	274.8998042	322.6534239	262.4084896	274.6616492	284.9297586	282.6297053	292.9218673	275.9025059	271.7775056	253.4137052	288.1704585	335.9530961	324.2843712	349.2943641	0	27.86274562	10.55879895	197.2708509	207.9731505	209.6853396	237.4509702	224.2085895	237.291874	0	0
0.07_206.9727m/z		206.9726858	1	0.07105	0.383233333	0	0.017368783	0.001531722	1.33438491	Normal	T1DM+ISO20	100	226.8180425	20.83	283.8167173	271.7281253	273.6391715	304.2120679	282.0094296	307.4165817	204.7366878	220.9267908	206.5169836	261.8124392	251.6920723	115.0140103	205.8628818	218.7224002	259.2075984	196.8225699	234.1555832	217.3561766	184.433664	208.1726555	208.9607241	181.0336055	177.1630103	168.2210731	374.6172618	221.3299921	294.8039127	189.2871525	212.5855803	256.3516461	170.9452859	205.3775306	88.37442784	431.3322863	342.7192386
1.00_207.0127m/z		207.0126522	1	1.0034	0.3146	0	1.88E-05	4.69E-06	1.961995422	T1DM	Normal	100 - 4.5 - 0.337	314.2667197	32.68	131.093767	118.0116756	121.7042811	174.0561893	170.5874116	170.7887319	197.838706	184.1286094	183.8974011	255.6521778	239.6266521	281.3083841	199.1707494	204.4948276	191.9538908	134.5580241	129.2918297	125.5772405	111.2071075	110.8442038	114.7747482	96.60287751	97.41710851	99.66359478	312.5153411	233.1330962	262.5597813	253.5767066	262.5328174	308.7362704	218.9347538	227.8804304	227.257872	117.987122	171.3658453
0.90_207.1392m/z		207.139194	1	0.900433333	0.21165	0	0.006672262	0.000669768	1.596549462	T1DM+ISO20	T1DM	100 - 13 - 23.3 - 1.71	872.8291534	39.23	282.6603799	285.6502579	297.9673922	477.7968074	534.4036584	466.8274938	825.1150947	795.948998	816.0390872	247.2256933	243.702952	312.140459	979.2601191	1019.917711	949.6770419	336.8497138	325.7521608	327.6301763	784.7052226	821.2294951	852.4160442	718.839792	752.4497804	775.6112762	731.5498879	863.2359851	770.3609777	569.666166	495.3681939	504.3280359	205.7904306	190.774902	271.8852558	909.113258	842.6117886
0.77_207.8371m/z		207.8371194	1	0.768883333	0.497633333	0	9.93E-07	4.45E-07	1.8274418	T1DM+ISO20	Normal	100	1972.139664	9.15	1084.423362	1138.787509	1138.966251	1025.632466	1021.761136	1130.22032	986.3201596	1013.149952	1001.108053	1150.479708	1191.738322	1037.221369	1168.654823	1150.594697	1226.495909	1216.613416	1206.362662	1141.543981	836.5011932	949.1388419	949.9148279	1047.255286	1051.558141	1035.891037	2320.740709	1759.321606	2007.410289	1346.117326	1256.807835	1324.435495	1282.350168	1366.453998	1196.691684	2604.339786	3033.819417
0.37_207.9313m/z		207.9313279	1	0.368483333	0.680666667	0	0.049558609	0.00386004	1.288487541	T1DM	Normal	100 - 6.42 - 4.13 - 1.12	3610.477921	10.33	3134.062473	3136.713868	3148.525548	3342.357783	3394.789557	3186.371842	2745.578982	2718.863604	2669.686012	2677.196642	2627.490415	2830.470535	2781.739112	2906.255641	2808.485719	2743.845877	2656.995999	2697.079057	2268.488111	2335.233649	2491.972913	2652.349454	2603.68673	2692.290559	5107.380582	5245.531221	5314.75371	2848.055658	2740.753371	3250.645195	2512.351557	2705.346462	2712.346694	7020.647183	5758.639167
2.69_207.9316m/z		207.9316005	1	2.690783333	2.1221	0	0.002176905	0.00025537	1.557049096	T1DM+ISO20	Normal	100 - 6.14 - 1.2 - 0.02	8290.306287	13.18	5366.319388	5425.500178	5589.907145	6820.502093	6925.999474	6875.011346	5213.522504	5227.195674	5197.129557	5196.192422	5183.641269	5246.324628	5577.392455	5397.749876	5358.951792	5232.150949	5016.848094	5096.38628	4068.036147	4324.31596	4391.529689	5057.207774	5028.556928	4968.520589	12445.76229	12491.67197	12602.37784	5764.788281	5089.699848	5989.910763	5552.019873	5559.705596	5694.569783	16324.35462	16819.80837
0.77_208.0647m/z		208.0646703	1	0.768883333	0.21735	0	1.37E-08	1.51E-08	4.716787325	T1DM+ISO20	Normal	100 - 16.9 - 20.5 - 6.52 - 5.4	3189.258432	21.08	518.5529319	523.2873155	547.3630467	436.3168293	411.1275996	407.6562001	657.9637821	669.8295966	659.9418847	765.4071524	753.0105649	848.2268239	875.8525867	883.5937838	810.6870863	772.1816023	705.0253624	775.0066159	578.7506334	655.5919886	663.6756041	800.0573589	743.2685042	765.2387918	1818.182372	1800.835669	1779.764258	863.2567095	769.3874944	294.6519232	773.573209	722.7606868	722.9925853	835.522807	785.2555197
0.72_208.8454m/z		208.8454464	1	0.7174	0.165883333	0	0.00197662	0.0002351	1.175229521	Normal	T1DM	100 - 34.1	2081.763636	6.11	2026.169599	2063.958307	2128.364019	1796.822811	1896.78233	1937.217773	2082.863129	2136.708978	2046.750599	2083.757632	2103.594316	2172.37903	2185.187099	2242.591892	2237.748739	2201.921952	2205.242031	2190.593089	1945.05579	1854.630779	1928.632539	2148.657129	2177.182026	2169.515665	1339.563169	1346.696131	1383.733783	2073.04486	2095.818007	1940.416607	2100.228513	2009.023189	2003.553281	981.6424671	999.2122566
0.57_208.9577m/z		208.9577104	1	0.568666667	0.137283333	0	0.119907015	0.008516852	1.865370402	T1DM	Normal	100 - 24.3	195.7459055	60.26	64.15049543	54.13978535	55.23579029	206.5322462	182.3886256	162.8532703	92.20141381	68.86656838	70.608395	51.79374801	53.45963557	52.61549074	217.4726132	57.77804211	61.19583005	75.42393712	73.50843409	80.13536748	85.48451986	47.6902945	58.41353085	254.2259565	208.1633081	184.1446746	531.7913223	544.183239	439.3065127	88.09827726	83.41694482	124.3610409	100.3541185	123.2635198	135.6207664	513.355146	518.4107721
0.72_210.8427m/z		210.8426709	1	0.7174	0.165883333	0	0.015505688	0.001387979	1.431107916	Normal	T1DM	100	2307.599605	8.18	2297.936527	2264.247166	2357.293681	1870.354661	1948.614282	1914.644751	2343.798686	2398.805557	2372.189079	2269.348386	2300.629132	2461.652517	2437.586717	2517.169033	2394.291129	2468.892061	2419.615686	2483.367629	2215.217274	2079.017642	2156.559172	2459.822053	2462.629547	2488.708162	739.5297444	767.4891933	743.5875167	2238.792913	2294.655072	2428.619053	2190.406154	2082.124057	2140.954154	17.123576	11.75056196
0.79_210.9557m/z		210.9556966	1	0.786033333	0.183033333	0	0.008026568	0.000785253	1.762662792	Normal	T1DM	100	162.4126059	42.76	158.754269	159.9115632	173.2685701	15.13975358	33.90555063	17.90091148	169.8834926	159.8767981	165.5890082	255.6524716	242.6988744	281.2136738	200.6215643	205.2846025	210.2927491	190.9449854	184.0117139	193.4578545	105.3539741	99.5223672	95.56155822	186.0027417	197.5935035	195.4599909	1.471851795	12.22907173	1.748474578	160.8273372	138.9260218	107.92093	152.6225685	137.1670755	184.3096305	3.971578451	0.001849049
0.97_211.1331m/z		211.1331421	1	0.969083333	0.217366667	0	0.000651137	9.01E-05	1.500927348	T1DM	Normal	100 - 43.5	198.4645669	21.95	98.89744826	91.13193494	82.38742518	202.1205175	216.5289974	218.865171	104.8757098	89.26820051	115.2016721	96.62179256	87.42363222	150.670884	145.8192315	133.516384	122.0214179	169.9560109	138.1881457	158.1602989	129.9740753	97.81910326	105.2190974	129.9318382	163.7893514	125.082789	304.4486403	411.4282588	360.5311515	130.3911859	127.4282016	141.6331421	94.6756576	122.3488936	178.1571531	194.8822766	176.6029712
0.79_211.8181m/z		211.8181415	1	0.786033333	0.217366667	0	1.84E-10	4.50E-10	2.441411525	T1DM+ISO20	Normal	100	108.6119731	35.42	40.88091387	46.98758817	45.18421779	84.60188905	78.43961194	83.22601816	33.5656916	39.73599806	26.101551	40.28060576	42.11357786	28.52422397	38.57235439	33.54196669	36.96208768	48.99919319	44.49514024	39.0752526	40.97590303	45.40655036	48.93248956	29.63786633	36.88068117	34.57546133	170.7917349	131.701527	183.9943108	69.58700548	55.0950483	63.4843676	64.02891125	70.01041412	62.09003867	167.4538006	172.2379658
2.59_211.9083m/z		211.908316	1	2.59355	2.39095	0	0.003540274	0.000388875	1.560333979	T1DM+ISO20	Normal	100 - 10.1	3087.253969	10.82	2275.023005	2224.677107	2221.674296	2148.527041	2241.319701	2224.724415	1965.745886	1916.872514	1872.050899	1991.054181	1940.732763	2019.700199	1995.237107	2001.942962	2023.390865	1997.094232	1898.386022	2031.789401	1450.547282	1508.476768	1584.230296	1988.917404	2002.521198	1961.413109	4283.11004	4371.233249	4432.135696	2197.978802	1921.364773	2230.641041	1908.473107	1908.513952	1955.74044	5224.479285	5550.02365
0.20_211.9085m/z		211.9084636	1	0.2026	0.6349	0	0.002779754	0.000316265	1.322873984	T1DM+ISO20	Normal	100 - 34.7 - 26.7	1827.363333	8.82	1393.674213	1432.606819	1417.980131	1657.28315	1648.872461	1591.595652	1379.395551	1423.31572	1356.646954	1354.225093	1335.150181	1263.644976	1367.120033	1415.598146	1454.830855	1411.886352	1332.821352	1340.832408	1135.203757	1251.536536	1278.915593	1234.330632	1310.746679	1364.392758	2396.944636	2345.803434	2485.100369	1470.382838	1465.49769	1703.933277	1281.845819	1391.160102	1305.89822	3108.346111	2406.202907
0.87_212.0026m/z		212.0026308	1	0.866116667	0.4004	0	0.039428795	0.003151251	1.230010299	Normal	T1DM	100 - 11 - 6.16	25381.86485	30.26	23013.23633	22953.65276	23579.17611	9549.312509	9725.662343	9755.414191	18498.65627	18339.67226	18645.32221	32224.82174	31602.69748	37545.87944	30708.4917	31231.61473	28802.25018	32089.8558	29844.87163	30487.24469	28010.78794	29549.51736	29961.44212	27377.02579	27751.59026	27916.56046	8206.837106	7415.262619	7946.759235	16362.25991	16497.82727	17556.13728	29682.85822	30008.49986	33508.9097	6655.664622	7134.288034
3.42_212.3894m/z		212.3894013	1	3.42295	0.245966667	0	0.000428968	6.36E-05	3.080675707	Normal	T1DM+ISO20	100	316.062752	37.83	375.260011	374.7047169	367.5858189	19.96617431	7.95581992	25.74049997	294.5430511	316.2733621	327.602691	345.1036971	328.7302483	383.2796869	332.7065381	350.7869787	332.2161164	371.434908	338.8090408	352.6168644	359.2945273	362.8679457	352.6147042	405.7044322	442.0414666	417.6667482	10.61959007	0	4.348034122	244.7641306	245.7825372	268.9662709	274.127409	247.9827263	273.1284719	0	0
3.42_212.6697m/z		212.6697188	1	3.42295	0.263133333	0	0.000842094	0.000112043	2.876880425	Normal	T1DM+ISO20	100	281.2767631	36.68	331.260386	325.420003	305.1894909	32.5791937	11.3642845	32.9942415	276.354976	285.1680927	258.3510505	298.2243139	289.8321905	346.1579111	284.0682185	340.4075519	289.8415344	328.0357607	302.5411481	333.1199609	313.0326829	329.2162402	324.5589553	373.275946	361.0906021	378.55758	0	0	0	208.716454	217.6748696	240.7632909	224.4673661	222.7621937	259.1548023	0	0
0.72_212.8399m/z		212.8399391	1	0.7174	0.165883333	0	0.031378275	0.002575085	1.422117129	Normal	T1DM	100	1131.754247	8.97	1097.098049	1103.208276	1158.578341	890.3946549	943.3601263	947.116781	1153.588994	1178.103477	1160.264132	1114.877424	1136.029608	1232.844093	1190.799501	1245.69163	1204.62987	1222.588317	1163.50077	1210.227089	1094.868805	995.6503413	1039.414375	1230.601322	1222.165093	1226.500863	358.580776	384.5054309	374.7727222	1090.605219	1123.314001	1202.8694	1081.668782	1007.991072	1041.976227	15.42543588	0
0.62_213.0858m/z		213.0858168	1	0.62015	0.148733333	0	0.104491837	0.00750825	1.49965707	T1DM	Normal	100 - 1.08	200.7717288	16.4	129.5336195	133.2058923	129.2569297	133.3063214	174.4506056	170.6869179	114.2181263	112.5497828	106.1220799	135.7169757	142.8760655	136.7702909	138.5571395	168.7723863	156.988762	137.5821179	159.254605	139.3355273	98.22019373	98.08869085	103.1836926	122.1672335	125.2951668	146.9431123	255.2340114	217.0961955	235.3533841	123.5638736	134.9520559	119.227186	138.40836	113.1919242	110.829757	535.6470637	762.9564174
0.80_213.1125m/z		213.112465	1	0.8032	0.13155	0	0.001123466	0.000143812	1.269272255	T1DM	T1DM+ISO20	100 - 34.3	194.8633032	12.34	161.1352725	163.9636263	163.4007426	131.4639322	142.2447042	133.594637	172.6180438	180.5271186	166.6293425	183.68957	179.2705645	184.4762556	174.2921379	194.8781778	185.3454794	196.9047493	184.3466086	183.2775158	218.4465229	197.048146	197.742392	152.8536584	190.0213458	204.3451687	192.1497708	271.0868885	193.3903226	217.662147	181.7789726	186.1462981	123.4655133	90.3932955	231.527093	185.0417292	189.5445113
0.97_213.1489m/z		213.1488726	1	0.969083333	0.2517	0	0.012222146	0.001126387	1.233204096	T1DM	Normal	100 - 19.5 - 22.9	627.1588547	16.6	438.7726905	438.3045076	478.186445	299.9850474	319.8651468	280.7976378	500.8815168	494.3054056	490.7890059	375.4514075	360.1341133	510.7771854	756.0661375	765.7577007	661.0247472	690.3354276	576.240921	646.8337793	468.3168489	456.8394355	473.4839848	581.8712116	561.6454902	578.7854895	658.8924883	696.3173076	653.0091122	886.3280262	771.5352363	775.332769	425.6665706	450.1386054	541.946402	579.1127108	584.6313529
0.73_213.8897m/z		213.88972	1	0.734566667	0.165883333	0	0.010026155	0.000949116	1.175007227	T1DM+ISO20	Normal	100 - 38.6	527.7212623	16.36	417.6907088	443.2130946	440.5521364	438.9744299	467.6595383	466.2805912	569.1654502	577.6490035	559.5480325	434.1518658	414.2262491	451.9920256	549.544569	570.1451114	560.7116974	416.8569974	436.975096	394.6306558	306.0034296	306.2739884	336.4483663	420.671673	399.6051733	399.9513022	499.3682744	497.6168129	521.1997603	474.4937882	417.4671942	407.9828691	459.452212	420.0000651	477.6113353	576.6342246	712.5639076
1.36_213.8899m/z		213.8899016	1	1.363766667	0.932366667	0	1.39E-05	3.70E-06	1.7000464	T1DM+ISO20	Normal	100 - 10.8 - 16.3	2065.298025	16.24	1224.564791	1237.300071	1253.788281	884.6760924	864.708288	927.0424802	1176.868655	1164.582128	1183.530198	1354.540702	1341.412069	1209.444383	1365.552263	1399.11874	1471.083934	1366.343396	1364.6188	1369.296081	854.0429449	967.3531494	983.986657	1379.781182	1431.622222	1381.095276	2652.057245	2182.729672	2273.920373	1606.167152	1557.996209	1733.313868	1330.248112	1443.303192	1371.404768	2862.752125	3155.72397
0.49_214.8609m/z		214.8608988	1	0.4886	0.566266667	0	1.15E-12	6.62E-12	1.971854428	T1DM+ISO20	Normal	100 - 85.3	462.4863092	15.18	155.5355799	161.2410001	171.5656651	238.4438429	301.1446484	275.0277353	250.5497291	254.8597898	257.5675976	260.1709188	272.4232108	231.8456734	235.3886691	255.395779	269.2195237	231.6052099	237.8139874	250.3691881	199.7233781	204.7363146	229.459638	224.4849714	229.1660672	231.3140377	441.1514326	627.8326249	618.0800697	374.2821279	338.0659277	423.5679075	292.5786446	300.7102487	348.2241386	645.7432245	502.4676279
0.73_215.0331m/z		215.0330712	1	0.734566667	0.194483333	0	9.66E-15	1.27E-13	1.835305425	T1DM+ISO20	Normal	100 - 7.75	53059.24918	7.07	26550.95921	27125.725	27963.56307	26896.8498	28710.99602	28036.2983	26065.98455	26256.83521	26304.89425	30649.3825	30892.26272	33231.78952	28967.88041	29809.78737	28756.83369	29379.99311	28797.97333	29273.63558	28674.28557	27365.12033	28039.98242	31806.7066	31824.9675	32464.73897	60087.06894	63085.02048	62033.3973	38132.04361	39193.56596	42070.0053	39546.94666	37411.18938	37129.09208	54296.45465	58454.51766
0.80_215.1255m/z		215.1254938	1	0.8032	0.165866667	0	0.066222639	0.004998646	1.179618987	Normal	T1DM	100 - 42.6	226.6056178	19.21	209.278258	209.8650151	210.6763458	151.6082192	154.8513629	125.9762927	206.6818895	223.1702187	250.5030229	186.2394689	179.413756	280.7178961	279.7173482	244.0882815	239.0011187	256.7811677	226.826892	239.752088	258.9652015	252.8263191	231.6721357	256.820925	304.1706454	258.9309574	226.0703942	310.967206	227.8840672	226.1033171	198.7399556	366.3811718	138.5368462	104.7408532	147.5784227	150.3948862	178.803512
0.73_215.1825m/z		215.1824507	1	0.734566667	0.165883333	0	8.38E-13	5.16E-12	2.437571744	T1DM+ISO20	Normal	100	981.4906326	12.6	419.5941423	417.3416567	425.7439841	452.9326461	487.961374	459.3255162	334.0560458	322.6385424	309.333954	449.9090889	475.0011401	497.2836405	362.2210116	381.9090015	389.327391	382.7409738	358.0031913	348.8684061	408.0396803	369.1881947	389.6600922	405.6273552	411.3757123	405.5405909	1373.480401	1456.196059	1329.449492	555.4687586	632.5467423	672.6638307	771.0347031	656.7164533	556.2856337	1173.457157	1227.219856
0.75_215.8863m/z		215.8862745	1	0.751716667	0.165866667	0	0.005389903	0.000559925	1.458124328	T1DM+ISO20	Normal	100	343.3778196	25.67	253.8301067	262.669767	253.0678986	173.3871066	183.0902416	180.2448703	238.5761271	251.4864143	244.0765893	273.341072	270.1333804	267.1468445	318.0440271	338.0366133	332.5024209	248.8084022	249.5781184	239.0808375	114.2996694	128.035349	111.2395299	230.7443364	250.2764094	240.1317065	360.9573254	354.0500553	355.8781163	216.9685626	215.8657049	194.0641288	244.4550355	226.0147608	241.8059777	485.1466662	564.4040253
0.77_216.0970m/z		216.0970356	1	0.768883333	0.0858	0	0.013871031	0.001257466	1.503466392	Normal	T1DM+ISO20	100	102.257095	12.96	92.00345955	99.4498781	90.33084627	87.39787901	114.6004034	94.37317128	100.9810032	112.4545592	84.78675534	96.33392736	121.7441577	113.5752298	96.12812444	98.50873495	97.81142508	96.05797135	111.7177982	97.64560587	98.53719774	120.4510214	134.598595	89.67687878	84.80089818	120.2047592	65.83891875	124.8662007	82.70234393	90.9257205	62.15028575	0	78.21253515	72.53857759	77.84763233	91.85757205	31.70189041
0.47_216.8541m/z		216.8541264	1	0.471433333	0.6349	0	1.31E-10	3.35E-10	1.832430246	T1DM+ISO20	Normal	100 - 39.9 - 12.6 - 0.0654	3173.095898	10.18	1450.366701	1417.494251	1472.488061	1931.420074	2068.657644	1997.241632	1736.917371	1724.586839	1777.903025	1737.874275	1739.593296	1892.501064	1767.99168	1884.899971	1837.785551	1780.824297	1785.642008	1815.324272	1416.927698	1507.307843	1595.949836	1720.873608	1729.995464	1768.615247	3309.678252	4208.80733	4044.724131	2406.394987	2167.794894	2655.064459	1963.166336	2062.68881	2325.102793	4962.723624	3759.881672
1.13_216.8545m/z		216.8545024	1	1.134966667	2.225066667	0	4.60E-08	3.98E-08	2.086283675	T1DM+ISO20	Normal	100 - 47.4 - 9.46	3652.23798	13.68	1848.884468	1839.125763	1840.147508	1586.461299	1543.788861	1787.618986	1791.53418	1756.989621	1694.008076	2165.614459	2098.041906	1103.904736	1831.631517	1783.857269	2068.011044	1819.562133	2063.899996	1960.259422	1404.271311	1537.721233	1720.729877	1621.283888	1625.633551	1521.301318	4014.176149	2344.700362	3416.750013	2206.025563	2272.645611	2581.230101	2168.243502	2285.745708	1428.690549	5019.334021	5943.652029
1.27_216.9157m/z		216.9157447	1	1.266516667	0.646366667	0	7.48E-11	2.21E-10	1.79872185	T1DM	Normal	100 - 1.26	4152.149882	14.3	2152.009313	2207.341953	2325.454243	2903.67189	2750.645026	2913.893002	2544.187319	2480.876118	2611.866903	1744.668494	1763.835649	1861.730197	2013.60255	2096.583948	2117.098357	2165.802422	2105.409238	2154.935097	2527.33886	2612.884343	2687.318281	2174.831831	2241.064688	2244.288271	5492.616692	4866.474315	5049.247996	3949.147604	3656.341648	4577.372548	2946.694118	3010.716814	3357.709408	4144.547717	3948.245325
0.73_217.0304m/z		217.0303606	1	0.734566667	0.211633333	0	1.90E-14	2.14E-13	1.811082159	T1DM+ISO20	Normal	100 - 8.32 - 1.75	19395.48191	7.5	9835.216281	10025.3178	10248.78961	9792.229091	10459.44945	10261.64364	9597.355919	9718.328397	9704.182533	11431.12439	11444.37708	12414.35755	10699.19699	11018.06028	10716.34089	10920.70966	10697.78163	10900.25299	10739.51637	10142.12557	10465.89821	11885.49555	11781.25162	12124.99021	22004.2728	23251.49085	22528.05398	14140.78813	14520.55234	15108.00975	14425.13809	13652.28832	13652.51505	19863.40817	21443.47766
0.75_218.1038m/z		218.1037517	1	0.751716667	0.10295	0	0.127939507	0.009030582	1.131037484	T1DM+ISO20	Normal	100 - 18.3	1062.377171	15.03	913.778565	952.5552982	966.4975126	634.4758957	729.2318849	764.5800514	1071.302637	1149.963516	1085.152073	1069.924388	1052.001532	1138.71494	955.8955286	1088.239214	1047.632703	969.9523901	995.2068114	957.4114321	745.2402612	740.1871832	838.5694506	873.5989889	859.8989593	943.054297	880.1709681	820.9301408	1010.502794	995.0191615	1077.908372	315.7291628	1166.15291	1063.564394	1031.821913	829.1351319	1092.8361
0.70_218.8745m/z		218.8744664	1	0.700233333	0.080083333	0	0.028953337	0.002400142	1.264428378	Normal	T1DM	100 - 1.13	1064.084395	11.49	963.3831437	999.8903336	1005.340275	1309.493411	1335.266831	1338.359976	1034.07456	1052.843082	1022.70079	938.8438252	967.4919345	1012.222012	1158.261409	1138.804773	1150.702981	1065.561212	1019.060835	1066.507402	968.1628149	886.7369612	918.7844661	1038.842963	1070.654191	1076.035292	628.3078566	611.8876272	602.0819114	1133.659684	1187.215755	0	1038.393856	1006.874229	1148.556691	0	13.27749119
0.17_218.9508m/z		218.9507735	1	0.174	0.5491	0	0.047000512	0.003680052	1.444467814	T1DM	Normal	100 - 4.22	620.2970549	8.93	480.4020243	451.3131968	450.504817	444.6753301	431.9966847	464.1147767	400.2430235	413.1522254	403.6683732	389.9556806	413.1318653	380.938418	426.3734058	452.5960673	446.3212985	411.333046	425.6264273	420.1247846	371.5305856	349.1049976	407.3935018	481.5199813	494.4552958	495.8315922	1014.901815	981.3996914	1044.71883	390.1347262	376.8476069	415.3140135	368.0057254	422.8651464	361.8558544	1489.1289	1294.920968
0.59_218.9802m/z		218.9802203	1	0.585833333	0.0858	0	0.093817042	0.006825086	4.493901035	T1DM	Normal	100 - 1.51	121.8440858	79.87	14.29410547	8.457737911	11.05255883	15.82514486	12.56316511	21.37076471	25.44806371	20.98424122	26.58668506	12.93018433	13.80112201	9.515450829	23.73321648	18.07708663	16.8061185	15.16664105	12.93982102	17.90239474	23.6936838	17.10938118	17.47009973	103.9352968	105.7913475	85.262746	405.6499048	437.9754235	345.13858	21.40036714	14.43740145	47.49073759	16.66995688	13.19752702	17.5191756	494.6449854	446.1339274
0.77_219.0832m/z		219.0832146	1	0.768883333	0.051466667	0	0.28062516	0.018650027	1.123102271	Normal	T1DM	100 - 59	198.8676779	35.81	108.2952674	112.8954222	116.3764041	267.6411923	142.4144954	118.0265218	249.249534	145.3209481	269.2285147	143.1459376	136.8774416	250.7853493	284.4632268	177.8407016	145.4617249	291.9121803	139.4623578	265.1248518	175.1973934	284.4410367	150.2894033	308.9111799	299.6225823	189.8406031	418.4290699	521.8881874	206.8975776	283.9887453	122.6008587	213.1431811	72.77764747	70.33126435	288.0021413	243.8727898	57.26693827
3.39_219.1665m/z		219.1664725	1	3.388633333	0.165883333	0	0.002090555	0.000246325	3.208511271	Normal	T1DM+ISO20	100	185.904311	40.78	221.5982994	229.4750782	219.3865851	0	4.947495311	0	176.9592828	167.2265285	157.311182	201.4893989	178.3925162	238.2455731	192.2454928	232.1176676	184.3260467	217.2980066	207.0056659	238.0365872	224.5642466	209.0073847	208.7347205	255.1369304	241.6117053	256.5870706	4.198735367	0	0	140.9486749	135.3336579	139.3960089	141.0763998	155.8090794	150.3498551	0	0
3.41_219.4510m/z		219.4510045	1	3.405783333	0.194483333	0	0.002767073	0.000315151	2.953100925	Normal	T1DM+ISO20	100	158.5375438	39.39	183.376964	198.7554749	173.0551313	9.450318701	0	0	149.5794745	154.4919562	143.3438013	169.2669641	173.9347861	193.1848663	166.3385728	169.3407413	172.3138774	192.0125186	176.490864	194.6460295	203.1967305	180.4651684	191.4027091	196.8062072	199.2319582	214.2159359	0	0	0	109.404954	111.0508881	84.8798597	132.5339907	119.1907268	110.6921324	0	0
0.99_219.8461m/z		219.8460936	1	0.986233333	1.07535	0	0.005307035	0.000552544	1.400891368	T1DM+ISO20	Normal	100 - 12	2433.331408	22.9	2021.920563	1990.324158	2026.401305	468.2226619	371.2492122	503.9248063	1615.523218	1643.30515	1609.84519	1945.650931	1929.933434	2243.269637	1977.783858	1968.687923	1949.942903	2094.214595	2049.321079	2142.26596	1480.143119	1583.253743	1642.423405	2110.319211	2132.385442	2187.399003	944.8380599	589.7905827	684.7773951	2033.648581	1811.849458	2045.685792	1756.449252	1791.068289	2047.517627	849.2678964	1051.219228
0.90_220.1472m/z		220.1472399	1	0.900433333	0.2288	0	0.004407443	0.000471013	1.720684727	T1DM+ISO20	T1DM	100 - 44.8 - 5.37	2724.255931	47.79	687.2655137	677.7301027	736.8444192	1572.075159	1655.437658	1523.722042	2314.331819	2392.437467	2399.879357	503.4284179	492.4098696	617.2994239	3051.538528	3076.183621	2839.141324	752.787262	705.1169461	680.9480065	2213.713424	2453.021599	2483.850858	2294.956233	2318.232504	2366.528891	2117.214156	2515.713638	2310.899826	1549.129033	1395.088027	1373.024289	502.9902241	523.0204406	624.0232786	3159.427171	3028.547187
0.92_220.8174m/z		220.8174121	1	0.9176	0.051483333	0	1.57E-05	4.09E-06	3.283680311	T1DM+ISO20	Normal	100	169.9301867	24.68	60.46369148	62.2860592	62.04807106	37.73879001	21.57417371	33.39142968	53.17854654	53.4191983	48.56944434	64.01086393	58.71928136	55.90347522	59.88769476	60.58232006	67.98488896	60.4108244	64.03277054	58.08818705	27.77704953	43.58169689	30.52248971	54.28832448	49.25159022	54.28716954	141.0422671	42.73674548	101.6500593	77.37836444	79.77492443	20.70408556	105.6383651	76.2427206	82.97556845	185.0524155	310.6367191
0.70_220.8715m/z		220.8715385	1	0.700233333	0.080083333	0	0.030538709	0.002514378	1.277687961	Normal	T1DM	100 - 0.897	1018.474789	12.27	943.3980993	959.0003493	978.7390811	1261.059472	1330.528951	1300.887779	975.8575852	996.5312809	990.8661738	900.1991436	921.6183756	969.982327	1097.096416	1077.809487	1087.084597	1038.084888	981.5257999	993.1816849	934.6858611	819.0343251	882.5475959	987.3527941	997.957856	1018.365007	600.7199182	565.9733797	562.4275481	1096.574792	1128.612528	0	978.7296628	938.3628693	1096.57002	0	33.13664658
0.75_221.0670m/z		221.0669517	1	0.751716667	0.165866667	0	0.462039387	0.029445594	1.094675031	Normal	T1DM	100 - 47.2 - 29	851.9039932	20.84	619.0207447	621.3885019	625.8108526	755.737	769.8773661	782.4624171	619.4135049	594.8706874	638.0534942	1042.103359	1079.331686	1205.04521	640.2582821	695.4603058	675.5073461	926.1852428	874.7399277	908.1157429	780.2205452	839.5750598	848.3792771	1285.802587	1258.708255	1359.62844	973.2802785	1049.732502	976.8028514	635.6939885	547.3715547	412.6159849	539.0273851	514.5426724	567.1247167	1017.317692	1091.224308
0.90_221.8389m/z		221.8389205	1	0.900433333	1.081083333	0	4.61E-08	3.98E-08	1.311003067	T1DM+ISO20	Normal	100 - 18.1	2637.547867	9.78	2180.214946	2164.158093	2243.456812	1580.347106	1531.527695	1636.71931	2173.532684	2158.404378	2128.292538	2037.277988	1969.162929	2124.422742	2079.320055	2110.665322	2124.833409	2145.622531	2090.475288	2167.959189	1775.039329	1899.621392	1933.68437	1991.439698	2003.580782	2034.757591	2294.941311	1918.281684	1997.760085	2306.576908	2259.412731	2681.56092	2077.198346	2167.311285	2263.148352	2665.045069	2956.933344
0.93_222.1110m/z		222.1110442	1	0.93475	0.217366667	0	3.03E-06	1.07E-06	1.281619812	T1DM	T1DM+ISO20	100 - 42.9 - 22.7	436.8392831	11.29	331.4520377	328.1981133	329.5779608	294.3131407	311.0621168	297.800451	351.3372422	347.859767	338.2989041	402.7323893	419.7814274	470.9522057	378.565892	377.0050213	340.1420269	382.9814272	375.2434886	388.1529712	358.3827416	392.7339082	388.4657838	402.2481663	376.9407535	404.0442887	463.834644	542.7350791	542.6853705	460.0150035	398.1453597	371.8646302	406.3967628	443.5113568	467.2289971	343.7091861	296.514483
0.88_223.8328m/z		223.8328243	1	0.883266667	0.663516667	0	3.52E-08	3.30E-08	1.417448783	T1DM	Normal	100 - 24.3 - 10.3 - 6.6	1243.187766	13.21	879.6170792	868.4430087	867.8313333	1104.467022	1018.910539	1048.290488	1121.993963	1011.294186	1098.184608	725.5553368	725.5869093	721.2899072	911.3950947	838.5691369	846.4852207	880.229263	769.1600647	848.3320387	786.5078746	948.5179353	887.0264181	745.6659454	736.1614641	659.9274716	1593.689769	1254.880296	1305.334191	1115.749711	1070.537949	1307.503815	1035.89482	1049.84902	1005.436894	1717.336361	1842.445345
0.99_224.0024m/z		224.0024285	1	0.986233333	0.3146	0	4.24E-06	1.42E-06	10.51429516	Normal	T1DM+ISO20	100 - 6.19 - 1.99	289.0228036	83.16	332.4527658	324.753627	333.8496626	3.121125643	0	0	107.138732	114.2299886	111.3294791	67.09977871	81.74495855	83.48781042	321.260875	303.5956814	319.6941838	249.3832525	247.9488934	253.4322584	791.2518164	810.1626313	794.8571973	436.7063458	426.2553297	422.7908928	0	0	0	25.70589107	26.24466004	52.32331372	58.44765502	77.02389526	75.99907807	0	0
0.73_224.9788m/z		224.978825	1	0.734566667	0.165883333	0	0.011322153	0.001054396	1.365979353	T1DM+ISO20	T1DM	100 - 82.3	501.4348466	12.17	354.5534784	349.9509339	354.031982	143.3598191	143.611587	139.5182423	480.8495223	473.5418041	494.1467462	367.3834564	379.8587378	433.4681241	583.780395	585.4266679	554.3744225	523.7112891	520.6525116	501.6684493	396.4882796	369.8679912	372.6912402	404.1398266	403.5138983	418.6710021	111.2102551	157.8980514	133.5194914	582.3282416	510.6817097	543.3609896	519.0498466	469.5240268	493.0440596	54.26903622	100.7779845
0.70_225.0614m/z		225.0614332	1	0.700233333	0.165866667	0	8.41E-05	1.61E-05	1.527231762	T1DM	Normal	100 - 8.14 - 2.4	2104.024916	13.67	1312.7947	1335.03172	1351.261764	1491.629489	1766.966376	1764.363395	1177.38358	1264.933109	1209.01768	1368.429962	1423.574923	1518.529696	1439.934375	1525.36592	1549.558927	1399.982125	1371.055911	1366.161752	1145.757518	980.8780977	1038.301315	1386.075516	1404.10211	1473.045587	1889.314409	1861.577186	1854.835827	1595.338029	1709.767605	1528.663225	1504.36492	1456.214961	1566.906626	4778.814284	5459.118966
0.82_225.1119m/z		225.1118582	1	0.82035	0.080083333	0	1.18E-05	3.24E-06	1.590132187	T1DM	T1DM+ISO20	100 - 5.52	159.3482936	12.32	96.22866348	102.4055979	98.92954861	106.9188476	112.511308	105.5723214	106.2600625	104.7031108	109.4880667	125.490368	114.0676444	145.9230245	121.7249886	123.9195203	131.3464396	124.3146038	123.0024229	128.3513762	133.7015716	137.2599265	150.9770333	127.6526746	132.9230868	132.3006594	134.5203504	176.6314146	144.2158219	182.6688585	150.0685792	604.0258552	169.5244066	170.030615	163.733997	123.974399	95.65059208
1.10_225.8980m/z		225.8980238	1	1.100633333	1.956216667	0	0.000215849	3.59E-05	1.876856668	T1DM+ISO20	Normal	99.9 - 100 - 3.73	1101.302192	15.25	712.0584727	773.2198889	726.0419598	640.5326258	650.7948158	703.1732494	572.2466171	596.4989124	588.0410353	648.3928295	641.0222705	594.3103436	532.753269	510.5443354	564.6119877	545.8014386	627.7364858	564.1021751	478.1436548	471.7649741	465.3545724	546.2048576	499.6928186	429.6794285	1385.028245	1195.264653	1339.639126	696.432971	656.3401357	768.6534317	619.126314	658.639698	516.3044024	1644.60493	1794.72783
0.60_226.9675m/z		226.9675297	1	0.603	0.297433333	0	0.170751457	0.011768329	1.363614359	T1DM	T1DM+ISO20	100 - 22.3 - 15.6 - 0.278	950.5690573	24.67	300.2708773	300.6402501	272.1117689	1870.780676	1960.151466	1993.699375	359.9613583	374.0615958	336.0126721	297.0018032	275.243045	303.966419	1351.707303	462.1663374	454.9402012	479.5652551	445.1353545	429.8900186	681.5034002	211.1285642	267.1474643	1315.912519	998.4652677	1183.499061	2493.462067	2837.107335	2840.561442	640.6273296	707.8693407	549.960696	750.0309616	917.6119126	845.4191887	1126.370665	1393.576549
0.82_227.1255m/z		227.1255161	1	0.82035	0.131566667	0	2.53E-05	5.97E-06	1.261129133	T1DM	Normal	100 - 24.2	456.2007408	10.95	289.1350303	293.6825515	301.3902416	336.6012833	326.2542589	310.4126354	345.3733254	352.1206945	349.8732957	388.3145156	377.9095572	360.6241394	426.4300549	419.3951349	438.9940943	381.8223461	383.9693681	370.812424	392.608245	369.8174525	372.0442254	367.0609673	385.1112982	342.0007329	400.7726535	485.0279809	423.4700204	442.6241502	403.1885337	479.5273215	496.3014226	439.55741	507.5602421	360.0868589	372.6132564
3.62_227.2020m/z		227.2020391	1	3.62315	0.348916667	0	0.54342458	0.034232485	1.141572422	T1DM	Normal	100 - 5.74	286.9728053	15.13	218.6347782	193.6431136	210.587267	126.4555333	108.8902554	107.1727195	247.721429	248.3335127	244.2365174	313.6354833	323.8437987	356.497482	288.0427739	283.0001336	280.5061748	286.2572134	279.2895504	277.9692061	266.9152579	265.134299	253.636499	291.1976732	284.7877251	276.8226344	94.93435363	136.9417449	146.9259699	280.5707073	255.9885988	324.2033626	168.4233182	178.8778688	207.3144753	35.61373497	43.57939253
0.95_227.9833m/z		227.9833027	1	0.951916667	0.348933333	0	0.002535541	0.000292443	6.300210736	T1DM+ISO20	Normal	100 - 33.2 - 13.9	1505.26278	45.87	244.2511553	230.7764648	235.6564675	0	0	9.114983215	292.1875116	241.5126509	274.6491115	336.8215971	342.2808674	357.1644738	214.9382004	209.4480724	180.6530639	273.360233	215.7701161	228.4485743	216.3422372	233.3140349	248.0163035	379.065417	408.5529727	361.8180827	49.71186683	24.55544278	71.40239522	299.5662399	261.1289849	517.6841489	348.2289302	369.5077703	355.4687074	11.57233714	29.35262668
0.92_228.1602m/z		228.1601868	1	0.9176	0.303166667	0	0.672355603	0.041775709	1.229200329	T1DM	Normal	100 - 61.2 - 4.6 - 0.545	757.8524345	45.03	359.863216	364.6379653	374.4357146	457.946978	447.6502939	388.073245	717.963355	688.3189284	748.3250808	904.3720554	932.958136	1330.054377	765.3097455	731.8450729	619.4386444	1048.310898	826.8146742	922.9627766	347.8797473	340.6512252	378.124142	375.1843755	394.1998215	331.6641994	635.8040537	846.3125306	695.6552298	667.5054501	495.9707063	841.7993128	432.1345491	441.8932821	726.2781422	535.3844924	507.4692476
0.70_228.9034m/z		228.9034466	1	0.700233333	0.148716667	0	0.027918426	0.00233028	1.791211655	T1DM+ISO20	Normal	100 - 2.53	1311.99119	29.88	560.350356	580.7927893	593.7140841	1228.438411	1173.89852	1199.313314	590.8429654	617.682091	607.7880295	550.3642107	564.5543201	572.8739447	763.1311918	703.9039261	753.7539911	647.9597378	592.1176434	637.5127554	959.9176189	938.1938815	951.4634997	586.1597337	590.8190768	613.4979503	1587.492406	1716.031925	1656.157163	784.6838613	922.6670006	1217.811425	1001.949215	721.3953146	802.2994414	72.83190074	94.01356006
0.09_228.9562m/z		228.9562245	1	0.0882	0.469033333	0	0.494035447	0.03135653	1.065923072	T1DM	T1DM+ISO20	100 - 43.7 - 14.1	405.7886323	11.84	376.9760433	430.3022108	410.7631923	396.8456227	391.0068199	415.0387835	389.8552293	384.8776023	380.5781659	415.6206067	413.0015454	267.9006105	407.0319758	444.7442455	482.9490421	475.0780459	454.2467465	466.4990338	353.8709402	317.228954	379.6720675	394.6697902	431.8080326	405.2462893	614.0076565	489.1528584	564.5543552	350.5624643	358.6605174	451.5488785	322.205531	373.6852077	307.7275777	593.2382746	521.2973002
0.77_228.9655m/z		228.9655482	1	0.768883333	0.102966667	0	0.010554786	0.000991946	1.394631408	T1DM+ISO20	T1DM	100 - 0.357	253.7981423	39.25	241.2648026	239.3417153	242.0495894	41.60137205	47.40837191	46.7590065	209.2910745	252.9432417	227.424579	318.0449045	311.8801257	356.5408919	142.8717233	178.1186239	165.8939631	241.7809164	265.9226569	221.3314797	161.950982	156.5959405	175.6517016	218.8811604	237.5518136	264.7060533	0	0	0	254.5349619	224.6877472	64.53938886	215.7503848	210.8035388	240.7766037	0	0
0.84_229.1326m/z		229.1325509	1	0.837516667	0.051483333	0	0.65793039	0.040918244	1.07830295	T1DM+ISO20	T1DM	100 - 12.4	211.5838491	17.11	181.6335022	175.8747369	191.5248059	131.3793184	145.5429549	137.2101908	195.9163015	202.2052096	204.6455448	260.2930133	275.1947554	239.466445	208.8824363	227.7844442	231.0828129	201.9879364	190.6200628	206.2671167	186.0681016	190.1722902	191.796262	208.4551019	235.6597054	198.2157588	228.5507073	248.6911246	207.9495332	227.1410005	230.7565827	73.26410522	220.4281979	214.9446087	148.2952745	218.2007319	180.0545401
3.79_229.1967m/z		229.196663	1	3.789033333	0.366083333	0	0.03536873	0.002858858	1.259229472	Normal	T1DM	100 - 15.9 - 3.4	578.5285312	27.85	706.5796611	701.4073753	691.4612328	218.4318497	238.7532095	239.5314061	537.7233186	541.0432035	533.894128	801.0233276	782.551072	868.7883032	558.0393224	602.4063978	557.4532784	647.6650465	624.6365013	626.8668036	559.4809296	560.9867909	597.3366	558.4390256	571.3422486	558.8437158	127.9403923	130.7376238	129.6013048	401.9221004	398.4490935	447.7756136	470.8312055	477.2217891	467.1794282	120.8003598	114.8108665
1.60_229.8754m/z		229.875356	1	1.598266667	1.84185	0	0.000148264	2.59E-05	1.361193609	Normal	T1DM	100 - 71.8 - 6.95	934.0214863	13.7	1199.559522	1217.09023	1219.519898	766.7085843	755.3011382	711.4892619	1096.438809	1028.669809	1025.479729	1081.735736	1062.946959	957.6447262	859.6046874	845.8197391	897.1904706	910.8542793	987.6690637	917.4833523	779.0650092	868.4984671	983.2800553	817.4598091	749.1487235	677.8576116	322.1846536	256.4679836	251.8387628	778.9527283	763.7905347	835.3576486	671.238705	736.1041765	626.9891426	404.2419501	468.9804516
0.77_230.1023m/z		230.1023325	1	0.768883333	0.120116667	0	0.805717872	0.049452015	1.175266146	T1DM	Normal	100 - 71.7 - 15.3 - 15.1	397.9826192	17.19	285.9867478	310.6070885	318.0727924	252.2351637	282.6716727	277.8197809	280.2699582	312.7202389	268.2491178	386.1345347	387.5213992	368.907417	289.6539331	411.8585613	396.4165828	295.894075	382.5677476	302.4089758	287.8165002	406.6758225	392.5776647	387.4952793	384.3727863	458.2319859	539.4180682	495.5212956	502.0825075	386.8994611	449.8189655	23.57813163	394.4104909	412.5983681	265.4029717	447.9220494	434.8998191
1.05_230.8709m/z		230.8708683	1	1.049166667	0.446166667	0	0.000404083	6.04E-05	1.330616389	T1DM	Normal	100	287.4387972	18.75	220.2377953	211.5492994	219.8313371	277.4522389	279.3051652	295.5423015	276.0986647	289.286304	273.2827873	200.0500093	188.5873435	194.1975705	199.5772308	194.8237159	195.9777625	173.4535435	178.2566103	175.1854551	219.2156362	220.3611192	209.271061	143.952112	180.312816	168.6548922	314.6593536	185.6559365	254.532468	247.474883	268.3302316	243.8882052	207.8737822	235.1549093	192.4271078	358.6182768	526.6069438
0.70_230.9006m/z		230.90059	1	0.700233333	0.097233333	0	0.043789809	0.003453434	1.772795495	T1DM+ISO20	Normal	100 - 2.36	851.003583	31.55	375.1481144	381.9030621	379.5079779	841.9057487	789.8093036	778.0993332	393.9573428	396.7030369	402.6308479	339.8551041	367.3092431	385.5600678	499.2492534	452.8186176	485.5835471	404.7604808	381.8776546	403.8500088	633.7896055	627.0384396	639.245205	370.0798176	389.4707713	400.6833212	1020.314505	1118.425387	1080.222757	499.2199774	582.3493591	12.57676976	632.7885872	461.7779267	529.8411927	0	0
0.92_230.9971m/z		230.9971095	1	0.9176	0.417566667	0	1.57E-05	4.09E-06	2.170018806	T1DM+ISO20	Normal	100 - 13.7 - 21.8	3708.365382	36.34	825.7539325	849.3730936	910.613918	1136.990425	1085.960493	1065.718772	1165.878382	972.8201621	1164.865673	1383.240783	1361.380784	1729.358575	2389.575092	2264.367753	2024.392773	2364.615142	1925.729062	2181.392415	2261.022469	2462.400236	2332.53868	2450.579618	2427.643012	2277.612655	5491.523298	5667.838606	5490.528585	2820.776829	2430.775994	3097.750043	2563.799967	2573.100701	3057.42432	6018.097443	6012.811432
0.82_231.0786m/z		231.0785922	1	0.82035	0.165883333	0	0.838130827	0.051287589	1.065455077	T1DM	Normal	100 - 22.3	186.1827377	25.56	157.1688575	152.0452727	147.0939314	88.39091408	87.7956358	91.94680449	151.5363388	149.9923865	149.9508938	167.9462077	165.4633016	203.6272865	245.0395198	250.6281751	206.5777151	212.0810538	182.8419634	206.1745585	222.7261326	196.4216162	224.6901319	170.3060035	189.9620678	173.4685057	124.5386243	109.1490275	103.546196	275.7824171	275.8642575	634.6757415	317.7176523	306.9628919	343.2484682	75.77456774	33.51391171
1.00_231.8643m/z		231.8642979	1	1.0034	0.463316667	0	0.404524735	0.0260131	1.230835835	T1DM	Normal	100	162.2399433	37.19	201.3438115	186.9557933	204.9974449	183.2806948	207.9302516	204.6378041	167.4936786	164.4593317	163.6266715	117.8600732	137.1562029	94.48738603	115.5644802	103.9977256	117.7984574	99.75512794	112.4232081	103.9865542	97.24656561	107.8061385	103.0185909	58.91283462	56.57431805	52.19455489	191.7756204	216.6665515	195.622808	123.5576326	135.0957169	138.4168592	98.35835382	99.64167228	100.8201049	283.1481278	325.890799
1.10_231.9318m/z		231.9318078	1	1.100633333	0.24595	0	0.004266077	0.000457249	1.268995548	T1DM+ISO20	Normal	100 - 80	365.1115351	22.36	243.4659278	264.8151256	273.5771381	174.4043516	183.7173891	172.8179568	319.5122694	344.0763131	344.5593636	294.97169	267.431844	227.0578658	370.0524166	357.0023156	361.7605916	303.152704	273.873969	271.2005359	236.0661703	248.2315543	247.8789668	350.8516349	391.7713217	382.9575046	272.072611	272.3943446	309.7338932	388.3176442	363.2526994	224.9886621	328.8094627	329.6898174	287.8367112	504.4934198	482.5485282
0.04_231.9319m/z		231.9319179	1	0.036733333	0.61775	0	0.003105438	0.000346694	1.394183635	T1DM	Normal	100 - 54.8	1643.876435	14.22	925.515526	922.477164	970.1028235	1373.835723	1334.333216	1400.358138	1026.764927	1059.047028	1063.772824	1185.270279	1139.679783	874.8165209	1323.202466	1245.573117	1323.456712	1211.465419	1341.575528	1272.479039	1086.755262	1026.144563	1115.429226	1374.027664	1376.675174	1325.547378	2515.541109	2218.37424	2446.675799	1279.706547	1282.259086	1541.088255	1208.593249	1344.718824	1179.310198	3268.52801	2784.274052
1.75_231.9342m/z		231.9341561	1	1.747	1.2584	0	0.00026387	4.24E-05	1.262722058	T1DM+ISO20	Normal	100 - 38.1	1898.340337	15.88	1265.677502	1247.463459	1298.981536	1123.570226	1176.698783	1175.544465	1447.600571	1499.122637	1505.297038	1463.310326	1489.438622	1475.006828	1720.602825	1747.106104	1783.619738	1613.884376	1635.643264	1652.946484	1295.866806	1365.140371	1397.627413	1885.728807	1901.902353	1913.135125	2238.245485	2250.580313	2180.348548	1877.93855	1802.954871	2083.194307	1769.068659	1793.943026	1791.88598	2659.357934	2588.375732
0.67_232.9872m/z		232.9872155	1	0.671633333	0.148733333	0	3.72E-05	8.16E-06	1.456502062	T1DM+ISO20	Normal	100 - 4.5 - 0.694	1200.251021	22.03	615.9515722	623.5699756	641.9481422	956.7597445	1011.28156	986.4234265	700.8423505	731.05933	691.6610709	599.5650548	611.9929353	662.4087895	745.7650296	802.7923916	791.9817019	1128.551531	1130.985062	1123.618622	1003.432613	997.8971546	999.0866217	714.7817567	748.8447765	756.3365323	1150.775909	963.0013524	927.4408061	732.8981991	876.8056178	415.5700825	1045.569715	1056.226159	863.5061978	1023.253977	1138.086644
3.47_233.1552m/z		233.1552232	1	3.474433333	0.251666667	0	0.001314177	0.000164489	1.19393455	T1DM+ISO20	Normal	100 - 4.76	145.0119687	14.7	134.3205344	125.8107587	135.3509014	86.20928448	93.47537269	92.60341362	115.4573201	118.920226	130.2198103	118.0238238	112.2812177	111.3187362	143.9522597	117.5849745	126.9157165	146.8342395	119.0918371	118.1488761	106.4328446	104.9295483	115.040193	149.3848348	148.4888307	144.1776747	171.3802128	169.7892207	133.890993	150.7702057	134.6785703	148.1516291	149.9523534	138.1474465	149.7627617	164.2549791	159.6776656
0.34_233.8560m/z		233.8559728	1	0.339883333	0.383233333	0	4.39E-06	1.46E-06	1.602377637	T1DM+ISO20	Normal	100 - 13.3	193.0524612	14.88	118.1570486	127.3084917	118.8729918	142.6536088	153.1113465	160.3588627	108.27101	126.1472189	128.064772	115.7305472	125.8822247	119.4862516	134.3213525	127.1299913	137.9329111	131.6832916	110.4807103	115.4802972	95.77239549	93.46125765	93.62055466	95.41629324	105.5198667	106.6268004	194.9857211	281.2782146	284.0667803	150.5547309	151.9676694	139.6499217	126.1189553	130.1038803	114.1793724	375.2015169	265.9090164
0.72_234.8636m/z		234.8636241	1	0.7174	0.211633333	0	0.037359402	0.00300198	1.675599438	Normal	T1DM+ISO20	100 - 0.197	746.5314228	15.49	613.1577737	613.6404389	629.1702818	888.5718995	941.0773471	888.1092033	905.3817115	901.4884334	900.5212914	591.1616393	605.7951747	599.9038739	707.3075151	736.2180385	720.3925948	662.4551744	623.7419701	670.7138957	823.4408007	779.3525414	787.2664425	763.7959393	773.5142999	790.5758665	220.2981468	229.2108329	236.7388152	958.3277586	962.6219509	1081.61234	671.1139478	642.2596404	714.1300074	0	0
0.90_235.1339m/z		235.1339228	1	0.900433333	0.234516667	0	0.00208284	0.000245681	1.708835612	T1DM+ISO20	T1DM	100	808.0030547	44.7	231.8706138	239.6610557	243.1596618	470.8677899	506.6111004	439.9098719	722.6695427	680.0950122	712.3250923	184.4691466	171.8080884	257.4023712	879.7037883	882.4369344	747.8522576	263.0847546	209.8542899	249.1999754	671.3885244	698.5961266	701.4513558	660.6959699	677.0393783	667.5761007	646.1216392	742.6917999	717.8509843	448.5001061	427.7536885	444.8048891	186.8331711	182.7722367	226.7030492	850.3557275	795.623764
0.77_235.9193m/z		235.9192822	1	0.768883333	0.3146	0	0.000348272	5.38E-05	1.423441856	T1DM	Normal	100 - 1.55	967.6445773	14.78	611.6035668	617.7659	631.0418872	810.7333145	883.1983984	862.7694813	459.0150664	476.9968205	443.6936348	614.5156165	614.9217255	612.6531662	602.3578077	650.9883622	658.7845828	812.9942485	829.5108798	784.7638458	658.670141	686.9065853	705.766748	759.0392667	759.3715976	766.9485742	1422.888969	1394.823964	1421.254292	768.0681853	787.0564635	728.9663037	687.9584517	702.4687015	635.1373432	1755.477296	1893.726972
0.60_235.9260m/z		235.926018	1	0.603	0.6635	0	0.095240555	0.006916352	1.288487425	T1DM	Normal	100 - 12.8	3384.570698	10.44	2840.026294	2844.466309	2918.393723	3163.619771	3264.169878	3129.827583	2556.890273	2577.314811	2543.860535	2544.018976	2441.850205	2384.311065	2611.571247	2737.585526	2682.454442	2584.012299	2463.994226	2523.206972	2248.67039	2250.037117	2421.24029	2436.595224	2438.859776	2435.700236	5112.654232	4666.232225	4825.680392	2602.587384	2672.883235	3150.038353	2522.034513	2695.77353	2449.641411	7001.059742	5796.131297
2.66_235.9260m/z		235.9260419	1	2.662183333	1.144	0	0.022910189	0.001962275	1.575174712	T1DM	Normal	100 - 7.22	3321.501324	15.76	2105.160719	2159.980711	2173.073175	2849.878616	2922.551755	2886.867977	2087.724636	2088.339881	2098.070336	2081.635811	2031.835798	2083.249925	2101.770703	2093.81475	2074.825934	2039.95808	1963.680333	2000.470924	1631.577786	1728.31876	1709.677445	1937.361362	1915.577595	1842.336674	5191.529832	5002.369841	5329.146507	2344.046199	2038.510756	2440.949754	2157.169789	2108.915082	2213.735196	6947.818771	7385.520863
0.90_236.1045m/z		236.1044576	1	0.900433333	0.417566667	0	0.003527551	0.000387738	1.565407617	T1DM+ISO20	T1DM	100 - 23.7 - 5.53	6515.093303	40.9	2157.200895	2143.501191	2213.16896	3602.193709	3808.102281	3524.365826	5745.689145	5737.739004	5866.795156	2000.251333	1968.747967	2446.036808	7114.957005	7244.120519	6561.466963	2360.507807	2203.056229	2257.875483	5283.115743	5702.163918	5853.82677	5624.769059	5655.628043	5850.865491	5348.945304	6222.264662	5770.015438	4185.787878	3750.825456	3916.920966	1819.374708	1870.72772	2203.176239	7268.774515	6958.256967
0.72_236.8601m/z		236.8600826	1	0.7174	0.194483333	0	0.016770471	0.001484555	1.6678217	Normal	T1DM+ISO20	100 - 0.161	530.4481035	16.57	430.0372232	442.892427	439.3757503	645.9646303	663.6703787	672.4279028	635.1516082	659.7217734	647.9954408	408.7909054	438.7347569	443.543739	489.9076036	509.2722275	493.3565165	481.8080744	432.9057648	444.1116685	566.2145973	565.1113778	551.0501106	540.4577687	555.948274	572.3039637	190.3075286	180.6766487	178.9115628	675.0815439	704.1918279	743.9857884	465.300053	454.2803425	489.7581291	11.86432603	4.416200721
1.28_236.8812m/z		236.8812268	1	1.283666667	1.510083333	0	2.46E-09	3.82E-09	1.588696472	T1DM+ISO20	Normal	100	2106.107811	7.51	1245.229781	1260.15395	1304.591844	1500.539589	1473.904458	1603.322753	1368.438742	1351.785762	1391.745754	1274.654725	1251.293671	1128.681692	1334.990586	1342.747635	1352.508914	1353.15003	1315.810716	1372.780889	1196.125319	1252.891276	1273.004951	1283.528959	1307.783564	1276.725018	2562.962574	2295.045001	2466.659977	1655.311551	1607.201935	1757.883598	1497.881964	1557.420258	1423.144396	2782.832324	2995.997067
0.80_237.7659m/z		237.7659388	1	0.8032	0.217366667	0	1.18E-12	6.68E-12	6.920696684	T1DM+ISO20	Normal	100	200.2473807	23.91	39.05233845	34.69761265	38.8009597	29.69303697	37.55155918	34.92650154	20.26243803	16.80511582	25.92029149	23.55628758	33.04271405	21.68549259	37.4697555	29.04864499	31.9109801	25.99130076	34.54214866	24.76426093	32.51277586	28.68486347	30.42045564	25.95074198	13.62547903	23.51391839	220.0460256	147.2789753	181.4310634	63.21669518	80.43692123	76.36813191	84.99386224	78.22446972	70.4633346	270.1365455	339.4187142
0.73_238.0298m/z		238.0298418	1	0.734566667	0.06865	0	0.119408511	0.008486967	1.330365381	T1DM+ISO20	T1DM	100 - 50.9 - 36.3 - 0.249	377.2196754	10.55	283.3612342	276.2829898	316.06792	155.211504	180.3322002	196.2670303	268.06351	343.7142042	275.24453	376.3040816	377.3504264	418.299357	293.8883261	400.6514796	378.7539899	295.3239378	355.5039537	267.6563565	310.9955057	258.7277119	343.1845123	321.2446639	315.6362452	398.0170688	241.6662443	297.2334072	310.2599734	347.1384689	389.7266649	0	384.6768972	351.77794	308.5208631	304.5552887	297.7850679
1.23_238.8928m/z		238.892815	1	1.2322	2.574	0	2.48E-08	2.51E-08	1.681759096	T1DM+ISO20	Normal	100	2379.784938	6.04	1498.435404	1481.193911	1481.572726	1538.391774	1575.024877	1567.232136	1441.241779	1415.06064	1409.449329	1351.987044	1316.147276	1301.705002	1397.756894	1398.534383	1433.115965	1408.594585	1391.526204	1415.389323	1233.575124	1298.589981	1320.84595	1431.919325	1470.053986	1384.023783	3162.640826	2881.46165	3024.341515	1934.514849	1825.639694	2044.940446	1715.118366	1747.010615	1699.924328	3527.868174	3806.899529
0.70_238.9321m/z		238.9321444	1	0.700233333	0.09725	0	0.000104171	1.93E-05	4.436553987	T1DM+ISO20	Normal	100 - 14.1	2218.36147	63.63	297.1460097	349.2262201	322.3768332	905.6991527	771.1968753	808.9523863	322.3645188	319.267875	320.8751734	277.2933359	285.9668255	276.4457849	418.35167	374.9846144	439.3924431	319.0809791	305.4911253	312.0769302	1027.452941	1304.330887	1321.019826	295.7849475	303.4210475	322.2585817	4370.42205	3666.873172	3687.46328	438.7281169	770.4193293	63.26824303	1874.080276	1274.929575	487.7591527	97.1976599	143.3989273
4.09_239.0627m/z		239.0626984	1	4.086466667	0.411833333	0	1.20E-06	5.15E-07	1.637188374	T1DM+ISO20	Normal	100 - 9.02	213.4099635	9.96	144.9683319	152.625701	146.5973029	143.9679613	148.5153025	125.4609702	122.1780124	110.9086036	140.9143778	138.9607845	125.1481761	123.0316989	144.1270478	139.9710918	115.1335711	125.3012237	130.1636064	111.3849204	121.7468543	118.9296505	112.2012367	120.7565642	125.0736004	140.3694548	169.7283091	188.0598311	232.4783258	175.5344439	129.40286	140.4418534	157.2739685	163.1591471	126.926059	313.5362013	333.9565568
0.99_239.1318m/z		239.1317644	1	0.986233333	0.034316667	0	0.095989432	0.006959931	1.305036815	T1DM+ISO20	T1DM	100 - 18 - 26.7	499.994213	27.83	290.5275073	303.9995094	290.4247992	315.378877	334.5047435	248.2524233	478.6252252	455.8395183	481.125162	291.4850275	284.5426588	278.6749941	512.3233312	488.3581918	447.8420894	293.5995387	346.878467	256.2739042	578.9341224	427.6626763	625.441661	460.0191403	454.6368161	464.4488355	572.2520642	447.3981066	439.9036326	356.9929517	292.0742329	201.8807428	258.3980483	509.1396017	338.7315995	333.1728438	426.9826967
1.10_239.1651m/z		239.1651403	1	1.100633333	0.480483333	0	0.063480719	0.004817093	1.312320504	T1DM	Normal	100 - 18.8	1766.621952	30.48	1231.895492	1233.604355	1254.357693	675.7813679	632.2903415	534.003407	1284.886509	1165.865167	1262.793934	871.0540015	868.7267624	1173.787413	1938.153718	1819.410145	1585.554833	1939.305458	1686.41303	1861.845256	1503.123964	1372.632892	1452.547058	1648.498631	1713.753867	1598.077431	1116.78306	1308.113692	1148.678187	2827.784492	2481.76474	3085.192284	1265.765732	1222.798258	1600.312157	1202.232468	893.5393726
0.79_239.7612m/z		239.7611575	1	0.786033333	0.268833333	0	3.86E-11	1.30E-10	5.820133071	T1DM+ISO20	Normal	100 - 1.36	3585.619714	16.02	705.2415458	715.184342	738.9556948	771.3983374	720.3608076	810.1804416	470.459321	453.4786571	464.7563715	615.4880016	612.7864316	556.4781632	589.9083002	615.673893	633.9405255	665.8050711	679.91704	659.3355419	589.8424631	586.9182217	595.9325914	510.232169	513.6955096	509.7531672	3976.953767	2665.139387	3414.717703	1183.654078	1422.07631	1432.274134	1514.878196	1475.696009	1164.178428	5024.818401	6462.31776
2.69_239.9032m/z		239.9031768	1	2.690783333	2.636916667	0	0.00018552	3.15E-05	1.680164163	T1DM	Normal	100 - 50.7 - 45.1 - 10.5	28794.05819	12.43	18050.40455	17875.38905	18237.96648	21535.1247	21974.97685	21851.68995	17264.77083	17231.35789	17090.01447	16416.77169	16298.4194	16704.78653	17015.12971	17317.26612	17279.08666	16704.41656	15994.65817	16303.51575	13355.73824	14329.95735	14490.87872	15961.93221	16132.71742	15886.52808	43422.90882	43472.73971	43278.77885	20465.66276	18603.81351	21201.09454	18747.88671	19062.93458	18983.14955	55284.99108	57381.66472
0.47_239.9036m/z		239.9035762	1	0.471433333	0.61775	0	0.058963714	0.004506826	1.253202253	T1DM+ISO20	Normal	100	3985.391453	12.06	3749.313748	3756.718524	3787.318508	3726.365405	3865.570879	3436.794291	3134.366171	3078.993171	3089.536443	2863.887075	2774.883554	3471.680782	3188.481666	3333.522004	3055.923222	3181.894305	2848.522753	2996.951256	2523.126097	2681.240352	2752.744258	2928.999978	2985.085849	3112.068629	5346.252706	6074.295681	5607.716262	3114.407808	2944.840467	3513.306344	2808.193253	3059.639239	3313.046822	7532.059027	5833.618731
0.95_239.9991m/z		239.9990548	1	0.951916667	0.29745	0	0.001929648	0.000230098	2.029198914	Normal	T1DM+ISO20	100 - 4.25	396.8717986	32.08	411.3700364	436.0052532	449.0410339	125.0794043	120.6520468	123.0972126	424.9608614	423.2672189	427.3842039	433.7824292	441.272933	509.9363771	346.403133	349.3958376	314.0218097	572.8931658	550.9785832	547.8973287	318.7028221	354.3277303	371.8268167	489.5955283	506.0828542	476.9485454	66.81888392	66.89598549	79.83271408	454.8185555	378.711755	456.9825013	94.24635873	110.8718302	121.8811105	0	0
0.09_240.9109m/z		240.9109377	1	0.0882	0.583416667	0	3.09E-06	1.09E-06	1.532622863	T1DM	Normal	100 - 24.5 - 11.3	6122.214781	11.37	3342.465578	3346.270827	3487.284893	4777.544954	4893.638078	4906.8607	4062.942308	4028.293701	4029.857571	4118.326619	4020.847069	3034.138984	4073.644968	4226.784486	4317.302241	3932.686861	4074.892152	4121.125711	3555.855506	3834.027318	4028.766984	3886.29317	3896.304254	3874.237139	8148.106077	7495.382243	9019.300643	4867.727212	4781.267054	5536.092071	4346.453888	4661.903587	3987.240501	11687.53631	9417.175171
0.70_240.9294m/z		240.929408	1	0.700233333	0.13155	0	7.80E-06	2.30E-06	4.058693784	T1DM+ISO20	Normal	100 - 27.3 - 2.39	875.4514059	55.25	157.9785764	158.5278464	143.1311957	390.0403507	299.6486005	312.1020235	138.0483084	152.5721926	150.2930133	122.6122588	121.7353923	124.2507616	193.4276213	167.9682497	178.8085377	152.3383399	166.5839334	155.4710503	418.3818094	497.5219535	502.8189965	171.412264	163.0286121	138.045819	1632.950349	1395.001355	1391.352223	235.122308	312.2011127	436.5573796	688.5728079	482.0019893	229.4271378	67.72195274	92.77205097
0.77_241.1107m/z		241.1106676	1	0.768883333	0.183033333	0	0.129497727	0.009134661	1.17469639	T1DM	T1DM+ISO20	100	263.9741137	11.31	212.5448178	224.2530439	225.1906482	213.0653793	257.0517919	261.9844001	176.0832197	223.7592264	194.5304587	244.6134105	250.6066001	260.6191031	224.9320581	288.643754	275.5198828	239.4900767	241.0140139	231.1740266	189.6749564	235.9120259	243.737443	218.0769769	236.2572489	255.1401395	284.9949175	278.4562662	284.5371991	231.4314365	234.2825388	99.86314662	207.8579142	221.0041639	215.4110023	402.3314626	417.5957056
0.87_241.1348m/z		241.1347957	1	0.866116667	0.080083333	0	0.001692912	0.00020492	1.414148617	Normal	T1DM+ISO20	100 - 51.2 - 91.1	137.2762855	27.73	142.4468125	129.6831083	124.9361435	65.24886173	86.63744753	98.68295824	141.8761085	155.4325748	148.4218207	217.5158516	224.4200349	137.9214084	129.5345138	152.492263	186.8375103	137.3645539	191.4803456	124.6550234	114.318435	132.6397293	129.6226457	100.8405915	101.754301	119.8678086	119.4270703	136.3046139	138.9226062	111.5733079	115.4705546	206.5193161	101.3240849	75.34018536	109.8961207	104.120449	225.2800622
3.74_241.2158m/z		241.2158156	1	3.73755	0.348916667	0	1.46E-07	1.00E-07	2.000168789	T1DM+ISO20	Normal	100 - 3.45	310.665839	16.05	149.4421874	169.9129142	152.7077336	85.83089215	79.67220424	97.54397153	177.8033401	174.209309	167.3237022	166.1749322	154.4661904	167.7115935	191.8536762	194.5216387	171.6066564	171.6158173	184.9604234	144.9778654	171.5022555	155.1659777	154.9864034	144.0983362	139.0545298	160.5329222	96.62130386	119.5011421	102.9797282	214.7578361	195.195921	231.1041329	163.2736096	169.4444132	196.9633925	173.4537615	217.6029351
0.79_241.7586m/z		241.7586038	1	0.786033333	0.268833333	0	4.76E-11	1.51E-10	5.792108453	T1DM+ISO20	Normal	100 - 1.7	6858.855914	15.49	1371.058297	1370.01221	1430.086436	1409.441983	1365.691832	1517.749738	907.633667	868.6129813	879.4132684	1210.743719	1196.056423	1071.62254	1155.235722	1198.830376	1248.349068	1273.891618	1317.348557	1282.897553	1101.934208	1119.89825	1143.493697	941.2788366	1009.487961	1029.372575	7510.586749	5029.347337	6408.920595	2237.665453	2637.41209	2659.769031	2761.855608	2803.228289	2166.806672	9303.117277	12272.0968
0.93_242.0145m/z		242.0144608	1	0.93475	0.217366667	0	9.87E-10	1.83E-09	3.830524591	Normal	T1DM	100 - 19.8 - 10.9	480.8223349	55.82	387.2424109	373.8204124	414.3750329	303.953403	317.5561056	320.5856151	137.9215553	138.08765	158.8476592	1314.572672	1250.074452	1462.568052	224.916644	172.3424672	150.7541493	788.4836684	623.4374445	704.096914	220.8341182	251.8257859	232.9933409	552.8925855	530.5142995	507.0395996	62.71814621	75.73039691	79.58153878	154.1137315	101.4727261	86.21724201	65.56123564	38.34338282	82.26690664	31.77585528	41.75611526
0.80_242.0802m/z		242.0802034	1	0.8032	0.263116667	0	9.40E-06	2.65E-06	1.469054716	Normal	T1DM+ISO20	100 - 9.26 - 1.75	39815.17357	16.92	40784.40154	40837.62735	41813.20265	50611.23562	52749.01161	50739.14591	31573.88166	31422.38867	32452.71888	39127.52386	38803.36666	42877.87041	42740.22089	43544.2355	41785.82694	41071.84771	38759.60027	39682.37715	35012.46344	26407.6923	26324.49291	41895.80321	41588.84366	42958.38684	24425.83176	25983.51796	25433.29133	32634.18589	33316.54338	34039.59008	29435.43212	27018.08112	34285.84038	16258.39423	18607.7428
0.99_242.1769m/z		242.1769173	1	0.986233333	0.680683333	0	0.998123856	0.060478988	1.203307158	Normal	T1DM+ISO20	100 - 24.4 - 2.31 - 0.0343	5818.222777	51.54	2557.515537	2613.016068	2694.428908	1836.672032	1896.436708	1777.297516	8899.998138	8826.812959	8795.631767	11962.63468	11968.47844	13775.29967	4691.208011	4687.698749	4349.907278	11972.80887	11007.43943	11614.46363	2605.607583	2345.052986	2388.409226	2120.686059	2097.409365	2152.433045	3293.462296	3407.491781	3303.701941	5763.154442	5301.825998	5756.110185	3375.11101	3472.750422	4328.697346	2654.808797	2209.699053
3.97_242.1773m/z		242.1773434	1	3.972066667	0.480466667	0	0.001897221	0.000226727	1.383901403	T1DM+ISO20	Normal	100 - 34.7	241.2194456	27.89	257.1378564	278.4483403	242.8178966	160.3950836	163.3807925	146.5265952	180.391732	200.9247565	181.2135647	226.2582464	183.875452	230.8989963	156.6631396	156.4944183	131.8324374	186.1382125	171.2313616	215.0288237	112.6989858	124.4073212	120.2297465	148.6930031	107.8150086	99.79241601	142.8284663	153.6996374	156.6788901	150.8925824	176.3724225	170.5434215	135.3626998	162.0353602	152.3788039	256.3283746	279.4099575
0.80_242.2379m/z		242.2378841	1	0.8032	0.097233333	0	7.71E-07	3.69E-07	3.467853937	Normal	T1DM+ISO20	100 - 0.983	1014.753162	23.51	1221.594237	1204.251551	1217.05859	1416.644751	1478.880232	1395.521177	722.5257931	708.3465211	728.7471014	984.0909017	983.5104322	1123.038834	1070.649416	1106.871084	1051.0415	1011.2193	928.1305687	917.3923435	860.7850218	611.832655	595.9002234	994.3643313	989.7259323	1031.953396	129.2469307	165.6559283	137.3181599	615.1693749	607.7586448	94.68037331	580.1066535	543.6573792	700.496437	24.07238084	29.02894969
0.80_242.3587m/z		242.3587446	1	0.8032	0.051483333	0	6.58E-11	1.96E-10	18.99140635	Normal	T1DM+ISO20	100	154.9687757	44.39	265.6674306	252.4553474	234.1024755	286.3500816	285.3280675	242.6323165	79.99737043	77.13805576	77.50969861	133.6301391	139.3069851	173.8617828	154.9933185	158.9479503	147.8532163	142.5006546	110.2784118	114.519882	104.4232468	85.62253941	75.417444	124.0357198	124.7929982	127.8854835	0	0	0	37.45985438	36.50153386	0	32.2535682	35.46502826	52.24703972	0	0
0.60_242.9435m/z		242.9434676	1	0.603	0.085816667	0	0.004944972	0.000519806	7.935770624	T1DM	Normal	100 - 3.63 - 9.48	366.9209123	87.83	7.986262912	5.306690072	9.371661094	118.2929016	143.1703009	145.1478617	16.76433298	26.20663921	16.45957366	7.100855003	2.193559892	3.654827544	30.61445152	24.29135977	25.23881526	7.577784048	6.800405595	2.654725084	46.64119117	7.067305709	8.32830608	141.4553368	141.474013	165.8727681	1676.919158	1967.760883	1877.3769	17.47162916	42.8067624	36.51513152	16.54577795	23.72763791	16.06189941	728.2344215	941.9055516
6.54_242.9437m/z		242.9437445	1	6.54035	0.245966667	0	5.18E-08	4.32E-08	1.941818447	T1DM+ISO20	Normal	100 - 0.895	260.497048	14.08	148.7623386	134.6304871	148.8014589	180.2647931	169.1729041	163.2078998	129.4921289	126.3079559	129.2040057	124.0745722	123.6599588	134.0978091	124.8405397	151.6833809	129.1065021	126.5040956	126.6682432	129.2367985	92.33314181	133.1259147	106.1171303	127.6812955	123.4930018	137.1596397	343.2358198	242.7436869	272.4926992	142.4833575	127.422476	157.1515331	159.6616952	142.3963184	126.0545537	358.7453689	378.8641992
0.73_243.0629m/z		243.0629194	1	0.734566667	0.080083333	0	0.502514091	0.031857621	1.285513409	T1DM+ISO20	Normal	100 - 14.4	399.4833094	12.64	270.2087126	261.4434832	266.6029966	305.3932967	342.0880388	328.4946157	283.4946311	310.2622501	270.2341533	328.8436388	324.1667434	341.3123142	281.0501553	331.9967597	300.9970082	383.5400235	400.0364624	366.2528383	333.8215993	254.9948012	317.9290646	285.3161511	263.9726902	305.7345946	521.7370152	536.7299068	526.8081607	296.9654759	310.4112003	0	367.6645542	325.7144372	316.379998	955.672702	1024.699315
0.79_243.7558m/z		243.755844	1	0.786033333	0.268833333	0	6.00E-11	1.82E-10	5.973740041	T1DM+ISO20	Normal	100 - 1.3	4483.375595	15.51	867.9115549	892.5252299	888.0780375	911.7825715	854.6505407	951.7297039	550.5723273	554.2782786	554.971047	756.7709912	756.4014373	671.9405346	733.5091155	774.251509	808.7199264	800.2434173	831.9557453	807.0514694	683.7673506	726.5638168	705.7687424	630.7891989	649.5649584	648.5387434	4922.08261	3229.357404	4127.414481	1419.250339	1694.108706	1684.878594	1788.229365	1797.7328	1429.590385	6178.654444	8026.316696
1.36_243.8702m/z		243.8702408	1	1.363766667	2.070633333	0	0.000107987	1.99E-05	2.774015	T1DM+ISO20	Normal	100 - 25.2	1169.995195	63.55	731.8285662	680.8902826	672.5421143	959.5610724	901.0805458	958.3470461	589.3745616	527.1250362	531.689709	334.2146569	295.8152719	288.0149208	255.7248615	220.4716697	272.6931658	160.8385235	199.988762	178.7566962	266.4048518	333.346453	296.1870036	158.3824481	160.4724758	148.7196864	2099.188159	1840.423124	1990.30924	549.8187506	585.4734751	610.4769414	471.5574434	473.0111036	384.9926651	2261.613355	2497.908329
0.51_243.8835m/z		243.883531	1	0.505766667	0.497633333	0	0.024064172	0.002048256	1.450167593	T1DM+ISO20	Normal	100 - 36.4	124.1712091	33.46	182.2094311	181.3189909	146.6498698	134.5619147	107.1002116	113.4712332	86.46608686	80.87130472	79.55832241	45.73578415	44.49958159	120.9962942	64.77219254	91.76775039	57.96374428	62.09658554	47.97049222	54.30637706	52.83083386	82.7543869	63.86414979	37.87909557	44.0977704	71.26767374	91.19012263	130.1024392	110.0454065	43.354032	50.00770124	56.94086937	57.1336746	62.89706343	95.47958913	110.1079376	117.7432227
0.75_243.9627m/z		243.9626618	1	0.751716667	0.10295	0	0.137713503	0.009664229	1.153623111	T1DM+ISO20	T1DM	100 - 1.18	297.9365828	19.76	209.1661004	205.8979024	207.7587861	213.5598423	210.4440511	209.4514261	357.0379594	380.117073	358.6778506	216.2824958	214.5067484	251.9603084	295.2567557	329.0575634	299.2961229	246.7875134	236.0036899	251.7089294	237.9445878	234.0130275	239.377113	332.1782751	344.6095928	336.2684067	225.6370313	268.7886865	204.4012635	349.3501175	313.2804497	184.3875153	308.9593467	289.4829751	358.43227	95.22473255	58.74745521
0.70_244.8896m/z		244.8895783	1	0.700233333	0.097233333	0	0.100885168	0.007281049	1.065052974	Normal	T1DM+ISO20	100 - 2.06	318.6423171	37.48	213.5352058	218.830406	215.1649552	487.2400764	430.6167687	449.4159988	249.0443524	254.8566449	250.8402881	216.0168956	222.9700603	210.7198797	305.8527233	280.736851	312.7032177	253.5010785	232.6376096	261.7161515	542.8568173	568.5581707	568.3865134	278.5459556	309.8972826	312.7717085	276.3863783	259.9179715	261.9951642	436.0287961	577.9757169	0	523.2037817	375.6097415	313.0266808	0	0
0.84_245.0136m/z		245.0136186	1	0.837516667	0.417566667	0	3.09E-08	2.97E-08	4.077230394	T1DM+ISO20	T1DM	100 - 11.2 - 9.63 - 1.34	10294.2036	65.13	1493.666258	1501.655952	1534.356315	8624.136412	8971.802079	8674.852703	3837.649199	3666.434391	3891.393027	3741.591427	3729.173991	4637.726591	13964.72965	13986.19145	12582.10093	4394.820607	3875.283966	4056.513082	2937.37965	2990.68701	2966.463374	7395.215104	7315.567993	7354.44016	1489.483541	1509.051233	1646.145174	1326.126285	1183.946312	1741.199579	3378.174481	3303.006262	4087.170901	6808.256124	6815.038973
0.84_245.0936m/z		245.0935864	1	0.837516667	0.165883333	0	9.76E-09	1.17E-08	1.659715704	T1DM	Normal	100 - 17.1 - 1.99 - 2	561.8282755	9.44	418.6984713	397.2634088	410.6176604	189.7979253	185.2063554	145.3477499	429.3767236	394.9500108	402.7616913	379.0781595	370.4905093	354.9868493	368.9394264	370.7283148	324.8490269	417.7449402	393.3047766	395.3459128	270.9387158	265.6496748	279.3800596	323.8004805	307.8207073	327.1322627	582.818952	605.3738797	503.9670085	782.1858432	818.8907532	1286.416236	585.9770602	542.1661943	575.9035338	390.5200951	299.0750257
0.75_245.1160m/z		245.1160209	1	0.751716667	0.10295	0	0.185671409	0.012721649	1.295975347	T1DM	Normal	100 - 21.6 - 22.3 - 0.98	816.8205256	16.25	686.8818989	730.3201943	766.2136646	404.3837405	495.9128556	516.0686729	513.8054125	670.3413625	509.7578564	728.1563345	719.6434646	756.3486243	490.6220615	620.9129981	605.5773441	640.3174685	762.2371412	631.6919413	599.8636272	671.4030812	736.1798307	568.9871259	586.1491196	714.8179552	1097.227546	898.8030248	1148.788682	774.6510595	1024.110462	72.41171894	809.6123275	782.0927475	573.8690854	1041.855897	1020.681277
0.79_245.7531m/z		245.7531069	1	0.786033333	0.251683333	0	5.25E-11	1.62E-10	6.366900513	T1DM+ISO20	Normal	100 - 0.524	1197.912866	18.17	216.5656449	217.4392779	223.75667	255.489886	233.8260037	255.7797528	138.3197377	135.0399361	140.3871826	181.9622029	185.4650748	154.8844119	186.1100857	188.0959547	190.1104387	195.1120353	204.1719797	196.8517133	181.0384363	187.3052816	184.8152149	163.2170424	150.8306381	148.9520249	1274.806833	873.8226769	1114.142556	376.0342452	434.9906485	445.3079632	453.1093092	459.3806262	353.0556138	1668.34239	2261.90409
1.36_245.8603m/z		245.8603056	1	1.363766667	1.824666667	0	8.92E-07	4.12E-07	2.984302447	T1DM+ISO20	Normal	100 - 28	3065.018652	33.49	1257.496638	1219.233457	1239.979373	1795.209555	1762.145899	1844.749287	1150.69756	1075.858857	1073.364653	892.2819393	928.4023272	809.578965	892.4711946	888.1050908	971.9666454	804.1046793	807.1237292	797.0022708	738.4501199	773.3863218	758.3839677	746.2055995	746.0916673	676.8364089	5047.990161	4326.747664	4646.270483	1558.544705	1546.59977	1638.187088	1345.354403	1336.261468	1177.989873	5782.712531	6081.126626
1.08_245.9474m/z		245.9473778	1	1.083483333	2.3223	0	0.004504122	0.000479936	1.239433908	T1DM	Normal	100 - 69.6	4131.573563	12.04	3167.704658	3179.329951	3298.269174	3724.936569	3845.273438	3741.046343	2604.280087	2643.297133	2594.231872	3243.987166	3184.543407	3229.106962	3242.699001	3264.188563	3268.801344	3863.023839	3689.46631	3834.930913	2933.299957	3102.455304	3100.140769	3745.100337	3823.626811	3678.723186	6070.159084	5986.502694	5896.314197	3583.193138	3284.872254	4006.70736	3139.108299	3277.777408	3252.498587	6282.844001	6342.799764
0.09_246.8664m/z		246.8664113	1	0.0882	0.383233333	0	9.12E-11	2.53E-10	2.002671076	T1DM	Normal	100 - 3.24	383.3930811	25.59	106.3846995	105.9693888	108.8935707	255.3387559	254.519991	294.7171391	197.9878994	207.959784	213.0145628	225.3428801	214.6829385	97.98653024	200.7451035	213.760894	225.7785599	186.1870622	216.9525288	193.1576108	175.4412049	183.0605194	188.7643591	162.2426656	191.4437993	174.2482878	492.7397631	410.2273413	585.2952273	339.0753016	309.2885385	321.1796476	262.7228838	287.653111	211.3582688	725.755411	567.2973267
0.57_246.8825m/z		246.8824519	1	0.568666667	0.13155	0	5.89E-05	1.20E-05	5.784552687	T1DM	Normal	100 - 20.6	237.5272169	51.64	10.52938046	10.71923798	10.30307247	41.90136558	37.76281954	33.02788704	47.33152455	44.81351863	45.27849061	33.41753436	36.46544638	15.5778702	37.98266601	29.4372236	35.19644046	24.86837413	23.31512894	39.87111201	41.19688546	29.60636716	30.72759923	98.53145548	108.1846408	119.4499021	632.2444267	617.9830312	667.4491865	72.42195852	39.42095575	116.4890841	62.4559522	61.72907022	44.31529582	915.0855152	920.3805503
0.70_246.8858m/z		246.8858194	1	0.700233333	0.080083333	0	0.599908591	0.037523541	1.061877747	T1DM	Normal	100 - 2.23 - 2.32	131.033635	31.4	98.83349423	90.4605397	84.50678562	177.8464211	169.6701051	178.1655408	97.79753374	96.90718739	96.90168363	72.72587021	94.57123448	85.32996168	110.5706464	113.3234585	121.8806511	93.43925834	92.77135109	96.92729454	212.4488682	210.4979433	206.3259117	114.4611002	118.0473509	127.1428194	136.9450307	112.051652	112.6706848	169.5790951	237.8560591	4.530752455	201.6543188	142.7302094	116.8217744	14.77081252	36.57528325
0.09_246.9423m/z		246.9422946	1	0.0882	0.6349	0	0.047167507	0.003689599	1.323822506	T1DM	Normal	100 - 9.49	1472.708182	10.99	1198.481733	1185.941012	1232.292598	1384.126621	1328.31495	1330.695379	1064.136219	1014.096133	1021.688105	1065.477644	1005.924235	820.4149794	1147.367696	1104.31015	1084.863619	1062.616187	1119.530956	1157.738481	1008.624748	1027.440011	1063.384777	1116.198936	1087.513438	1068.017235	2352.213565	1973.296014	2127.652777	1091.572412	1139.080332	1359.566011	1029.721003	1171.676655	899.9780236	3086.025221	2494.031767
0.82_247.7502m/z		247.7501766	1	0.82035	0.165883333	0	2.49E-11	8.50E-11	17.58086553	T1DM+ISO20	Normal	100 - 34.6	156.1830218	51.69	12.6527126	13.49917973	13.18298263	20.13095778	15.3280767	12.54078663	3.106765577	4.805325854	1.435800478	12.35174657	10.0459802	4.653643334	9.849714985	12.99589271	6.242712829	7.860686483	6.382584096	11.06883519	6.434575223	7.192233223	8.679795547	4.413238864	5.366103695	2.988314423	123.8233083	79.28019625	113.9685283	23.15567536	29.49553623	25.80153011	43.03479128	39.47241211	32.16828929	213.0638681	287.9041319
1.30_247.8463m/z		247.8463261	1	1.300833333	1.939066667	0	3.75E-08	3.46E-08	2.845860265	T1DM	Normal	100 - 46.3 - 11.4 - 10.2 - 0.123	9515.063914	31.68	3567.992766	3521.097559	3630.035902	5747.030549	5704.474645	6168.944607	3597.870008	3546.841544	3510.582163	2702.234244	2690.86325	2308.177062	2742.600159	2929.046061	2979.440254	2729.278514	2742.70179	2735.748296	2968.116113	3133.311028	3157.74348	2415.827642	2533.877257	2479.575776	17603.02386	13958.26007	15686.37424	6371.180449	6305.825268	7008.772628	5250.546754	5483.802714	4749.999108	15739.65015	17467.0917
0.79_247.9934m/z		247.9933668	1	0.786033333	0.10295	0	0.001364245	0.000169466	1.880109398	Normal	T1DM	100	421.4374807	33.85	316.2926436	313.2221305	341.6745288	204.320471	202.1747442	215.5098614	675.4790914	757.0171574	698.1031653	316.5449609	317.8035969	380.7837698	448.0397845	485.6344281	437.2440556	436.2928567	371.0715196	421.0908549	506.4541582	426.631645	421.0483599	464.5633211	459.4844543	498.0179764	52.17415574	79.7453431	41.61359484	532.9541382	446.1901552	29.91984013	240.1524415	261.88694	378.03002	35.84107816	0
0.67_248.9607m/z		248.9607306	1	0.671633333	0.1659	0	8.64E-07	4.04E-07	1.768311663	T1DM+ISO20	Normal	100 - 4.73 - 1.72 - 0.0436	43164.2011	5.67	24313.51126	24038.31377	24913.60702	27071.17352	28087.39851	27438.2526	23891.70122	23363.3881	23691.59968	23567.31991	23639.51398	24751.89209	23918.9281	25329.7566	24477.49786	24262.20184	23780.12452	23485.85742	23554.79006	22264.31791	22758.89452	24061.36771	24734.31364	24440.38855	60266.73195	51583.67276	50236.34297	26625.00943	30393.86056	23090.64567	30357.44395	30646.56707	26323.97535	79678.02962	86065.41128
0.88_249.0934m/z		249.0933912	1	0.883266667	0.21735	0	0.947515872	0.0576472	1.025244669	T1DM	T1DM+ISO20	100 - 68.9	360.8138082	15.39	305.458881	321.7821874	318.7447356	199.1704374	216.9259584	154.5422946	438.6040445	424.8232273	419.8878436	394.9476399	423.4616586	473.990388	405.2766984	433.0745826	361.1350253	404.6560036	347.7790063	391.3716146	345.8703326	394.2413786	338.7579382	359.3543553	380.7612029	365.9019852	226.685651	340.6796423	216.1083858	520.6464879	458.2553518	661.3103373	488.9272312	469.6471509	566.4767414	236.9535416	263.8086513
3.81_249.1730m/z		249.1729618	1	3.806183333	0.5148	0	0.0003568	5.48E-05	1.437953198	T1DM+ISO20	Normal	100 - 12.4 - 40	981.2463722	13.52	655.0554121	649.3545092	654.3499869	266.4873726	315.1447957	291.2755774	664.6803487	622.5078856	639.3862205	783.2731844	783.2209096	881.8448797	784.4390208	755.4067406	735.5068115	956.9199587	884.2693868	951.2135446	659.9119052	693.3360875	692.8997739	670.8910529	685.0902503	700.9192408	509.8109983	589.9025371	599.3946528	831.1219666	791.2241724	904.1781093	554.9049704	538.608178	660.4428408	521.7522889	486.6358798
3.31_249.1857m/z		249.1856908	1	3.30855	0.348916667	0	0.032390041	0.002644859	2.153901039	T1DM	Normal	100 - 8.27	284.3302607	42.56	116.8616955	127.3869848	123.1372203	7.126224574	4.901708789	16.03169029	100.6389323	127.3567458	83.21639091	142.1472849	138.857828	161.9348052	141.8085708	127.0899958	145.952325	184.1548581	171.7489938	181.4199734	157.0549355	158.0600219	159.581824	175.6598151	202.309631	213.7322878	60.75711558	79.07325942	44.39864468	174.9108851	178.1720078	182.205778	132.1208181	148.194073	159.1817225	16.29584029	62.80624302
0.05_250.8480m/z		250.8480375	1	0.053883333	0.583416667	0	2.85E-08	2.80E-08	1.737796411	T1DM+ISO20	Normal	100 - 7.66	556.2619884	23.78	188.3311571	196.3763415	216.555782	423.0051664	379.709773	434.5972387	378.9707491	335.6452294	332.6955123	373.1695223	424.4888228	143.9402014	309.8121815	353.1512885	381.0491783	333.3255665	362.6032287	345.0397521	271.3089775	309.5783324	327.5635219	271.6246527	306.6401406	283.1259429	701.9431798	573.9386937	746.6680162	455.1693098	449.8942384	547.1195915	396.4545741	449.7846008	300.8041036	947.6642203	815.7603746
0.87_251.1135m/z		251.1134502	1	0.866116667	0.062916667	0	0.028224854	0.002351062	1.201161248	Normal	T1DM	100 - 23	123.3336447	18.03	125.7629165	113.8839677	121.7186557	120.1679406	143.8984002	117.5374667	134.4239523	145.7552859	135.8562131	143.6516531	138.4297416	159.6671466	129.936277	123.5979917	128.7462678	107.5941226	103.6860777	111.8005438	123.8487934	138.2823756	154.9884936	83.49967199	71.6424502	81.63106774	89.64801225	176.8931705	121.5642261	116.9536011	90.23500631	95.24902192	109.4143611	96.96683311	115.5898944	101.7280628	98.53894827
1.07_251.1205m/z		251.1204618	1	1.066316667	0.411833333	0	0.107137056	0.007683148	1.47917176	T1DM	T1DM+ISO20	100 - 12.5	583.1964268	22.16	406.7998546	393.1086617	418.7694661	358.7795077	366.3696204	357.9351487	393.7052811	388.9097022	399.4850229	513.4952053	489.3346542	602.9936133	664.963138	685.2851997	626.4504024	610.5303543	534.6711618	590.5200595	398.7802633	385.4159248	395.5072077	457.4536873	455.9923969	438.4329065	286.6646425	293.9094465	273.0623821	416.1510108	378.7945309	479.9649065	338.3433018	377.6815182	394.5368959	173.269771	118.841713
1.20_251.9090m/z		251.9090412	1	1.197866667	0.566283333	0	3.71E-10	8.11E-10	1.652906395	T1DM	Normal	100	415.3792696	18.57	217.5176457	236.6119139	246.9891185	380.5221613	379.5102948	380.733444	184.5460257	170.736639	174.9058845	184.2473166	168.4609822	161.9957266	205.2941854	204.2977285	217.3098064	299.4735285	280.3486295	285.5478256	282.9391347	305.154084	299.0702994	243.2654865	257.8862047	263.8924543	682.0651911	577.4635495	624.242236	385.1442928	368.1273195	419.3590439	308.4617155	326.2476909	336.8777362	458.0149691	426.5921594
0.75_252.0068m/z		252.0068129	1	0.751716667	0.0858	0	0.182199631	0.012496848	1.36945771	T1DM	Normal	80.7 - 100 - 32.7	331.9763865	19.61	256.4974916	251.0550431	253.1755337	170.0994724	213.2054473	212.0217073	218.4693951	264.1636282	222.2754473	208.7607002	211.2869067	232.6649503	244.4570434	301.6732047	269.2252842	201.0530333	245.0586894	183.4445662	334.5959954	283.4546266	374.9004898	184.9714508	225.2358932	256.2016576	269.21865	290.803111	283.5700409	506.1999063	534.7782348	22.27200691	469.1737965	423.5252482	383.080307	220.1913399	306.0702099
1.22_252.8447m/z		252.8447347	1	1.215033333	0.5491	0	1.00E-07	7.41E-08	11.82131472	T1DM	Normal	100	144.1609015	95.42	0	7.260975678	19.23041844	38.40595383	26.99603745	47.12473526	32.46532604	12.11857652	13.13526879	4.617104683	8.715272158	2.133205722	11.64609559	2.870849826	15.47200234	12.54912657	2.48022831	8.902773115	5.803606417	11.61032086	2.868568176	0	6.273490145	0	368.5008136	162.7428302	258.0132122	37.21749871	78.67647507	53.69880235	34.83640175	46.25960547	13.41856691	304.3117347	381.2918896
0.90_253.1550m/z		253.1550383	1	0.900433333	0.9438	0	0.275948722	0.01835041	1.093436926	T1DM	T1DM+ISO20	100 - 18.4 - 36.8 - 16.6	2809.129117	17.04	1976.799499	1943.146496	2056.534	1954.675244	2048.814983	1956.180125	3082.363698	3059.153997	3111.010707	2347.764706	2339.891994	2926.885681	3548.748085	3574.343571	3265.597892	2763.405766	2551.188669	2704.913386	2887.416241	3078.909536	3091.981319	2931.721751	2940.071388	2939.524544	2183.567642	2607.938274	2426.4349	3519.78417	3077.004768	3462.992348	2544.157304	2554.894868	3152.501899	2263.74051	2075.87491
3.69_253.2177m/z		253.217734	1	3.686066667	0.84655	0	0.023162159	0.001979197	1.212413189	Normal	T1DM	100 - 18.4	7600.454897	21.62	6098.078406	6008.522002	5979.617466	4711.940671	4684.150685	4858.199459	6736.252041	6902.216138	6776.166262	9197.923583	9504.785898	10273.30111	9040.848397	9802.922782	8907.053626	8205.846482	8161.241354	7992.953644	7281.937153	7114.750815	7408.880034	8817.042293	9043.864285	8902.422947	3409.615287	3737.589643	3632.933173	6814.550963	6586.878264	7352.635603	4789.554146	4781.954167	5383.733492	1488.952198	1593.796684
1.05_253.9234m/z		253.9234094	1	1.049166667	0.863716667	0	2.03E-10	4.92E-10	1.538432356	T1DM	T1DM+ISO20	100 - 20.5	699.8446886	8.25	537.0329854	505.7558773	570.7555005	635.2803457	606.7192501	657.2837549	453.4947514	430.20157	400.209101	357.3212123	391.4498253	408.8108146	424.9466021	428.1590225	423.2654802	610.6664052	551.7890281	588.4353015	648.4104767	615.5431216	648.3701477	578.4979604	579.0668846	573.196474	1099.663056	926.3575611	968.8117037	709.0314727	695.9548177	869.7169702	478.2245691	552.2051028	488.0737185	715.846855	710.5807327
0.75_254.0792m/z		254.0792252	1	0.751716667	0.137283333	0	0.152970425	0.010630106	1.260707828	T1DM	T1DM+ISO20	87.2 - 100	270.331414	16.5	213.1140693	210.5252914	216.8135796	211.7196743	242.8385029	257.8003007	215.7252455	258.1856581	226.2552899	351.7203075	335.7816504	364.5420835	232.0863659	273.5337949	282.150972	247.6210891	285.9192556	283.5960563	234.1552968	241.1388613	222.3540499	287.028039	303.060449	345.4345344	324.4322886	326.9277099	361.3187672	226.2888833	225.1611345	42.37957982	219.3857499	242.5363642	234.8077695	546.2444572	573.7014646
0.04_254.8381m/z		254.8381449	1	0.036733333	0.531933333	0	3.89E-15	5.85E-14	2.186550639	T1DM+ISO20	Normal	95 - 49.1 - 100 - 47.8	769.9670915	19.61	229.1341288	174.2104604	220.0391288	437.9419851	442.122536	439.8859421	323.0649571	390.9991955	391.0074347	405.8899149	376.5633063	355.3753343	379.0067105	398.3610292	397.2937703	325.326268	363.9218347	418.176758	297.7719086	326.3669994	329.3750611	358.628865	339.2449566	331.5982751	615.2706612	829.3568321	824.2103329	544.3206648	509.8775228	596.18409	449.0480997	523.6430437	473.9651951	989.6739634	678.6277445
1.15_254.8515m/z		254.8514549	1	1.152116667	0.6292	0	3.94E-07	2.19E-07	2.536289602	T1DM+ISO20	Normal	100	215.4701666	27.66	101.8694413	122.3661302	97.80422835	59.89408985	48.41522578	72.27886243	123.6010909	114.0508575	119.7520532	87.67742101	90.74695848	25.94645038	82.50170841	84.71477566	80.15537987	68.95329865	100.4727504	84.0370751	82.84194141	87.47176196	70.68092021	55.33118137	87.60020097	89.75320179	185.2008798	63.69594943	148.0656691	165.8274606	181.4854696	155.1682295	126.0631988	144.3586542	89.80233281	132.6726205	191.6370501
0.70_254.9180m/z		254.9180209	1	0.700233333	0.09725	0	0.000335069	5.20E-05	2.870673268	T1DM+ISO20	Normal	100 - 3.11 - 2.24	604.4853018	79.84	86.15033312	104.5217222	92.32716375	303.2243808	244.7181818	250.1788329	100.7994666	101.8282632	100.2015707	91.5754161	87.0358814	88.65178221	146.4255313	126.6656417	155.0388707	115.3283196	90.45398359	109.8814485	619.4735723	797.7566258	857.9443248	126.2820354	131.0259669	126.25449	755.5639246	609.4108303	533.1863145	220.1833313	1316.367709	165.2538609	1490.692336	1373.848426	152.8346961	82.39658343	99.80432991
0.84_254.9522m/z		254.952187	1	0.837516667	0.18305	0	3.93E-11	1.31E-10	1.951465558	T1DM	Normal	100 - 1.72	427.376123	25.75	239.1511404	228.3032941	229.3518799	138.1866569	138.7325189	143.7101681	115.5819915	107.055588	123.5702032	197.1389935	208.3204291	216.9179254	217.7786303	217.8403475	214.9526961	250.2439543	238.9545239	219.3160018	309.5565609	310.7076859	315.9545479	286.2924505	288.2923875	300.152955	340.5472592	330.3493946	300.8333523	351.2565379	411.0947024	538.6379849	331.4531282	362.3142185	369.3034717	344.377624	320.6523175
3.94_255.2332m/z		255.2332137	1	3.937733333	1.212633333	0	0.037637524	0.003022103	1.225788203	Normal	T1DM+ISO20	100 - 18.1 - 3.27 - 0.197	23607.32402	23.78	19328.67016	19355.23922	19305.81095	18800.40154	19499.7515	19823.03722	30602.58482	29067.71854	29931.61875	23953.33027	23365.87124	24444.10142	36614.18989	18665.99505	17279.00581	18663.88307	18901.84772	17243.80054	33277.67056	23576.45466	23926.16125	32316.45414	22721.2965	25910.88175	17700.9594	18938.88104	17301.05688	15876.71513	15785.16213	17616.38505	16638.09333	20043.25298	21008.70594	12162.65754	13184.93321
3.52_255.2333m/z		255.233282	1	3.520183333	0.531966667	0	0.184647061	0.012659411	1.076970615	T1DM	T1DM+ISO20	100 - 18.5 - 9.95 - 1.3	7055.339547	10.3	6792.173704	6779.534132	6823.426969	5119.420463	5500.895581	5428.933192	7248.555104	7489.67872	7277.831225	7040.808801	7106.757578	7491.281411	7113.781688	7316.701533	7203.403689	7328.595527	7501.177713	7298.872048	6313.267111	6525.734269	6627.262945	7661.410429	7533.807991	7813.101773	8572.753135	8738.152394	8395.007195	7051.147542	6731.471561	7405.40955	6812.851097	6907.207509	6923.400464	5365.602806	5418.919037
0.99_255.8231m/z		255.8230708	1	0.986233333	1.7732	0	0.008230125	0.000801905	1.308217081	T1DM+ISO20	Normal	100 - 29.9	3026.430237	10.61	2392.872588	2404.03915	2482.933804	913.8538019	766.4171158	972.2129082	2371.282912	2293.842468	2328.562803	2522.962994	2550.567674	2552.252564	2449.500731	2456.711906	2588.142091	2638.4005	2770.684119	2813.661671	2269.614489	2468.863523	2473.188211	2664.708883	2663.657563	2712.680979	1200.888139	596.056375	882.3909141	2721.270537	2562.068828	2837.543996	2481.183793	2533.946907	2602.838875	1183.647415	1592.029974
0.73_256.0769m/z		256.076936	1	0.734566667	0.165883333	0	0.297697423	0.019664892	1.076132915	T1DM+ISO20	T1DM	100 - 76.8 - 33.1	734.8765998	18.07	660.3886943	661.4846422	660.3475969	504.0414868	566.0829572	578.4034364	686.4571267	717.6495477	684.2970369	888.4068511	872.5877297	1009.087388	776.4397847	871.973599	808.7987539	744.1089771	757.9231881	713.1548828	632.0229411	553.8335705	598.0974527	865.4402987	844.1263372	934.0128496	788.5490252	835.0154651	912.7871311	606.921015	620.5211905	315.332382	689.8398016	664.9195622	640.3949171	897.7983993	1086.298905
1.67_256.1924m/z		256.1923671	1	1.666916667	0.663516667	0	0.007203775	0.000715663	2.822555762	T1DM	T1DM+ISO20	100 - 40	155.0617965	91.48	85.03873221	82.04021938	81.95199464	465.222792	471.5980436	466.4450575	86.9940539	68.50790397	72.14029231	120.5923033	136.3359433	169.9753306	101.2289874	119.3653713	105.592639	35.7721695	26.67944106	49.07626547	45.11554615	47.8474806	45.17576209	33.76058243	9.936756671	19.22324159	14.05819403	40.58058808	18.22411028	36.52315402	28.44203845	57.98335129	73.29590407	95.95212643	99.74049904	30.79908908	10.3932221
0.77_256.8776m/z		256.8776156	1	0.768883333	0.165866667	0	0.203712695	0.013864945	1.373518947	Normal	T1DM	100 - 48.6 - 12.6	141.4887778	47.38	78.60728845	72.63745532	77.66153017	311.7505165	312.3227405	331.8100004	301.9053733	343.773857	317.6973264	44.91868066	32.52917023	38.98512807	64.93366213	73.35623124	50.44546252	71.74025785	53.64465994	59.00868649	162.9221828	200.5504165	191.1496877	65.57333655	63.67366477	74.13335279	108.9292397	79.11758728	56.63162848	201.1497931	167.0309797	168.5882646	134.9972422	110.0694089	112.7405317	63.29301228	117.0213518
0.07_256.9427m/z		256.9427269	1	0.07105	0.566266667	0	0.09668044	0.00700693	1.236024632	T1DM	T1DM+ISO20	100 - 30.5	557.3670458	16.63	674.2832257	643.7842802	667.963424	648.2559947	614.6931412	659.3666397	490.7869884	524.3601012	521.5483869	510.4745524	563.8397514	331.8716916	567.0438305	538.5578281	584.5386104	489.7355463	562.1160117	535.9913652	404.4092947	422.7361281	472.622702	474.2511112	500.5956962	440.2692703	943.2355919	684.6923877	858.0465564	469.4490588	508.3197511	522.960186	446.1651313	456.0331569	289.8778218	1081.228772	897.9722673
0.87_256.9493m/z		256.9492902	1	0.866116667	0.2002	0	5.21E-06	1.68E-06	1.811967495	T1DM	Normal	100 - 1.57	335.7966214	34.69	193.2135442	191.9667032	205.9711193	91.66272828	92.11771465	83.46683789	84.91815766	83.19541758	84.90177245	189.0637551	190.7225855	195.4939648	184.2873811	183.1373882	178.1921196	198.0484554	201.1611794	183.2027511	263.6902804	286.2308417	284.1150326	264.6869284	265.3185721	268.9519253	261.1387243	245.8135044	216.9792881	267.5925014	342.3443309	321.4402075	255.789323	266.3057552	243.3138813	216.5874644	194.2093066
0.90_257.1753m/z		257.1752785	1	0.900433333	0.411833333	0	0.11429545	0.008157197	1.134137859	Normal	T1DM+ISO20	100 - 17.4 - 3.07	596.3479099	19.69	605.556992	564.3973253	618.1984559	431.5367873	440.6717502	340.6631478	670.655721	645.1748968	659.3957663	662.6323444	667.5015219	872.9716976	731.2691525	700.0652091	609.2554774	735.5301193	608.305553	672.6195758	505.3344236	496.0463201	473.4157622	517.4609815	519.7944525	563.896403	601.7679451	747.1773332	591.9712017	682.4308245	609.8537132	702.3705889	504.9565291	487.513623	685.3971958	414.7028995	345.7695724
0.99_257.8193m/z		257.8192968	1	0.986233333	1.09825	0	0.002148879	0.00025238	1.29651074	T1DM+ISO20	Normal	100 - 11.3	2629.248637	13.7	2133.290624	2142.246649	2215.418898	1040.600634	963.8090245	1085.278033	2064.020682	2098.213401	2044.017776	2059.570359	2075.161001	2325.781908	2202.969074	2199.112189	2167.216168	2263.550605	2230.701712	2337.023954	1870.691937	2001.681062	2053.66558	2311.197406	2409.686958	2375.703354	1394.55996	948.1044767	1145.440039	2451.174403	2302.003009	2484.576766	2164.596446	2190.367828	2465.486744	1590.251492	1766.046691
0.60_258.9165m/z		258.916466	1	0.603	0.165883333	0	2.51E-10	5.91E-10	3.093045513	T1DM	Normal	100 - 2.6 - 10.1 - 0.374	358.1585234	45.58	74.79573783	76.53682616	73.71285315	222.1302038	207.2160924	232.5259829	121.3633725	96.45722432	98.23054275	131.0752436	124.940627	83.78889371	143.17103	119.3820288	141.0023867	114.6710758	142.1701039	109.5327634	128.8786453	114.7173174	125.9483218	45.61819748	33.84700497	17.36223401	600.6749509	441.655405	472.2549751	242.7527759	287.9768619	298.8331397	242.0373948	269.1020081	172.3276725	721.1239858	883.8704353
0.72_258.9835m/z		258.9834961	1	0.7174	0.09725	0	8.88E-05	1.68E-05	1.379713869	T1DM	Normal	100 - 7.52	636.6207795	13.16	441.4671092	441.1615308	463.7556156	342.1694565	367.4872938	350.1814433	438.8358371	429.4220992	432.5985883	538.6792496	550.3552575	592.3362247	437.2930413	480.7024862	464.3976982	489.0844726	455.1394771	486.6908592	443.5484631	425.6035089	439.9261844	519.6157567	515.5510805	527.9590883	671.480934	617.9285625	634.0983486	643.367487	655.6736311	170.920666	640.5711271	589.2790611	599.1634512	673.8179867	741.6294695
0.84_259.0195m/z		259.0195398	1	0.837516667	0.348916667	0	0.00496512	0.000521594	1.505544457	T1DM+ISO20	T1DM	100 - 11.7	692.428291	26.02	442.8084286	452.1036636	451.9436759	252.5464834	267.4580588	257.9025536	712.8441478	691.565338	710.7860039	733.415932	702.8894701	849.0209688	537.1120314	557.0391806	564.8961662	725.9815925	663.9005173	700.086203	435.4544862	515.2813202	483.966756	313.0639037	305.8316432	294.7874523	58.43678996	23.36627923	31.8761803	604.4628931	600.9619836	1263.100373	722.7608587	698.9478768	825.6361608	205.8243632	235.4670632
0.77_259.1290m/z		259.1289638	1	0.768883333	0.165866667	0	0.24504343	0.016425323	1.095990763	Normal	T1DM+ISO20	100 - 25.2 - 14.3	948.8756501	12.66	887.6465663	850.7196762	874.9615699	652.4251508	687.2170678	651.2617354	887.6672818	937.9044425	922.5683753	877.1297242	871.0920234	1072.992402	1051.620694	1138.672852	1037.428561	1198.22513	1077.398103	1111.628681	797.602641	975.2810694	964.1279121	1068.702284	1063.469099	1115.27256	997.11511	1096.767266	1105.400946	998.566195	804.564447	715.1738724	787.1340105	714.6547492	955.4898395	849.2217107	953.9339165
3.79_259.2439m/z		259.2438956	1	3.789033333	0.53195	0	0.116149316	0.008276878	1.21370663	Normal	T1DM+ISO20	100 - 21.3 - 0.301	1565.02661	21.39	1836.256857	1809.266142	1769.337026	831.3698009	893.3874168	895.5646224	1452.361046	1452.421762	1452.294399	2012.870085	1932.45758	2102.538027	1420.41564	1477.170647	1389.080614	1704.651388	1720.401332	1667.096394	1470.533101	1426.741998	1474.584708	1797.8489	1792.61428	1779.374882	619.1408647	654.9174304	600.077657	1446.716148	1404.230427	1570.325197	1483.446676	1532.65576	1552.805179	519.3781347	526.4870968
0.88_259.8110m/z		259.8109785	1	0.883266667	0.217366667	0	3.15E-06	1.10E-06	1.623899048	T1DM	Normal	100 - 0.737	410.35637	15.94	263.7988335	261.5991049	261.9471368	340.9031971	336.6009693	327.7760352	284.6384866	273.353441	274.5300007	220.1957904	220.9652169	212.9537628	247.0009487	259.8712593	265.3451517	210.7602197	228.2685324	206.043506	229.4666991	260.3726612	246.6534995	201.5058088	206.9971405	223.2094529	538.0620294	534.4336686	560.2831408	314.8687221	336.6785558	213.413125	296.4480886	287.6965437	279.6102698	675.5113324	769.3838858
0.45_259.8607m/z		259.8606895	1	0.454283333	0.566266667	0	1.80E-07	1.19E-07	1.503808698	T1DM	Normal	100 - 30.7	646.5291001	10.77	350.8558677	353.2870866	373.446886	450.035173	510.5995151	476.9046342	432.1161956	453.214086	442.6374574	400.3052775	445.7539097	471.6108749	450.4753023	484.2782235	458.9819279	458.9544794	434.4016222	476.5597656	338.5512034	362.0061471	412.9617599	420.1591565	410.8573063	449.312304	785.7721656	944.9652078	895.783477	561.1321897	549.0911511	600.2856459	472.2101446	509.4668924	517.6893969	1070.096511	806.459969
1.08_259.9559m/z		259.9559091	1	1.083483333	0.429	0	0.000195845	3.29E-05	25.60103296	T1DM+ISO20	Normal	100 - 2.09	600.8868901	92.04	0	0	0	0.500168677	0	0	67.99080228	65.3330371	56.44882537	11.25630738	6.941326818	42.51293087	6.319002983	3.218222615	5.117963587	27.77740989	17.33530699	37.03179574	85.19471984	60.17241113	70.1584988	0	0	0	81.91159423	14.70124258	28.59530152	102.3492518	113.7961283	97.91383662	754.2352422	805.2587888	812.7754832	0	0
0.70_260.8723m/z		260.872316	1	0.700233333	0.080083333	0	0.131186978	0.009237899	1.244973673	T1DM	T1DM+ISO20	100 - 2.05	126.3066389	53.16	73.07306409	77.19785311	70.61389755	143.4768225	139.741571	140.1291972	73.44258141	95.3935923	72.56676783	68.3852651	84.25644605	69.44658952	83.06988851	93.4109082	99.39503909	85.7366005	83.74726098	91.61902575	216.9375329	262.4883685	281.8941651	89.20321988	85.20233792	111.7830452	39.53798033	31.9168375	40.64278681	142.7792932	340.021229	0.662078777	302.4582511	220.410294	94.63897344	0	4.406371619
0.73_260.9813m/z		260.9813433	1	0.734566667	0.1144	0	0.000128238	2.30E-05	1.35527025	T1DM+ISO20	Normal	100 - 7.67	1087.290926	14.94	749.420968	775.7344378	805.7588444	552.7484741	608.5446641	584.7842194	705.6777314	749.3460144	695.2774927	859.3806003	859.5527806	917.4438034	828.0013703	887.7736318	879.4876082	899.054272	879.5423302	873.9958283	767.7978331	709.1348936	745.1980528	970.7354053	952.6068823	997.4510964	1023.336122	970.6306717	959.3006031	1001.326296	1020.323423	393.3495872	949.426303	914.7718425	929.5890457	663.0667121	725.221404
0.77_261.0214m/z		261.0214487	1	0.768883333	0.268833333	0	0.002948196	0.000331969	1.293818269	T1DM+ISO20	T1DM	100 - 15.2	1390.49882	13.15	964.4379898	988.6990334	1025.139334	666.0147348	506.4431553	483.3878064	1195.642472	967.9115293	1222.510963	1316.541816	1306.783243	1506.19837	1490.601265	1307.602179	1174.685564	1578.179187	1257.440944	1483.166105	988.2329233	1256.60979	1064.867914	1618.654441	1651.509296	1414.270315	1071.656026	945.5242056	677.9097319	1389.848224	1100.27101	1829.554352	1158.58814	1223.331802	1378.754359	1125.307893	845.8713055
1.20_261.0440m/z		261.0439964	1	1.197866667	0.446166667	0	0.088009338	0.006448427	1.52263719	Normal	T1DM	100 - 3	348.6834697	44.22	299.7224893	326.2757722	326.0747426	4.104483756	0	1.327697376	297.5651896	299.8150104	296.183497	378.6471634	346.5248433	371.9957611	422.3876523	447.3637886	430.6785534	510.6249501	506.6310848	529.06917	357.1502744	355.2664079	367.001906	488.3085211	512.1824857	493.5018286	3.822239015	6.58117466	4.610758983	335.3278185	334.8107168	389.7899087	292.3041573	320.2164724	243.1381302	0	0
1.86_261.8525m/z		261.8525015	1	1.8614	2.3738	0	0.002824821	0.000320835	1.638569408	T1DM+ISO20	Normal	100 - 86.1 - 98.1	5170.086047	13.78	3797.505315	3731.81212	3727.683213	3638.869411	3631.15319	3669.341848	3346.739649	3279.860058	3172.471058	3288.734475	3362.837248	2854.95353	3128.33264	3191.992798	3301.189054	3066.343274	3068.707222	2982.896163	2222.712921	2427.674394	2497.239229	2803.881226	2865.004597	2667.917771	7463.156926	6443.796025	7068.33081	3749.317503	3497.311084	3964.82907	3377.674642	3423.000119	3008.695882	9802.666676	10620.70799
0.47_261.8531m/z		261.8530826	1	0.471433333	0.61775	0	0.000535076	7.63E-05	1.426486076	T1DM+ISO20	Normal	100	1449.722046	10.18	1060.886627	1065.60155	1064.467682	1214.121626	1284.152057	1145.963594	1039.52271	1017.556133	1011.53287	948.3533734	922.9000399	1096.620946	1032.462061	1062.778171	1007.298779	993.9097381	923.6874287	970.7251745	810.647797	874.0892282	924.8227104	947.1333174	974.2203356	997.4810133	1924.641864	2200.556956	2068.324216	1158.049653	1097.947976	1302.919193	1008.782617	1089.117582	1174.498648	2813.988651	2055.387913
0.05_262.8585m/z		262.8584525	1	0.053883333	0.6349	0	7.16E-06	2.15E-06	1.561887079	T1DM	Normal	99.4 - 100 - 59.1	4501.817205	15.29	2347.681868	2292.405184	2344.684968	3668.72011	3576.231172	3755.796604	2989.577584	2969.776975	2965.13057	3146.305599	3081.982859	1845.479486	2972.112353	3071.209595	3226.031464	2795.698137	3024.8794	2940.495925	2622.423431	2799.599058	2864.543255	2593.041264	2675.334358	2605.906301	6401.714264	4908.189473	6196.057431	3687.097336	3915.569613	4601.082171	3360.760324	3654.570528	2564.586662	8636.168422	7191.329472
0.75_263.0475m/z		263.0475482	1	0.751716667	0.165866667	0	0.000532193	7.60E-05	1.347510236	T1DM+ISO20	Normal	100 - 94.2 - 51.6 - 37.3	1990.116522	14.54	1299.401998	1301.643567	1275.235599	1106.513981	1149.446799	1138.16453	1465.263342	1509.577236	1434.243565	1695.772254	1663.256695	1791.911816	1493.759072	1750.809505	1623.856507	1748.738524	1673.912183	1623.992183	1253.61262	1304.433528	1301.378943	1589.462864	1538.968778	1711.863725	1862.770648	1927.708155	1894.372129	1716.323443	1659.385458	1094.819587	1597.307434	1531.940947	1548.481347	3349.760848	3698.469797
0.70_264.9344m/z		264.9343789	1	0.700233333	0.165883333	0	0.004994057	0.000523956	3.916296027	T1DM	Normal	100 - 3.33	252.1796249	17.01	63.20861076	66.98239125	73.13723201	63.49911815	70.85478068	67.32305033	61.43488134	68.82269207	64.57120925	70.14067321	73.05208459	73.94036957	64.27651041	81.27749645	78.78634198	54.92539442	70.27762063	55.79182327	50.7472115	33.11981463	49.86415892	52.06353379	60.24334586	77.07679298	314.1937337	286.3957476	294.3022369	69.18390724	80.35393924	40.33936007	86.1416345	85.31647161	76.13043026	1233.581186	1409.593523
0.77_265.0832m/z		265.0831953	1	0.768883333	0.183033333	0	1.72E-05	4.37E-06	1.436369445	T1DM+ISO20	Normal	100 - 55.1	866.5184566	15.62	447.1390648	466.3191087	482.3367841	848.7348459	515.1895073	498.3257114	604.2330585	556.8685672	615.7280189	641.5572671	632.6884778	665.0270976	678.5765239	649.7887524	617.4424293	697.6021602	540.5069324	672.8089036	529.5963947	551.6737178	524.471529	691.0950189	695.8750454	654.8927703	759.0074495	749.5684279	484.5890643	689.5815181	559.1273269	529.2754337	637.63482	589.9477954	682.8359555	747.3298037	671.7107814
3.97_265.1481m/z		265.1480614	1	3.972066667	1.510083333	0	7.20E-12	3.02E-11	2.233999607	T1DM	Normal	100 - 14.5 - 6.47 - 0.765 - 0.011	139265.8789	17.94	52907.89472	53285.08773	53843.44759	39438.7409	41518.62634	40909.68521	79247.8652	81380.39264	81877.55141	66150.96893	65508.22877	74304.16874	63470.18083	62096.85794	59040.97747	67281.24622	64845.90153	66616.34146	75065.79908	74955.37285	76881.49142	52116.50783	51290.847	52108.02096	108887.8196	110875.4098	110618.3122	137577.6462	131460.8722	145732.2674	134935.8516	135821.1146	138198.2934	77335.0339	77629.04005
3.99_265.3142m/z		265.3141761	1	3.989233333	0.428983333	0	0.413424512	0.026528096	11.58246939	T1DM	Normal	100 - 1.07	759.6716858	83.12	56.65992053	50.81377537	52.01589155	0	0	0	155.837233	180.8793074	158.5529369	89.18368828	80.97997852	113.5795898	43.99660629	39.82899044	27.40282726	54.91370517	56.32348066	56.00312407	132.9298822	98.5070411	111.6649613	8.211606196	0	5.828870222	0	0	0	492.8942087	473.9885718	498.6680882	485.1946039	445.0570177	465.0311337	0	0
0.47_265.8294m/z		265.8293811	1	0.471433333	0.6349	0	5.89E-10	1.16E-09	1.806728873	T1DM+ISO20	Normal	100 - 92.2 - 24.3 - 13.8	1576.733369	11.09	787.7121485	753.838056	795.6348885	1054.911306	1094.311094	1042.272487	934.7918259	944.586047	890.7588234	879.9510908	896.6592512	904.8160479	863.0955437	940.845729	924.136618	858.5911013	826.9318611	817.0525011	715.0619446	810.5956158	834.8615135	769.0153592	836.2397601	768.1437539	1671.272688	2047.184308	1887.539002	1164.022631	1099.804405	1306.734799	925.5409588	1020.113006	1052.618202	2463.923498	1751.447979
0.95_265.8294m/z		265.8294128	1	0.951916667	1.956233333	0	3.86E-05	8.40E-06	1.632493751	T1DM	Normal	100 - 37.1	1686.755933	26.31	1107.947456	1068.173442	1102.944455	1602.501148	1494.34305	1652.965837	1244.248352	1273.803176	1244.303247	933.2299776	974.7116793	720.0188937	892.4136512	899.665225	976.0584488	820.4340696	884.3920274	867.1587656	905.908026	1010.72395	1045.93019	720.114561	731.7859245	623.9563585	2431.819755	1775.543822	2078.938296	1260.61077	1256.692072	1344.17788	1170.715483	1201.14007	908.9489963	3058.30244	3630.251344
0.72_266.8045m/z		266.8044532	1	0.7174	0.148716667	0	0.005660997	0.00058346	1.647097826	Normal	T1DM+ISO20	100	3373.341589	10.74	3260.709223	3329.354195	3429.674211	2433.919767	2598.79755	2479.955401	3469.709321	3545.966684	3478.756233	3300.296623	3341.978953	3511.86825	3573.570735	3591.323307	3505.702206	3655.420309	3543.062642	3639.49431	3481.547696	3290.569208	3366.698968	3726.686061	3706.770263	3698.366019	631.472726	752.2395392	737.0353336	3005.191561	3124.133808	3282.570583	3009.227903	2911.461543	2826.963442	27.69347107	17.89811753
0.93_266.9946m/z		266.994634	1	0.93475	0.263116667	0	4.22E-10	9.04E-10	8.906450209	T1DM+ISO20	T1DM	100 - 15.3	277.4169138	73.86	47.8698103	52.29358941	48.67027495	251.682451	268.1142659	257.9805522	100.9365505	82.21241369	112.0372532	42.79317802	38.43446497	74.51326864	506.4970396	424.7230846	382.9211617	117.8908148	65.33557635	101.4607696	170.5169507	162.7233945	164.0899481	238.5473782	237.1075821	227.2463029	0	0	0	0.047104954	0.008904448	8.377650311	53.9088287	52.05982971	83.37030772	171.5821834	160.7280905
0.75_267.0824m/z		267.0823869	1	0.751716667	0.137283333	0	0.100546419	0.007259801	1.206854326	T1DM+ISO20	Normal	100 - 20.3	497.3252808	13.71	429.9574321	431.7601782	434.9096508	323.1504491	365.1233061	336.1482083	366.7942127	408.2235915	394.9738947	484.7706822	484.2664151	536.9266841	352.6771223	409.1269826	378.8378684	493.6403191	457.8657503	426.2982266	311.5714011	391.9126871	377.3227956	437.5500302	401.6236756	454.5828986	423.6826088	461.1760506	528.2309719	427.0555358	435.0332007	278.6770455	465.2604066	431.2851096	436.7724167	702.9658649	568.2893943
1.71_267.1151m/z		267.115116	1	1.712683333	0.245966667	0	0.530722342	0.033516143	1.333657586	T1DM	Normal	100 - 5.19	106.9961921	76.93	22.95020506	23.05478509	31.93109971	0	0	0	105.5094866	119.8383989	127.7156145	205.3941848	191.5442098	171.89612	67.32644748	51.64601953	63.78221222	131.9921986	127.9094765	143.0270355	94.59409426	74.93818604	84.58411053	29.99466983	34.81155982	21.02308987	0	0	0	141.0705341	114.0104	102.9914224	225.3897533	215.9352779	199.1744135	0	0
1.00_267.1696m/z		267.1696471	1	1.0034	0.846566667	0	0.005120378	0.000534981	1.509240806	T1DM	T1DM+ISO20	100 - 26 - 26.9 - 9.23	2066.087659	22.26	1850.453787	1870.70328	1896.854005	1011.286257	1029.885174	904.266347	2019.39169	1972.69198	2015.837077	2388.692231	2358.723609	2789.35584	2276.262147	2256.04268	2166.126336	2078.519058	1922.820759	1988.280195	1950.001446	1958.916026	1975.213189	1774.230052	1862.58227	1830.41224	1075.018065	1279.993332	1137.496534	2538.0772	2343.298463	2577.61057	2621.325431	2670.363048	3063.789761	651.3500319	628.3395105
3.85_267.2333m/z		267.2333352	1	3.851933333	0.446166667	0	0.334560577	0.021892375	1.146418976	T1DM+ISO20	T1DM	100 - 15.3	885.8518863	24.11	776.1481109	808.5022095	776.7672462	472.5285371	447.1662712	512.1429699	654.4009283	670.4646871	641.7360913	1076.668221	1063.185586	1127.838127	974.8083538	1050.151759	954.5860541	747.4228355	760.0161077	686.9667075	693.4621066	659.8877345	672.6787936	759.156238	762.4129777	813.8426137	437.8162553	489.8225603	404.1796653	703.4070514	697.5077944	801.7130658	656.078477	638.5383674	660.7780173	201.1055237	229.6806949
1.23_267.8130m/z		267.8129527	1	1.2322	1.161166667	0	1.20E-07	8.62E-08	2.536365318	T1DM	Normal	100 - 40.6 - 1.34	1589.681943	29.05	682.7029457	673.3663086	641.0988409	990.9751191	957.4335795	1115.099786	715.2068293	715.3925047	708.6451618	551.8372061	584.1156201	339.3724913	515.0370212	584.4047276	637.2312848	539.4126299	564.5806295	567.8244637	531.9357041	551.9154905	590.714333	415.4198085	445.5952861	422.8239742	2787.073103	1906.009915	2390.035314	1079.322953	1054.75972	1370.821503	933.4272373	969.7608173	649.2217785	3026.134743	3491.372696
0.73_267.9449m/z		267.9448912	1	0.734566667	0.0858	0	0.000903646	0.00011936	3.47290998	T1DM+ISO20	Normal	100 - 7.54	143.5003678	29.25	43.63654851	44.42712534	38.58368763	34.91044472	34.1981439	49.04433172	40.03075098	43.71497222	40.65952173	55.98781995	48.24391381	39.17415228	57.36773339	70.32762277	54.75470604	37.93935323	36.47406992	40.7877676	15.74836536	14.24488224	28.07510143	37.93285455	45.59861367	39.81563307	191.5832062	213.5594784	173.2808011	56.2946316	52.13209478	0	69.3180209	71.64584794	55.80595383	384.1714917	436.2056684
0.72_268.8013m/z		268.8013024	1	0.7174	0.102966667	0	0.037353058	0.00300198	1.447745588	Normal	T1DM+ISO20	100	4326.738453	28.67	3128.165755	3209.56658	3240.168431	3845.953075	2670.378147	2597.789407	5686.93879	3573.663934	5696.552527	3149.940744	3221.806326	3333.422096	5778.215092	3701.751127	3752.808994	5931.385563	3527.03899	5929.94406	5212.545222	5283.913599	5462.265492	6051.156552	6018.92018	3837.432178	1047.984879	1180.754382	1052.206337	4872.945147	3708.820808	5194.157006	4882.99837	4691.104587	4580.775239	0	5.498333242
0.88_268.9830m/z		268.9829662	1	0.883266667	0.263116667	0	0.100456547	0.007254912	1.959926123	T1DM+ISO20	Normal	100	367.7693472	21.63	207.3545551	228.1065578	213.8209092	135.8668356	143.8060752	116.5563266	239.9372864	225.8059674	245.13345	206.3859926	193.6657754	213.7870162	141.7176758	147.3732468	141.9777014	184.0641432	183.2788407	176.3797494	224.3910489	237.5184627	243.137918	152.0479958	145.4884547	155.8658912	66.87341547	66.21177347	42.74931667	288.7751925	321.7595768	329.2060062	297.9539644	319.9571548	264.8207883	0	0
0.72_269.0859m/z		269.0859273	1	0.7174	0.06865	0	0.570352828	0.035777378	1.173862496	T1DM	T1DM+ISO20	100 - 13.5	814.5264423	20.64	708.9075947	705.7414159	740.9604768	472.3670879	580.3566271	612.493222	643.6655028	751.3458115	639.7209175	1090.486725	1093.507199	985.5165396	710.3640331	867.6203853	869.9267577	681.1361325	1014.437655	701.9330699	770.6850969	664.9663194	757.0924529	790.1374545	793.8642837	962.1429398	632.0840332	557.2313556	706.3026532	713.2185007	719.4305214	0	1175.606221	1139.968568	786.6281263	1728.345031	1950.35314
1.38_269.2118m/z		269.2117965	1	1.380916667	0.463316667	0	0.006657974	0.000668744	1.370930381	Normal	T1DM+ISO20	100 - 91.3	990.5606631	21.63	870.2849195	851.1764571	894.8509296	564.8182586	584.0458171	563.0984726	1147.899363	1065.838388	1139.760484	1310.813146	1282.940807	1729.907676	1224.580539	1205.576511	1111.293213	1289.833225	1033.176444	1241.044196	735.2295215	741.2324122	682.0985249	839.4458407	844.9663764	819.5443921	567.1216748	587.2376472	541.1713027	870.070058	809.4135995	890.0174718	658.71844	667.1456448	737.4946857	418.4138479	391.0374005
4.02_269.2446m/z		269.2445758	1	4.017833333	0.5491	0	0.01087401	0.001019066	1.240698472	T1DM	Normal	100 - 13.1	1251.40748	13.32	949.6999117	954.7726795	960.4399288	746.7018341	801.7848185	718.9394163	1059.467236	1105.519345	1111.813124	1088.872234	1061.549092	1157.195194	1353.677232	1015.057614	947.6178363	914.5194853	945.9406421	893.2876364	1194.073424	988.8336791	947.6234106	1204.977893	1035.256987	1049.533771	913.5783492	930.6025726	965.778896	952.8990202	901.916646	986.3632184	881.6912874	1011.812398	1029.055149	1083.300319	1073.08585
1.25_270.8315m/z		270.8315496	1	1.24935	0.9438	0	1.91E-09	3.12E-09	2.712064976	T1DM	Normal	100 - 6.07	1539.040743	13.1	644.5683943	630.9686771	669.0090213	615.7640844	590.8896566	671.7074102	469.9620926	472.289324	449.8939049	526.7825421	549.1843018	462.6503562	521.900905	558.5584998	605.4833043	603.2450175	618.33038	597.0154587	461.0408063	473.7571336	508.4695398	628.5717777	650.2907426	639.1699456	2681.478982	2026.495079	2409.730341	1260.304709	1243.505177	1367.851462	938.6751969	925.9846485	871.3479615	2036.714752	2348.89558
0.09_270.8500m/z		270.8500388	1	0.0882	0.61775	0	1.16E-09	2.11E-09	1.826735113	T1DM+ISO20	Normal	100 - 26.1	563.1081484	20.6	168.6653052	186.2318053	185.5788147	370.3889937	333.1100406	364.6276023	343.8869265	311.7625593	346.6208161	338.9857908	343.5293151	180.9025318	328.4593165	363.7280773	384.3873441	315.8693835	363.988053	329.1777098	276.4515937	314.9396715	329.3197134	312.4095686	301.4305381	303.7725317	713.1971999	569.583185	736.667388	438.1468154	467.1910086	542.9670483	407.8073252	393.7431325	315.0474259	841.570074	743.9518098
0.77_270.9519m/z		270.9519013	1	0.768883333	0.434733333	0	0.001812074	0.000217265	1.345697679	T1DM+ISO20	T1DM	100 - 25.8	657.6613941	18.66	490.8067346	492.9759736	503.4060418	262.1688694	275.706962	246.4123165	370.431125	346.4904006	386.6961254	606.9503851	649.2978249	591.5344699	516.3441719	503.2066192	479.5590799	732.8865595	742.632703	775.0976846	451.3428141	518.9083078	498.5140582	669.1672563	680.5428084	638.0242916	237.4190913	269.9241765	217.7192745	489.2278758	411.412963	435.8200555	533.9348177	467.8649784	546.903337	486.6414714	513.3602385
0.57_270.9814m/z		270.9814183	1	0.568666667	0.114383333	0	0.315701787	0.020741226	5.310707218	T1DM	T1DM+ISO20	100 - 31.8	122.3195146	137.54	0	0	0	60.00618912	81.64816951	60.66805054	0	0	0	0	0	0	130.514802	0	0	6.182036863	0	0	19.1709494	0	0	205.5291643	108.7758322	163.3668648	461.0851875	529.7108983	399.5477332	0	2.321402192	0	13.42447623	29.76882935	32.31421653	452.969243	476.9943824
1.70_271.2270m/z		271.2269825	1	1.695516667	0.84655	0	0.01263157	0.001158416	1.2967711	Normal	T1DM+ISO20	100 - 11.2	1501.871191	21.28	1820.585245	1822.258644	1860.530637	757.7412134	772.7693878	712.4133741	1698.074386	1690.62301	1656.200023	2045.509625	2041.171056	2185.234163	1672.165697	1661.479122	1677.939081	1453.723191	1449.611197	1532.041592	1147.354628	1170.285241	1145.191936	1344.449553	1367.151312	1360.405258	1471.026482	1472.60035	1354.328616	1421.360636	1357.424151	1467.86256	877.294478	934.5725063	942.9418105	1357.388821	1450.320838
3.82_271.2282m/z		271.228231	1	3.82335	0.949516667	0	2.46E-06	9.07E-07	1.457954776	Normal	T1DM+ISO20	100 - 16.2 - 1.06	3865.682925	19.55	3229.834219	3244.796501	3210.402015	2428.51362	2535.251832	2447.276866	4299.678335	4070.08485	4256.627275	4644.906156	4551.674538	4984.966745	3756.707704	3572.140245	3368.251071	4325.391806	4241.503755	4322.469911	4255.96018	3465.009248	3535.443388	4833.500027	4513.895665	4682.104243	2545.038369	2697.381823	2706.787932	2890.515909	2750.010661	3045.260999	2802.580662	2921.437566	2940.183734	2327.102826	2322.382446
0.75_272.0862m/z		272.0862129	1	0.751716667	0.0858	0	0.442511664	0.028283672	1.159630526	T1DM+ISO20	Normal	100 - 30	190.6905287	20.41	132.6526603	146.5863518	158.5559915	92.63594325	128.2173971	115.8433155	181.4246467	200.4580977	174.2268136	195.5165407	203.4852751	220.9692672	142.7871933	202.0532758	190.9871038	127.3298898	179.3674615	152.7646455	145.4358503	186.9904356	184.2154012	142.0930588	137.9945442	203.9871546	123.034355	141.4801158	173.4743192	182.9493464	185.6668966	0	125.6513982	123.3426797	151.3855495	200.4809695	315.3840089
0.25_272.8697m/z		272.8697184	1	0.254083333	0.566266667	0	0.000545116	7.76E-05	1.327109013	T1DM+ISO20	Normal	100 - 53.4	578.5475228	9.57	464.1151437	452.5879297	448.8397777	510.8650906	498.7215082	503.1409808	467.5220919	448.4499084	475.6885853	431.8796918	436.2838655	410.2581132	408.3115694	477.6057352	444.9655102	408.8878237	415.9194646	414.5132037	341.1960598	417.0414909	427.2763929	399.2304066	373.4727515	385.924699	713.686478	763.8738748	743.5392687	481.8739231	440.11444	493.212439	353.9267248	405.2424784	413.6927254	956.546511	721.1214291
0.57_272.9591m/z		272.9591463	1	0.568666667	0.165883333	0	0.282192402	0.018727577	7.926227248	T1DM	T1DM+ISO20	100 - 32.5 - 34 - 3.86	2622.432437	131.34	14.50364549	2.921229295	0.322287144	981.4835367	1040.400836	986.6663256	38.73329332	33.19388482	17.34525403	8.259490957	3.141946866	9.078471976	1314.09235	15.56827319	23.3679697	41.85424969	47.21679398	31.61864431	343.1826561	0.061462209	0.58831859	2114.840524	958.4836491	1361.184544	10373.50905	9223.424302	9044.262917	62.12260366	87.97642655	79.25988736	157.0829585	375.0421342	328.6036643	10878.59398	11074.68131
0.73_272.9891m/z		272.9891104	1	0.734566667	0.131566667	0	3.04E-05	6.92E-06	1.275969539	T1DM+ISO20	Normal	100 - 18.4	751.4211903	12.11	539.6262077	566.3942525	563.7725549	442.2884643	499.3671564	458.6804514	541.847333	578.7372474	523.4884105	667.7725037	659.8748853	767.7477937	609.293202	603.3491248	609.4301139	612.1958874	605.7027201	605.6048895	559.2677847	579.451189	595.3362285	648.5209623	606.575934	689.3260308	778.8599938	839.5024542	820.6797279	689.8202931	698.6864426	346.9930038	664.890586	653.5060573	645.9601395	505.9828895	559.5339031
0.80_273.1677m/z		273.1677326	1	0.8032	0.148716667	0	0.0013648	0.000169471	1.446556836	Normal	T1DM	100 - 7.77 - 0.541	311.3065441	31.73	404.9644071	376.8520985	391.7597672	196.9317953	214.9205023	166.5788669	329.4090387	301.7814824	300.6354579	470.0007797	492.1572115	540.8849226	246.8601548	240.4721299	185.4599375	360.4904315	337.9770749	334.8523726	245.2662552	219.2067259	222.5960427	282.7939717	296.6140948	311.891537	241.9747883	243.8054384	269.669032	300.3164725	300.9867744	265.7395469	138.5123685	109.2139856	190.0878006	145.1897023	172.3604702
1.62_273.8673m/z		273.867309	1	1.615433333	1.876166667	0	0.002691394	0.000307709	1.381990716	T1DM	Normal	100 - 35.6 - 22 - 10.2	2242.918527	25.28	1655.91181	1695.170668	1730.929096	2485.753607	2440.418685	2531.569733	2039.941109	2044.753812	1959.896336	1368.760712	1363.596702	1184.436282	1459.201213	1315.671257	1448.350717	1297.183626	1328.181795	1291.938358	1475.527249	1666.645519	1655.617591	1208.037291	1157.303315	1146.293432	2864.235877	2648.396014	2900.543218	1910.371191	1746.538366	2138.094712	1732.338023	1767.948821	1499.407191	3667.267988	3957.204621
0.75_274.1044m/z		274.1043679	1	0.751716667	0.148716667	0	0.79715629	0.048963247	1.042321691	Normal	T1DM	100 - 93.7	810.4958558	23.19	715.429412	697.5661651	688.7650054	534.259467	534.0343279	544.8787869	634.00138	646.680222	637.8187625	855.3916953	888.4210962	951.7963773	1042.485598	1148.343801	1068.151776	961.8976207	926.0285419	899.3669902	699.1461508	661.9442218	704.1422064	1024.767765	988.1520272	998.4311403	1140.687973	1253.177852	1252.64857	682.916046	620.7042324	362.2793271	666.3946403	671.0617116	680.6563333	584.4077164	690.9397418
0.72_274.7931m/z		274.7931302	1	0.7174	0.051483333	0	0.012348109	0.001136397	1.49170507	Normal	T1DM+ISO20	100	145.6607356	29.94	100.6755698	110.3275347	103.895265	141.1312285	81.49557094	90.7308531	201.7168536	122.9124745	206.2922325	108.8818259	118.8328745	111.1990279	197.8003265	119.9474788	123.5130402	191.7343252	105.8821686	196.7560338	166.6977295	172.7308386	182.6272368	199.3201094	215.9007321	124.8563235	37.32141893	32.23116136	41.94017337	159.7596356	126.6906848	0	178.9477981	166.2582207	151.9094052	0	0
0.09_274.8621m/z		274.8620911	1	0.0882	0.497616667	0	3.63E-05	7.99E-06	1.486494002	T1DM+ISO20	Normal	100 - 33.8 - 48	783.161345	16.74	431.1935034	434.6543761	445.8373969	635.6892358	666.0790921	671.1454936	568.4860566	535.5950008	546.3150773	590.2657076	571.6114474	265.1244619	498.6411055	593.5193013	579.9482882	504.6496767	599.8719566	533.6223161	475.6171937	500.3507905	542.1875123	492.2716314	519.5731413	442.1822046	1067.635311	826.0929743	1054.515218	622.8338116	653.0645359	708.0244548	576.7167991	643.1294257	420.5439214	1422.907122	1177.901254
1.05_274.8754m/z		274.8753966	1	1.049166667	0.280283333	0	0.000973097	0.000126744	1.425940317	T1DM	Normal	100 - 95 - 91.4	625.9859159	21.6	439.8926747	454.2750478	460.8054932	609.7379949	567.2059868	612.4372383	620.1696012	595.2922409	614.0016752	336.0859521	321.4217932	303.5407233	383.5946574	365.3090972	347.5114281	339.481703	319.7724767	358.8758147	573.0179719	486.6483252	524.4125572	303.5330898	291.4953972	307.4493652	992.2183395	709.3812989	770.9911281	522.8807828	532.2357658	642.6935713	408.7151286	417.3971938	444.826415	876.8830796	845.5676104
0.77_274.8864m/z		274.8863505	1	0.768883333	0.085783333	0	0.006406644	0.000646474	2.459959679	Normal	T1DM+ISO20	100 - 1.27	107.77769	98.75	39.69142761	29.69600107	46.64760515	260.8671361	257.6517347	238.8434938	268.5585707	294.7798575	269.0426636	9.810846147	2.399821212	27.50130038	53.03321518	54.42755417	36.89283897	25.78627277	15.22598107	25.62412569	145.0444753	193.5326068	202.500789	23.15421657	35.69994372	30.25208334	0	0	0	158.8083545	107.3526922	4.973439261	75.99293952	102.0857484	107.319798	2.582354718	0.43765588
0.73_274.9887m/z		274.9887374	1	0.734566667	0.080083333	0	0.292883563	0.019374264	1.43247326	T1DM+ISO20	Normal	100 - 2.27	352.7973208	20.21	201.9224118	187.5800745	192.9046051	155.2996999	171.5982765	186.2043477	144.8708393	186.0479217	157.7922659	316.1907958	323.7283036	285.740648	246.2606768	357.0646738	398.0701094	248.0408981	333.7873885	258.5990048	242.4054923	196.6180363	256.0049693	274.26098	269.7875328	320.070838	396.7887081	432.9224	423.3817024	292.5400497	365.6722452	0	344.8244716	332.3237436	276.3547352	186.5420573	177.9778683
0.84_275.0252m/z		275.0251634	1	0.837516667	0.297433333	0	0.005226535	0.000545029	1.576303568	Normal	T1DM+ISO20	100 - 26.5	873.27085	32.15	334.3133022	335.7179806	334.1618816	533.289157	549.2802049	497.0921454	538.674828	474.858296	538.0151829	767.3384523	768.0357785	1048.045826	1842.877967	1721.553451	1517.66416	1439.794191	1114.129627	1415.523746	743.7267185	746.3873438	706.7002973	1059.290293	1026.578204	905.4513667	800.361168	849.0827933	840.8595432	1142.706496	1048.910329	1533.014323	592.0635105	557.5940449	822.9188594	1016.536236	992.5629909
0.95_275.0976m/z		275.0975869	1	0.951916667	0.217366667	0	0.001517105	0.000185568	1.623385342	Normal	T1DM+ISO20	100 - 26.5	330.1712248	32.36	295.8929598	306.9822877	317.0899038	120.8420635	126.0857958	127.2997173	254.9186588	246.2388822	255.7895655	252.2017781	283.3484867	318.8178441	463.2802246	462.1158615	434.7157659	422.6586243	422.4454367	444.515531	337.5774371	376.8916971	385.768328	416.2524452	429.8693367	422.5107638	113.0258245	73.78698363	99.39808099	268.9490257	245.0072774	278.5318362	306.0260983	360.0665613	376.6770286	103.9527666	97.62390641
4.14_275.1690m/z		275.1690198	1	4.13795	0.594883333	0	1.73E-09	2.89E-09	1.674549195	T1DM+ISO20	Normal	100 - 6.61	570.3247982	23.08	241.0274134	252.1657815	227.5778341	430.3844137	448.0945753	441.5224472	267.8106822	270.9682339	282.1431675	428.7686455	412.6288943	483.4450631	381.7804656	344.7872996	359.1749359	313.7657057	301.2151675	318.1934994	414.7361758	418.6685906	428.2847629	229.2895182	233.1145872	244.470076	449.2836917	484.4411536	459.7661934	458.2968682	440.5184522	473.0789838	393.8710597	407.6635287	429.8692889	461.958487	484.9283841
3.52_275.2018m/z		275.2017918	1	3.520183333	0.6006	0	0.814210793	0.049898455	1.235296531	T1DM	Normal	100 - 14.1	703.137799	32.05	506.8679367	537.1462244	508.8455157	256.3041449	262.8550209	255.8602935	446.2012232	414.1400004	450.6479485	800.0124511	776.1330884	854.2488999	436.5519615	441.7082276	448.6340385	628.360509	597.7210198	591.0296854	765.5956486	759.2093992	783.3445159	700.0554326	728.6985588	710.764518	328.9358762	301.8583132	287.4701901	469.9450717	426.2312922	491.54709	431.4805675	459.5589905	490.7406427	298.2937089	304.8197179
0.57_275.9050m/z		275.9050196	1	0.568666667	0.2002	0	0.148555998	0.0103497	2.558244325	T1DM	Normal	100 - 59.7 - 21.5 - 22.4 - 3.72 - 4.94 - 0.313	947.4107247	78.16	142.1638193	141.799031	135.0824821	840.2588633	871.601633	818.1427965	203.1496788	203.1332686	165.9998166	160.3073193	136.5956135	141.2537845	865.0231988	198.3010764	176.0160584	202.0541571	209.5453165	183.7001643	381.4852489	96.71250801	108.048429	993.7704313	702.2345058	811.6918749	3092.021046	2536.23068	2463.169498	255.5552804	272.4407933	343.668562	315.7153219	508.0289548	398.5093359	3319.672702	3352.985278
0.70_276.8331m/z		276.8331145	1	0.700233333	0.080083333	0	0.013641603	0.001239413	1.502230169	Normal	T1DM	100 - 1.12	2037.685648	8	1941.916259	1977.131204	2010.17464	2103.658192	2172.619861	2160.349635	2071.84795	2107.321083	2077.742963	1894.722424	1952.068644	2064.460505	2178.512765	2185.271348	2177.00582	2132.058081	2048.054815	2148.284942	1827.775116	1595.565237	1636.806615	2092.61981	2158.437687	2190.04995	548.583675	463.381962	448.4415818	2065.184034	2131.030082	0	1888.410909	1903.807884	2038.741655	22.08009686	34.55282833
0.75_277.0581m/z		277.0581159	1	0.751716667	0.211633333	0	2.06E-05	5.02E-06	1.191531528	Normal	T1DM	100 - 25.9	2168.873989	11.59	1787.503516	1799.376334	1879.479993	2828.837999	2892.814328	2957.421433	2273.137311	2369.925863	2284.460591	1858.789054	1897.270561	2095.299169	1924.262837	2026.864372	1909.374621	2112.708392	1982.688223	1984.998779	2141.40581	2297.013812	2325.994701	2131.005068	2129.57057	2162.77239	1553.038796	1654.80592	1614.929573	1739.643544	1650.766356	1532.645909	1779.257523	1630.66625	1749.439186	1512.943212	1792.549739
3.35_277.1447m/z		277.1447005	1	3.354316667	0.383233333	0	7.22E-06	2.17E-06	157.5679926	T1DM+ISO20	Normal	100 - 11.3	232.9237911	153.27	6.795927241	4.608679329	0.251994928	0	0.000780624	0.276033557	0.34235865	4.57873099	4.368610925	0	0.011359708	9.191592154	1.414719178	1.512956441	0.619188345	0	0	0	0	0.037149264	0.721732614	0	0.106230732	0.639788676	50.88527658	101.8339917	50.98475333	8.884405436	7.773312521	6.688441962	2.10501415	0.306101233	0	288.3828427	301.7164021
1.63_277.1455m/z		277.145525	1	1.6326	0.846566667	0	0.016029742	0.00142864	1.806979011	T1DM+ISO20	T1DM	100 - 11.4	422.0790727	63.35	184.4738625	174.4750578	153.8321752	414.1707655	408.4447444	403.7381698	82.85949573	77.49738303	87.92257389	441.7355682	451.1129394	532.2160454	382.5450096	378.3720667	344.6695869	96.92714752	66.88742003	90.68793161	114.9995856	72.93004206	75.41133298	446.8875087	454.2236743	439.1613023	200.5928578	178.4123159	146.2193941	112.7003117	55.89220318	97.79431822	10.13666762	5.141677856	21.19573624	513.4190732	519.1858556
3.66_277.2176m/z		277.2176077	1	3.657466667	1.081083333	0	0.226139971	0.015239329	1.27711168	T1DM	Normal	100 - 20.5	13191.68467	27.81	10625.47222	10553.47138	10436.93269	4347.511137	4397.290621	4519.507476	8627.860159	8855.01839	8727.849823	14205.17152	14760.28949	15870.80233	9745.864132	10301.21527	9581.703016	11580.52609	11586.09209	11358.51883	11611.91866	11598.68875	11958.41295	10717.06938	10997.88376	10938.41164	6430.533634	6972.867549	6737.870016	10326.78999	9848.583407	11045.58306	8977.519812	9104.752978	9883.32676	6185.190309	6453.563408
0.75_278.1228m/z		278.122761	1	0.751716667	0.068633333	0	0.225159822	0.015176401	1.312548974	T1DM+ISO20	Normal	100 - 1.73	267.0330249	39.16	204.7163875	210.2992643	223.5274493	5.698998058	4.435527121	11.84963817	159.0580965	168.0614381	156.3652966	268.9844015	281.3106816	324.800383	182.7098477	210.4227441	213.4189345	277.6374575	255.7049484	252.0020109	270.8388024	269.0425819	248.7998535	225.7629985	227.4687391	229.7909244	77.46177142	59.98886403	69.07932002	195.1855715	188.5404216	0	236.5956131	204.5859085	245.0425253	181.5525469	205.2207543
0.93_278.7978m/z		278.7977543	1	0.93475	0.394683333	0	0.406012366	0.026088269	1.125345237	T1DM+ISO20	T1DM	100 - 0.261	481.1103865	24.81	391.5759964	365.4204194	399.1545327	233.1350962	231.5299634	258.8140282	409.7063226	397.1817282	410.2884993	567.4389802	550.8601983	599.6127256	490.715957	500.8263302	494.2771183	535.6699797	493.290177	517.5051369	394.9374838	447.2304059	445.1409772	594.7968139	618.3864109	615.198992	302.615398	214.1526352	220.9762567	635.8881638	538.1398566	589.4381696	489.2092666	482.8191603	531.9585242	251.0879886	372.71802
0.70_278.8301m/z		278.8301451	1	0.700233333	0.080083333	0	0.01236221	0.001137003	1.515088473	Normal	T1DM	100 - 1.21	2664.813776	7.72	2544.106489	2599.955629	2647.642593	2771.54403	2846.570858	2826.285216	2675.550173	2775.451335	2769.50683	2484.434963	2527.822427	2669.900971	2900.002113	2874.50773	2798.888612	2780.572307	2672.209346	2762.88635	2349.43912	2120.355208	2191.862248	2746.99269	2829.856147	2789.187247	739.8646662	578.9247953	589.1458262	2695.750748	2749.422571	0	2455.718533	2421.431107	2667.791839	0	0
0.11_278.8548m/z		278.8547865	1	0.105366667	0.600583333	0	0.000123633	2.23E-05	1.457870403	T1DM+ISO20	Normal	100 - 24.9 - 7.2 - 2.73	1236.332292	14.9	752.0051445	751.4200461	777.964313	1045.869371	1025.101706	1098.051209	885.2910227	882.5144113	879.5501897	980.9851474	969.2439528	586.9991091	789.6013354	862.0477495	1002.045309	826.0031129	913.1764444	871.9308449	760.8506549	755.4426797	797.2171635	712.9148893	734.9469734	691.7851719	1789.070271	1342.944636	1699.270042	1003.104618	1045.07285	1228.28687	923.4425339	1028.659566	625.0416775	2146.297221	1862.219875
2.43_278.8554m/z		278.8553565	1	2.427683333	1.407116667	0	0.255853666	0.01709046	1.440002745	T1DM+ISO20	Normal	100 - 37.8	628.596745	30.31	711.2718842	742.1819468	649.702471	542.2542238	498.9015887	494.1141995	446.2402406	429.0799355	407.4225594	499.0816978	491.4943476	437.8034196	392.8554387	308.1609712	458.9657833	408.6666987	446.0163344	393.3365586	267.3040885	345.6097927	282.5504581	297.9664688	270.6564068	254.9549341	799.7369338	772.5463401	753.3916372	365.3713192	313.1771949	430.5444086	363.5788099	347.5862061	283.9637365	1039.198564	1117.670717
0.75_279.0491m/z		279.0490699	1	0.751716667	0.137283333	0	9.27E-11	2.53E-10	1.263653632	Normal	T1DM	100 - 15.2	1561.996839	6.94	1314.291387	1324.752557	1346.404349	1500.300646	1607.58183	1563.609879	1625.452359	1662.146438	1617.594803	1548.394025	1502.338275	1729.421164	1501.009841	1613.925597	1494.387954	1893.49136	1782.246566	1790.227947	1454.165091	1376.875793	1419.357314	1585.86832	1588.706133	1645.374506	1077.964412	1106.733351	1118.718456	1312.619784	1279.986402	1044.76505	1237.330204	1171.024222	1238.0868	1439.583565	1668.801569
4.14_279.1632m/z		279.1632149	1	4.13795	0.33175	0	0.127720363	0.009019002	7.660193871	T1DM	Normal	100	103.621276	89.85	29.11865097	12.20021635	20.24347164	0	0	5.506187337	28.78376947	7.573249632	31.12793281	8.030240059	33.50393192	22.06846314	35.93582264	13.39761098	0	7.898986616	5.330861058	7.333214705	28.4396278	15.30604383	12.85546363	0	0	0	0	0	0	76.06674247	86.01528859	65.07466486	245.267252	277.4411088	296.3686997	0	0
1.30_279.1940m/z		279.1939718	1	1.300833333	0.38325	0	0.002634473	0.000302256	1.362385498	T1DM	T1DM+ISO20	100 - 6.71	124.5158082	102.66	12.18084696	28.65281002	32.71997521	233.5089503	220.5118234	227.6764461	16.44395533	10.03125322	10.40745943	56.5360869	39.77622423	65.12425325	19.75177443	17.54419272	22.99586999	493.4076195	421.3893184	459.1980661	126.4038095	144.4516399	126.3206409	16.81938701	27.98740432	10.01126859	143.8568861	159.2364972	123.0056474	310.9887707	286.9779774	293.2577012	41.09958731	42.36249053	48.79728442	361.0088253	315.735316
3.81_279.2331m/z		279.2331456	1	3.806183333	1.3442	0	0.281307233	0.018672618	1.242932614	T1DM+ISO20	Normal	100 - 20.1	199913.2812	23.46	180305.2004	184805.5132	178713.1681	79931.71034	81952.24094	85491.77264	147113.3094	146917.6299	143015.4938	221226.9165	214938.956	232209.4256	161301.4806	169263.8838	159346.538	168394.2686	166894.0131	159687.0373	175189.6753	167081.7683	172384.7808	153900.9531	152681.1245	157413.131	108867.357	119265.432	107927.3599	156457.2159	155815.0717	171151.6951	151192.6663	155089.7936	163223.589	93327.87671	101316.47
3.81_279.3169m/z		279.3168914	1	3.806183333	0.2345	0	0.11175275	0.007991402	1.69191143	T1DM	T1DM+ISO20	100 - 6.35	161.1189641	77.96	331.3791964	341.8375275	265.2350186	0	0	0	110.2952864	92.63316794	75.02521048	279.7264885	243.0400153	277.6018719	81.27124851	104.8020963	114.4740034	86.40345708	93.67081899	97.48013059	159.8776262	117.6393982	129.5338873	50.85439821	55.82382388	52.33687429	0	0	0	48.10140627	75.78662544	61.05693796	49.67238477	40.22801493	45.2021185	0	0
3.81_279.4027m/z		279.402665	1	3.806183333	0.377533333	0	0.399568854	0.025709557	1.236656942	T1DM	T1DM+ISO20	100 - 6.58	2784.337417	48.06	3492.122033	3602.468654	3236.457041	424.7022571	424.6418605	462.1410904	1981.379238	1909.373513	1790.477279	4306.917993	3927.355423	4380.79266	1920.365742	2177.573651	2061.492086	2206.973151	2129.055141	1988.715901	2771.146027	2311.759574	2491.071256	1625.139259	1590.676424	1719.346372	288.9421494	363.1365439	221.29026	1641.950979	1730.067853	1859.298453	1634.421116	1649.311976	1747.482497	123.3968004	149.9661758
3.81_279.5338m/z		279.5338034	1	3.806183333	0.2345	0	0.137756423	0.00966517	2.054060201	T1DM	T1DM+ISO20	100 - 1.07	321.1953941	82.05	451.7621901	488.4743502	381.001962	0	0	0	151.7406034	131.3591441	124.4963095	549.6610332	438.6284347	495.5538042	118.1854506	142.8372124	140.9774667	148.1048905	132.4150138	127.3524245	249.2129083	182.7110186	199.5387328	83.43589578	80.86597652	88.2523149	0	0	0	68.92541652	83.84198969	73.48612798	80.0892834	70.68382604	82.90130797	0	0
0.77_279.9083m/z		279.908308	1	0.768883333	0.549116667	0	8.18E-05	1.58E-05	1.318052682	T1DM	Normal	100 - 8.72	3924.85792	17.8	2595.097625	2623.149687	2659.592607	3360.450118	3457.286896	3431.11024	1896.042061	1954.920683	1916.081715	2690.875667	2689.290278	2789.231375	2704.687696	2807.692809	2737.325421	3869.555875	3784.480234	3812.831969	2917.905419	3100.346151	3085.94158	3477.881494	3541.263501	3563.442273	5334.261687	5469.284362	5446.972852	3445.593978	3529.886624	3559.390107	2936.127597	2963.11422	2966.966066	5009.782544	5593.110216
0.92_280.8028m/z		280.8027735	1	0.9176	0.480466667	0	0.06672925	0.005029929	1.402426272	T1DM	Normal	100 - 0.49	1839.450637	20.27	959.3045287	920.0045337	963.0309935	621.9290286	620.5920386	675.2746421	1378.696087	1357.067389	1367.048053	1534.057826	1509.905222	1738.140589	1509.345165	1520.075337	1423.684214	1567.201571	1464.57717	1512.479079	1110.780665	1195.697358	1206.324508	1759.499922	1797.683266	1766.485791	1031.678556	817.8356013	931.7233787	3578.612553	3519.828395	3890.828699	2131.496421	2150.62755	2402.771734	1344.439204	1421.451295
0.70_280.8274m/z		280.8273741	1	0.700233333	0.080083333	0	0.011923937	0.001102317	1.508920805	Normal	T1DM	100 - 0.941	1285.024427	7.87	1204.046699	1251.068162	1271.866303	1294.663565	1359.024592	1330.277575	1306.707019	1311.728412	1316.996718	1192.984094	1216.754248	1299.986731	1380.958257	1404.093756	1397.855937	1341.878983	1297.191907	1367.372878	1128.725875	1023.951999	1065.358652	1344.308139	1367.554348	1365.231409	352.6123977	291.7520204	304.0567025	1317.355942	1321.422136	0	1154.84062	1192.94038	1295.92174	0	0
0.77_281.1216m/z		281.1216358	1	0.768883333	0.566266667	0	0.039739022	0.003173644	1.27741148	T1DM	T1DM+ISO20	100 - 26.4 - 49.2 - 12.3	1865.671302	19.91	1517.139691	1534.256521	1555.186136	1096.237165	1028.318062	975.7417427	1624.805856	1531.760545	1625.493737	2038.722233	2036.649399	2517.290117	1789.178126	1775.903294	1696.498202	2083.579714	1713.640579	1945.157152	1731.343891	1854.112704	1745.000922	1765.222201	1772.240415	1683.171331	1562.12571	1793.712406	1551.661013	1737.079326	1532.594212	1647.931235	1992.816401	1835.529944	2520.845346	1414.463329	1279.371468
3.94_281.2486m/z		281.2485637	1	3.937733333	0.898033333	0	0.346028417	0.022570619	1.124152369	T1DM+ISO20	T1DM	100 - 19.6 - 11.6 - 2.47 - 0.678	188831.837	21.93	187813.8127	187601.9759	191241.4562	94818.00504	99624.97635	99366.34459	164672.8238	164019.7718	161694.9438	238115.5305	241773.0446	249764.4575	206960.715	205801.1868	195249.7135	175626.1826	181636.8994	170125.2015	181166.8377	184413.2683	181978.6957	174238.9363	170868.3735	173530.9708	101338.5457	107395.9069	101854.7839	157615.211	155015.4717	168964.6875	145581.6677	151151.142	155963.0503	61622.49189	64545.94948
3.94_281.3327m/z		281.332732	1	3.937733333	0.251683333	0	0.00094812	0.000124232	1.954803005	Normal	T1DM+ISO20	100 - 3.97	195.6602139	61.59	430.0629177	352.3227473	364.2415126	16.1019096	10.66295347	8.743125016	165.70779	151.4962301	138.2994675	358.6938877	389.1675833	359.7615477	219.7878468	211.3030409	192.8141972	144.6206685	162.4964745	133.1816643	181.5447066	171.5637324	178.333568	125.572468	120.7596258	108.6054687	0	0	0	94.29347424	80.251507	98.16680497	53.49868338	43.52344869	72.34396401	0	0
3.94_281.4187m/z		281.4186514	1	3.937733333	0.331766667	0	0.023695773	0.002021628	1.359630441	Normal	T1DM+ISO20	100 - 8.06	2953.816841	41.32	3890.507806	3730.401528	3865.71963	681.4221377	744.453714	722.1155858	2651.141832	2544.1385	2450.862808	5007.090546	5257.329755	5090.611746	3555.422245	3500.929686	3250.280986	2531.250608	2831.291644	2448.123284	3057.106789	3015.979254	3025.068748	2371.015972	2334.678225	2334.661147	215.5636017	245.0716365	197.561874	1936.16452	1798.181494	1978.459574	1465.385552	1545.80549	1649.378816	7.026441606	0
3.94_281.4714m/z		281.4714094	1	3.937733333	0.148733333	0	0.140749609	0.009862496	9.524539335	T1DM	T1DM+ISO20	100 - 8.06	111.967816	161.31	141.5932456	114.0890037	119.3597697	0	0	0	0	0	0	164.4083526	236.2549766	175.1861148	15.57998597	13.25304179	0	0	0	0	18.9992406	14.48454791	48.95777159	0	0	0	0	0	0	0	0	0	0.131641164	0	0	0	0
3.94_281.5505m/z		281.5504663	1	3.937733333	0.251683333	0	0.001771185	0.000213065	1.87565729	Normal	T1DM+ISO20	100 - 2.96	360.8694647	69.38	664.1814126	583.2924319	602.3511476	10.3958297	6.781580042	7.734628624	283.9742208	263.068209	234.2751059	809.2491933	923.3932892	792.5515628	416.340823	385.1425644	344.0485756	219.5251803	267.7935479	239.9215271	346.0969781	315.8802738	364.6538355	192.8035725	196.9012703	190.5103922	0	0	0	133.3067637	107.0862633	134.1048584	88.02815958	80.11299307	89.74320109	0	0
0.77_281.9059m/z		281.9059393	1	0.768883333	0.53195	0	8.99E-05	1.70E-05	1.311399684	T1DM	Normal	100 - 5.51	1363.61292	19.87	942.0433151	907.9143119	966.1148856	1118.782177	1156.843125	1157.596712	667.6131646	665.798253	634.4271593	956.9135178	952.979446	963.9857913	939.5681629	968.1710114	949.8027084	1384.397578	1357.040778	1331.149439	1022.581332	1077.692997	1070.845925	1249.991835	1253.416081	1259.887682	1908.60425	1854.45448	1774.507364	1236.509991	1213.6184	1254.378254	1041.02346	1047.276052	1062.960494	1783.158497	1879.810219
0.73_281.9524m/z		281.9524365	1	0.734566667	0.06865	0	0.253315851	0.016952063	1.539983517	T1DM	Normal	100 - 7.55	211.292601	20.18	134.7531327	143.3796645	146.8049919	99.96137079	134.5527009	139.0320929	93.37368074	110.1288405	105.1217554	148.830311	127.0660816	177.8660129	115.7689662	149.3088165	142.529186	136.6526868	171.9289341	124.114289	129.4694396	98.99804446	114.9453383	180.318087	172.6712304	195.331295	229.6323988	245.6980623	305.2829913	212.9422177	196.2840695	0	170.9820097	158.4148872	168.6613132	193.775742	261.6419786
0.87_282.8071m/z		282.8071213	1	0.866116667	0.44615	0	0.006309889	0.000638724	1.760799754	T1DM	Normal	100 - 10.2	2757.317576	17.56	1108.256147	1096.14674	1117.491559	870.543334	844.9777506	900.3614348	1880.1476	1901.074255	1908.696165	1695.292281	1699.188406	1873.661254	1774.136627	1853.532666	1748.012617	1857.972071	1757.349547	1751.179648	1312.669098	1393.812968	1418.737017	1943.030733	1933.842319	1942.595098	1410.140395	1310.332415	1387.80934	5765.056195	6011.904226	7010.089872	3174.357386	3248.121382	3459.386899	2058.880242	2125.836839
0.04_282.8307m/z		282.8307229	1	0.036733333	0.600583333	0	1.26E-10	3.24E-10	2.107880398	T1DM+ISO20	Normal	100 - 44.2 - 44.5	875.1781297	24.1	327.5813834	277.641813	289.9856101	596.3963264	529.5987699	583.0097879	454.9252649	454.7406002	438.3220593	514.1962237	507.5141083	179.2795659	441.9260179	447.2522318	484.185349	373.4343201	447.4395994	435.1237066	354.5454032	435.9400234	378.0937706	352.300741	368.7984663	292.4115996	974.2666513	821.4038148	968.3811755	599.6220546	624.4043087	741.2101512	458.8141298	515.9082867	347.788561	1263.661434	936.1678401
0.90_283.1639m/z		283.1639313	1	0.900433333	0.594883333	0	0.001049144	0.000135356	1.334437443	T1DM	T1DM+ISO20	100 - 17.3 - 71.9	1001.170281	16.68	931.2030317	961.6374236	939.2450855	757.6306183	745.8957018	684.1704939	849.0272839	857.2734835	885.287333	1057.615047	1104.103932	1320.662614	1007.520272	948.0355433	895.3941335	956.1174137	827.9282303	876.0629267	782.6403453	797.6382095	739.0581337	707.0391749	764.9512461	721.3928732	1404.740294	1609.087326	1405.903093	1165.068493	1009.736778	1388.437011	746.0606374	774.1831883	945.4711402	1056.35472	1012.631855
4.12_283.2626m/z		283.2625597	1	4.120783333	1.407133333	0	0.009324499	0.000894719	1.271301613	Normal	T1DM+ISO20	100 - 19 - 2.99 - 0.218	24738.61791	27.2	21588.40057	21155.08115	21401.44366	15648.648	15998.47786	15401.16098	33603.80675	34826.88511	34934.1684	25049.69499	24021.62099	26538.358	35764.24913	20297.76143	18411.98049	20283.28293	20066.45718	20414.13813	38218.15739	25963.13777	23984.05868	31590.92285	23782.24171	24782.6956	14192.30462	14092.38312	13076.12614	16968.24017	17084.8549	18586.58809	16521.39968	20068.41435	20982.17744	9330.621411	10176.24982
0.82_283.7109m/z		283.7108511	1	0.82035	0.165883333	0	2.40E-13	1.75E-12	84.12904951	T1DM+ISO20	Normal	100 - 0.249	513.3471736	68.32	11.2386171	9.586714907	12.11669805	13.49020133	5.720749632	14.1405953	3.773538398	2.990375065	3.087329195	3.158108122	4.816938069	2.303277901	1.503918836	3.240391082	4.745493535	10.7370346	6.18390633	6.957954892	6.628046944	10.53576847	6.366950432	0	3.12302787	0	436.6047931	210.3008392	343.6966238	40.28728055	71.45263316	44.18665565	94.28430313	85.48864683	43.68458513	709.3919483	1047.471774
0.73_283.9501m/z		283.9501251	1	0.734566667	0.0858	0	0.00482336	0.000508819	1.607874237	T1DM+ISO20	Normal	100 - 11.2	236.1708703	20.85	151.4575947	140.9314883	140.5194145	95.12259117	101.5810933	84.21099181	127.053516	133.4058429	139.1920461	158.8071503	158.8566069	180.8313164	193.5986546	230.4694531	200.8152607	174.5164198	147.0238528	152.2266551	102.4755298	115.692266	102.8617834	162.0344753	170.0064216	161.5236496	185.7027443	195.5053395	183.4521221	201.044371	206.3041034	8.042103486	200.749645	184.692352	202.8206331	88.59739498	120.1298459
0.87_284.8140m/z		284.8140199	1	0.866116667	0.69785	0	1.14E-08	1.32E-08	2.033594941	T1DM	Normal	100 - 7.74	1932.640522	16.93	660.2639098	670.1888557	700.0774372	947.1211619	869.0798505	1049.941411	1292.471802	1301.736072	1335.908171	857.1511217	874.7464712	830.1107542	1007.328586	971.1910069	996.629659	998.5535911	963.6963669	956.645324	916.1126141	939.9290105	953.6466881	886.4896892	905.9567312	923.5838583	1454.560406	1139.80893	1305.455796	3390.288143	3581.651135	4260.732972	2033.495445	2038.270326	1995.107764	1936.290937	2248.03667
0.75_285.1050m/z		285.1050215	1	0.751716667	0.148716667	0	0.353205482	0.023006681	1.109267274	T1DM	Normal	100	424.9015896	11.08	332.2951496	349.0614077	342.3758201	235.5453263	264.1749614	261.0623719	301.0878216	330.1252593	314.067069	548.1012796	569.21135	625.539624	396.3665155	471.7681786	425.2817054	410.0072943	432.5434671	400.9306538	330.2903098	336.8981869	347.2455615	385.9458092	366.5610571	416.643727	406.2038794	398.9845444	436.6801604	447.6919068	411.4822406	139.7596733	413.7157393	408.5443446	417.1353493	652.4871857	745.9045073
0.82_285.7083m/z		285.7083039	1	0.82035	0.165883333	0	6.62E-12	2.82E-11	49.39339938	T1DM+ISO20	Normal	100 - 1.76	1265.39436	44.83	35.57679032	31.5718676	39.54598296	44.06367028	44.40084517	49.69276745	12.46895804	13.24072078	10.86597666	23.33180071	22.17831158	16.53090033	15.70392618	18.20822168	22.65134763	25.74133226	27.43812353	21.92035305	33.35710804	33.87305983	31.7600999	14.21292047	11.14011582	15.37344409	1058.690518	513.6496365	785.7893293	114.8766757	164.3887361	94.05081404	216.4645499	216.0637615	117.0892241	1707.045398	2617.388279
0.44_285.9097m/z		285.9097351	1	0.437116667	0.165866667	0	0.02938744	0.002429976	1.325301432	T1DM+ISO20	Normal	100 - 0.534	194.943648	23.63	182.1537399	194.067828	178.1378689	181.165966	196.4408537	175.8085129	148.8895676	147.1317194	142.5254904	155.6786551	148.1069741	148.8299783	158.3311902	156.0062979	151.3745959	155.4258415	145.5842612	149.6204437	127.6531688	134.2533171	142.9139794	59.12506534	73.17326092	77.85306224	190.0178041	208.8336702	207.7858306	151.0037175	111.8828291	147.4899874	136.0481461	144.9936958	150.3281654	298.7498032	260.2622493
2.79_285.9103m/z		285.9102727	1	2.79375	0.268833333	0	0.002851096	0.000323371	1.700245044	T1DM	Normal	100 - 2.8	286.6886385	27.09	187.6748263	204.0342812	198.4876671	225.0422616	206.311736	229.7849844	179.9354236	174.683356	183.1494157	187.4172431	165.2832056	189.4386108	187.6462551	189.9135844	184.8180161	177.2129428	180.548564	181.4470307	131.538979	149.9113459	132.2468452	76.02208253	71.67392421	52.56311485	452.7589142	501.1891017	417.0540055	200.1693901	154.1323367	197.9557774	187.5584746	177.4232598	183.9006099	506.2911236	531.3941409
0.73_285.9456m/z		285.9455507	1	0.734566667	0.06865	0	0.009209354	0.000884416	1.410236537	T1DM+ISO20	Normal	44.9 - 100	235.9136016	14.62	153.3929282	129.0430733	145.9108905	75.44196253	72.1215562	45.18598752	165.0051481	178.4997452	152.0915284	189.8363734	169.0746695	219.127626	195.0119702	181.6649171	179.978187	264.5522197	250.1278486	248.5259229	133.9952696	152.6223663	144.0882866	175.3709795	178.0748142	216.132871	49.94355701	85.3204835	87.11308623	371.7853043	328.4572602	33.01051314	221.4553341	207.3993618	207.9407655	138.6903362	59.00968569
0.31_285.9893m/z		285.9892531	1	0.305566667	0.514783333	0	0.005206157	0.000543077	6158.452347	Normal	T1DM+ISO20	100 - 8.66	170.8574823	243.67	0	0	0	0	0	0	0	0	0	0	0.072655808	4.186060848	0	0.41166184	1.804976845	0	0	0.093968719	0	0.00401891	0.000513111	1193.449188	1357.573331	1542.983201	358.9518497	1000.126359	780.4052901	0	0.012343095	0.006952687	5.598668317	11.77107602	136.0918467	0	10.72017083
0.92_285.9947m/z		285.9947044	1	0.9176	0.331766667	0	0.00167404	0.000202869	1.536353707	T1DM	T1DM+ISO20	100 - 9.7 - 10.3	231.2898192	81.7	5.06713068	5.967171357	4.337167294	35.34732162	38.59567513	27.94753246	5.08164228	16.03062368	6.394274273	10.66593309	12.53427183	0.520633443	70.75341704	78.02352145	84.6609056	24.61661581	16.63113515	45.77220937	87.54736478	88.13896702	89.63551517	1135.141934	1169.28334	1241.423466	816.0475415	723.5691357	795.5978321	104.9445927	67.21482077	436.9609644	83.45707729	93.67096277	94.90834588	232.7738547	225.3330638
1.03_286.1701m/z		286.1700942	1	1.032	0.18305	0	0.001636687	0.000198858	1.404760236	Normal	T1DM+ISO20	92.2 - 100 - 0.231	153.9493254	27.63	167.2209349	160.208855	168.7356234	92.52759193	95.88966127	92.46858219	159.8707343	164.1268339	163.3132355	218.2584237	215.6157505	271.6174317	139.8921202	152.4917533	137.3418261	160.3079723	154.422545	157.6142666	170.7309291	153.1546191	175.5642435	101.7206165	127.004046	94.68521422	189.2792062	126.1593833	130.3508968	96.05421345	93.70895045	96.38545862	118.2759364	113.0067719	108.923223	195.6438101	105.7457203
3.85_286.2538m/z		286.2538148	1	3.851933333	0.33175	0	0.011440438	0.001063001	1.540136514	Normal	T1DM	100	139.4692413	30.73	151.8368308	170.1328658	158.5444883	43.29756128	50.72847735	51.47567472	121.4076076	147.7333445	124.2691539	203.4283958	198.45987	211.6918085	114.6475273	146.3840726	132.2638024	147.601583	165.3445707	149.5749955	133.0266126	137.6085739	155.486001	135.3363904	132.9336848	164.0478993	3.369540078	3.610784385	0	98.21561452	90.84085458	86.55228364	102.4412881	109.9009296	108.3204916	5.318132839	12.11691722
0.72_286.7725m/z		286.7725407	1	0.7174	0.1144	0	0.018808867	0.001646305	1.476950956	Normal	T1DM	100	337.8812827	12.98	325.0910431	337.3922458	343.0363705	239.9951608	262.2362532	238.4036065	333.5084392	349.8274062	346.8439306	361.1214719	383.6534254	392.1447806	389.4073947	387.3535315	374.634187	376.5567919	366.4046985	368.8606153	315.5818164	299.9516804	310.9704861	346.550818	314.7169166	344.9077138	120.0540053	135.2280959	122.429078	361.0034841	383.2370907	180.6573573	373.5632237	346.1272687	356.6051373	0	0
0.70_286.8618m/z		286.8618079	1	0.700233333	0.080083333	0	0.032236719	0.002635626	1.279303201	T1DM+ISO20	T1DM	100 - 2.31	1395.219852	19.76	1051.142842	1065.209376	1059.847662	1787.133637	1774.551201	1793.691008	1110.516093	1145.161951	1121.974825	975.613288	1019.505034	1014.826964	1317.657812	1284.656635	1308.773341	1126.193591	1078.543634	1141.493694	1256.713468	1147.022047	1136.791141	1073.767295	1111.076428	1130.405553	973.1743705	1156.608187	1082.526516	1287.077802	1449.137221	0	1185.001917	1098.92058	1396.066121	0	0
0.57_286.9588m/z		286.9588148	1	0.568666667	0.13155	0	0.217729369	0.014724062	60.1850413	T1DM	T1DM+ISO20	100 - 20.4	113.5142329	159.7	4.275877782	4.518481699	2.836600564	7.14089531	0	5.960286553	0	0	0	0	0	0	4.623840077	1.450662232	2.278276677	0	1.133187089	2.121728943	0	0.673253731	3.699748429	100.8061426	94.39047331	83.33658249	442.8268274	445.243912	410.3556509	0	3.370677207	3.131737513	0	0.96796648	0	479.7373114	499.3995728
0.77_287.1369m/z		287.136894	1	0.768883333	0.183033333	0	0.001281576	0.000161339	1.236606635	Normal	T1DM+ISO20	100 - 53.6	394.2107849	15.95	340.2338758	348.5824498	379.0024557	373.3052845	334.072106	277.336249	413.1291188	365.520289	418.4744122	503.9130388	487.9397456	626.3955398	442.4503051	392.9945607	403.1257442	439.0262617	352.0807707	406.761738	332.7506356	351.4006144	342.7927782	389.2425603	386.7869506	353.7413527	389.6343123	456.9724295	380.0017495	405.673524	310.8748978	283.3696217	357.804405	360.8068994	431.6382181	275.9737903	264.8197658
1.03_287.2180m/z		287.217996	1	1.032	0.29745	0	0.003885011	0.00042207	1.195188501	Normal	T1DM+ISO20	100 - 2.46	195.2638236	33.62	266.7604238	254.6170572	279.3923382	139.413286	130.2579184	125.5124887	230.0115323	220.1473909	224.3383323	279.5652898	280.6785426	341.4478383	196.0763268	206.8875355	183.3466353	206.7592674	190.4462846	192.134915	131.5736919	100.264905	112.762135	125.4351313	141.5368527	126.9656483	328.1325133	361.3686539	355.2748986	211.7065808	176.8518649	193.0078917	70.29700008	51.55610291	79.02866138	451.8725746	348.5482871
0.82_287.7060m/z		287.7059746	1	0.82035	0.183033333	0	1.23E-12	6.84E-12	50.70499874	T1DM+ISO20	Normal	100 - 1.74	1130.637109	46.11	29.58316284	31.59359288	27.19273616	43.58765479	21.67986693	49.81430177	8.9215151	11.09094455	10.62556668	18.57703057	20.78586103	14.40698741	16.89883174	19.49154487	22.49439646	20.81382143	24.52191342	18.74163363	27.43510345	30.70602903	29.9407972	9.640209977	14.71826755	11.89829941	927.994315	445.8818977	697.2710686	103.2927996	160.8799402	141.5734788	191.6416873	200.930891	110.2370852	1534.504974	2322.843574
0.45_287.7768m/z		287.7767515	1	0.454283333	0.44615	0	2.99E-08	2.91E-08	2.245691532	T1DM+ISO20	Normal	100 - 12.5	220.5327125	31.69	136.4149532	108.2550196	120.0794064	102.3286602	146.9457109	87.03870368	116.8934064	119.9856663	111.2041578	88.32730341	88.01851136	190.4360177	80.48537549	114.1761408	68.44375414	96.25957669	62.18123547	83.47607503	64.29492417	67.41019288	54.61517173	73.85544019	76.7772704	98.95935437	142.2326412	360.6888794	204.6663151	122.38458	71.85438582	109.4233048	103.3647625	106.4840528	180.4392399	207.2501562	124.9959982
0.72_288.7704m/z		288.7704212	1	0.7174	0.051483333	0	0.006026112	0.000613941	1.535071253	Normal	T1DM	100	108.4207494	14.73	110.1305832	99.7625942	108.4292439	81.32260383	69.24569211	71.40394061	118.8789511	131.5224883	112.8940253	114.12567	116.5023735	127.0199668	116.5962511	119.2608247	122.1204567	122.7070801	110.0574463	117.9539045	113.5095723	108.345556	111.3737237	104.3260708	91.09157505	103.5173906	27.40742938	37.07968135	35.47931364	109.2878251	120.6835772	0	129.3527263	110.6372174	100.4402791	0	0
0.70_288.8590m/z		288.8589578	1	0.700233333	0.062933333	0	0.031698433	0.002596154	1.27099273	T1DM+ISO20	T1DM	100 - 2.18	1359.898518	20.22	1045.583638	1053.684631	1055.210579	1803.809754	1785.367816	1766.881042	1078.386045	1107.456268	1096.610955	983.8952748	991.4182581	1015.145811	1313.201447	1225.606837	1312.993008	1130.976009	1074.837561	1139.050663	1244.702099	1078.148377	1121.559633	1106.298281	1089.177038	1143.02742	958.8399201	1084.142141	1070.553231	1311.90665	1439.695951	0	1165.810718	1057.969481	1321.252123	0	0
0.09_288.8708m/z		288.8707555	1	0.0882	0.400383333	0	1.08E-08	1.28E-08	2.231154787	T1DM	Normal	100	225.9342642	34.79	42.45563473	20.22451935	20.66327447	105.0428865	100.9866119	138.3063833	82.09539645	103.743789	121.6093919	123.8487284	126.7761272	42.1049155	109.120353	127.2647336	160.6349442	106.5698222	144.5344429	152.7420458	101.7570756	104.1519706	69.47210831	108.0613294	127.9578643	90.19665469	244.9890045	254.2313535	336.9161752	196.1900252	185.6285261	198.1194217	194.9270493	183.2085463	111.3219343	380.5161219	331.4501806
0.79_288.8769m/z		288.876915	1	0.786033333	0.165883333	0	0.003937071	0.0004273	1.462676162	Normal	T1DM+ISO20	100 - 1.89	170.8371079	29.16	184.0934382	162.161557	164.3878037	95.0651889	84.35866549	77.26580432	187.3418579	165.8098095	178.4851495	172.27284	168.0291857	200.1811866	208.1534399	199.086417	199.3440194	232.7114281	213.289518	221.1232624	121.2866123	102.8055008	89.78959319	226.8224868	214.0807008	232.145124	14.04416883	24.92669579	26.57749712	159.9288521	126.3163345	1748.841013	99.9504263	94.211696	143.3005879	15.03360929	37.34893407
0.57_288.9367m/z		288.9366896	1	0.568666667	0.13155	0	0.044949777	0.003534697	11.48166974	T1DM	Normal	100 - 30.9 - 21.9 - 0.929	2311.517354	74.12	84.47369319	92.69576161	87.81908393	187.7697364	196.9552152	187.8337485	125.183552	103.9359483	101.347739	92.53590461	93.22551073	99.20407339	208.2979386	105.6161244	110.3374659	111.2659935	110.5833421	120.6921556	193.5764257	94.2637958	100.9943871	835.7613697	640.6645661	746.7041646	8571.290506	7976.430454	7516.701251	108.0856653	117.2716115	115.7390091	130.996088	155.1213981	128.1617421	10044.3921	9990.032344
0.82_289.7032m/z		289.7031889	1	0.82035	0.165883333	0	1.74E-12	9.20E-12	101.5286125	T1DM+ISO20	Normal	100 - 0.366	396.8432998	78.3	7.965999215	8.016671254	9.581557295	11.10995527	5.831491499	4.742340206	1.652915716	2.063877537	2.311756239	0	3.250584143	3.415190558	1.910477619	0	4.749558461	2.096787582	4.730173126	2.877796173	4.187248923	4.948745169	6.393874195	0	0	1.971424441	316.6512618	161.4980483	244.6507524	28.02184663	53.76085733	23.79654356	68.0853328	61.70127983	35.44420899	550.8899583	816.4233284
2.76_289.8870m/z		289.8870241	1	2.759433333	0.697833333	0	0.002392467	0.000277899	2.182405821	T1DM+ISO20	Normal	100 - 37.5	1360.961367	25.25	885.5581592	825.869726	877.6539602	851.1298147	870.5374817	794.0528917	658.3422331	668.3432537	613.7211213	626.1365554	628.8342792	665.4163075	596.7037933	587.5380978	532.5427659	540.6334373	547.4395702	575.0327534	378.3660889	392.102751	409.4102352	503.2640486	502.1400382	435.7746656	1561.16524	1695.177782	1813.077373	572.2849911	478.6308346	553.7779426	494.3263203	546.7096079	665.3602354	2340.34847	2546.718974
1.07_289.9358m/z		289.935769	1	1.066316667	1.555833333	0	0.002292954	0.000267955	1.195870253	T1DM	Normal	100 - 18.8	7249.005827	11.76	5307.063661	5381.949803	5600.161515	6291.443459	6537.0948	6451.33038	4336.85172	4392.244255	4260.560818	5864.267927	5824.666194	5903.232012	5741.940828	5752.758359	5748.729622	7314.580671	7158.52388	7294.607757	5920.294886	6087.25169	6119.501572	7391.855408	7448.294365	7351.576669	10300.86707	10485.01117	10020.33216	6571.50721	6432.718157	7040.749772	5786.283653	6058.344881	5856.876023	9252.764255	9382.384112
0.77_290.0870m/z		290.0869685	1	0.768883333	0.2002	0	0.053947628	0.004163272	1.3922322	Normal	T1DM+ISO20	100 - 60.1	485.8876857	27.8	356.614852	381.9427431	372.1318636	175.9626701	209.0081225	207.3547472	341.486175	372.5665968	338.9739707	561.8028172	559.5931558	646.3924279	461.255955	504.1103121	475.2055405	440.6223146	417.9278784	411.526406	368.7747997	395.7376317	395.7361845	1046.427602	1050.50895	1169.640741	469.6242224	535.8982712	579.0533794	361.4609334	349.5172885	258.5081964	353.9330941	329.1715255	381.7774287	449.9671159	482.16406
0.93_290.1361m/z		290.136119	1	0.93475	0.165883333	0	6.08E-05	1.23E-05	2.266772567	Normal	T1DM+ISO20	87.6 - 100	178.753071	27.49	176.0394798	177.005452	183.4807082	216.1702477	220.6860901	231.3780377	147.3582989	143.3930395	137.0450629	180.8422286	183.0584033	253.0109539	174.31867	160.3369738	147.5007748	162.1544457	113.0627478	130.6119657	118.8671142	117.416696	126.5263397	248.9260604	273.5928244	267.2910895	153.4433409	206.9532147	120.4995085	181.4397028	136.2023562	183.8462057	113.4778704	135.2964174	175.8576032	82.32493596	80.35994218
0.70_290.8563m/z		290.8562515	1	0.700233333	0.114416667	0	0.066007459	0.004985851	1.243150065	T1DM+ISO20	T1DM	100 - 2.07	447.3011387	20.1	350.4095304	343.457373	350.2992201	600.8631994	569.5166322	592.9899074	358.4213038	355.8515599	360.2480526	320.2049918	332.7461512	349.6786261	432.7950146	416.7330034	426.7838629	365.8850517	358.35224	379.0549839	386.7613839	341.4258012	366.3489545	363.3787241	379.6742542	376.8240332	340.9459087	352.7126569	328.2331683	427.5025419	477.0387992	84.88632086	395.3836967	344.1537781	446.536997	0	0.049925797
0.05_290.8603m/z		290.860322	1	0.053883333	0.583416667	0	1.01E-07	7.44E-08	1.711613367	T1DM	Normal	100 - 63.5 - 66.6 - 11.7	2525.108606	14.3	1087.353124	1148.79789	1149.244556	1805.229661	1764.661605	1867.300972	1517.579082	1517.287598	1518.825508	1588.677514	1605.257422	1052.958165	1530.051771	1533.037373	1650.074721	1434.648504	1599.398768	1516.907559	1284.193292	1409.617317	1462.824273	1452.657155	1492.777201	1417.353884	3546.01433	3145.568666	3627.116049	1994.687671	2013.180657	2344.880848	1739.044388	1911.272087	1463.738764	4958.373831	4009.885605
0.79_290.8736m/z		290.8736281	1	0.786033333	0.1144	0	0.002414441	0.000280054	1.552542001	Normal	T1DM	100 - 1.98	138.0959312	37.61	147.716181	136.8680617	151.2864208	23.28170528	36.25480565	35.98488868	139.2780983	147.3330142	140.7041272	139.0116402	160.6157575	158.044446	170.9600977	177.3975459	172.5164985	193.3657154	179.1037147	182.2391593	103.6924364	77.09663965	76.93528732	188.3032157	180.6587311	195.6541612	20.83011253	24.62485566	32.42682811	121.6684556	104.4882181	596.0711953	63.39887847	61.48571777	118.7796271	19.53895651	17.98235433
4.18_291.1999m/z		291.1999457	1	4.1837	0.577716667	0	0.07108668	0.005322849	10.47721885	T1DM	T1DM+ISO20	100 - 17	166.1527459	83.86	38.97781199	27.92358837	23.76340537	5.138508982	12.03555788	5.439627924	27.6647359	31.70718399	29.36886428	81.82709902	66.01223004	91.40414693	40.07054804	13.90804357	9.691514689	33.94884617	24.16739597	28.38362059	18.06166906	19.71650327	3.541184749	106.0175957	100.2180689	99.22510048	4.452498335	4.101875523	5.092913902	4.29935414	14.11119285	10.7083152	14.50438443	12.01114867	25.27469464	4.223371007	0
3.82_291.2319m/z		291.2319073	1	3.82335	0.280283333	0	0.019411332	0.001694057	1.423440835	Normal	T1DM+ISO20	100 - 10.7	189.5084662	26.45	176.3187001	183.5975992	200.974144	100.6368901	113.3846319	122.7605756	155.4999309	156.958183	152.191818	283.2110388	271.6958357	295.6003475	203.8864961	215.7509242	217.9415461	203.5311486	178.6892601	182.6334485	164.4399565	152.1708313	150.3078597	221.6575962	214.3268695	230.0375571	47.93722214	48.25912715	30.95791943	161.0568679	150.2186958	166.7265422	143.1161487	151.7824574	138.8899233	4.501317401	0
1.36_291.8693m/z		291.8692943	1	1.363766667	2.156433333	0	2.77E-05	6.43E-06	2.272949204	T1DM+ISO20	Normal	100 - 8.95	3795.66879	20.19	1864.338541	1851.66677	1924.564158	2398.673216	2378.407661	2505.922932	1575.481039	1628.837349	1556.292472	1553.137343	1589.967044	1559.652437	1636.145112	1618.113151	1667.445201	1553.027913	1532.920236	1534.531472	1221.687659	1262.624846	1325.637021	1446.745427	1477.98949	1414.540293	6212.235825	5757.559428	5842.335242	2281.361454	1987.74298	2342.972544	1961.317627	2030.482916	1927.190986	7444.216952	7965.311683
0.80_292.0723m/z		292.07231	1	0.8032	0.165866667	0	3.14E-05	7.11E-06	1.451935309	Normal	T1DM+ISO20	100 - 11.5	16388.68713	17.05	16216.82437	16308.21336	16674.69136	20856.63024	21390.67042	20276.73482	13108.68483	12819.42483	13504.45711	15907.49218	15684.4996	18549.30536	17959.67712	18069.84465	16943.23305	17504.86083	15867.19024	16629.0502	14386.09345	10690.08879	10660.3718	17845.57087	17662.5306	17812.35102	10087.8343	11369.14171	10708.10296	14322.22607	13814.7184	14786.86895	12237.13729	11244.27539	15168.57437	6971.206409	7701.905166
0.70_293.0500m/z		293.0500315	1	0.700233333	0.097233333	0	0.049421704	0.003850293	2.250784466	T1DM	Normal	100 - 38.2 - 2.64	849.097245	18.58	370.4660065	347.2997215	359.092371	377.73636	485.4021508	507.4952706	303.752688	398.6164212	314.1890882	455.5191049	454.3263788	445.9301537	325.774025	435.0164493	465.5789598	331.0468127	395.4525716	304.8073317	369.9198657	244.7409073	390.3451243	282.2739346	289.6923896	399.4065454	866.1264968	936.8660544	937.6037722	395.4367695	519.0353465	2.529848429	576.696228	652.8735805	439.1333433	2684.346433	2899.956592
0.90_293.1756m/z		293.1756497	1	0.900433333	0.2288	0	0.005552232	0.00057442	1.65138226	T1DM+ISO20	T1DM	100 - 20 - 5.86	23413.59994	47.28	6351.556098	6248.812524	6489.578294	12930.4892	14008.60557	12898.72063	20715.27951	20805.61247	21190.88055	4881.920051	4872.683509	5857.038463	25921.60616	26222.95533	24130.22158	6960.293288	6568.893591	6622.095752	19395.02116	21224.14897	21777.17763	19589.8537	20085.98953	20456.36569	18421.18431	21443.65702	19801.55282	13971.43623	12313.20624	13250.35158	4766.973518	4939.442508	5821.500193	27315.76217	26487.61763
4.30_293.1795m/z		293.1794853	1	4.303816667	1.109683333	0	1.39E-10	3.54E-10	2.468557385	T1DM	Normal	100 - 16.1 - 6.99 - 0.488	26179.49519	15.94	8439.165607	8404.127716	8549.796004	10719.60455	11094.22964	10606.08149	10925.00884	11153.08347	11197.31942	12425.14963	12495.95012	13663.75343	10198.49915	10205.64665	9911.39233	10853.52671	10449.91918	10600.4549	12833.03065	12961.47055	13328.38223	7842.91487	7737.947016	7927.863737	31202.66371	31675.37328	31385.83612	14378.12436	13537.79003	15192.5527	17748.65996	17757.38962	17832.66865	12712.59727	12716.97681
0.80_294.0695m/z		294.069481	1	0.8032	0.097233333	0	1.67E-05	4.27E-06	1.442055974	Normal	T1DM	100 - 11.6 - 4.44	5998.225356	15.72	5982.584214	6000.979692	6075.304636	7369.870336	7692.291513	7285.71783	4826.748897	4786.269602	4925.12286	5902.038568	5862.290143	6734.154771	6523.776236	6627.157728	6263.559171	6314.119768	5864.9799	6110.935756	5259.829548	4132.79405	4021.186721	6475.813493	6380.100388	6539.782713	3806.984696	4167.207283	3978.13696	5297.689235	5180.669993	1599.416754	4428.589777	4110.007839	5558.305256	2544.585735	2896.461423
0.72_294.8157m/z		294.8157384	1	0.7174	0.2002	0	0.033941346	0.002755044	1.609387424	Normal	T1DM+ISO20	100 - 0.949	575.3755224	13.42	483.5232487	487.8575306	511.8044602	652.8056516	692.8441538	666.8606999	693.7533749	724.5870281	692.4539659	467.8822408	471.5685919	522.0533431	570.822003	573.6994269	575.9849132	527.7748227	491.8382008	518.2132226	599.9524374	558.8409436	584.2320105	579.4781902	588.2668987	571.9151787	175.958541	151.0286854	136.0253492	706.4098711	706.5342423	828.191572	552.2065112	504.2096863	554.237436	0	9.010023127
0.20_294.8311m/z		294.8310877	1	0.2026	0.600583333	0	7.69E-11	2.23E-10	1.81280784	T1DM+ISO20	Normal	100 - 25.9 - 35.8 - 10.5 - 15.2 - 0.397	4294.938819	18.15	1590.056497	1542.448386	1617.200416	2943.655799	3023.465035	3106.476119	2520.755524	2492.64941	2551.421183	2656.055207	2617.15975	1622.67383	2417.426645	2534.041191	2719.412775	2299.553412	2535.082182	2420.101447	2135.442021	2365.126923	2483.016482	2203.375953	2279.063046	2185.597294	5079.013554	4834.633179	5504.903182	3497.05283	3365.890756	4146.735483	2991.27252	3188.667678	2619.168383	7153.710111	5624.569829
1.23_294.8534m/z		294.8533811	1	1.2322	0.6006	0	8.73E-07	4.07E-07	2.531163616	T1DM	Normal	100 - 15.9	1058.34826	38.47	365.7097901	351.0912176	364.8567879	734.9906036	741.9462642	840.2718483	548.8272629	527.9693144	525.5223907	329.8121427	360.5413841	211.8690881	340.0453377	340.0361036	387.1693383	300.0888481	338.1914409	318.6402275	409.335179	444.1090929	432.5709843	265.1476798	291.1408072	265.1687641	1685.68883	1289.12726	1611.505295	646.6234	711.7726805	697.4798188	599.251526	600.0017532	412.4475702	2358.080194	2602.391762
0.57_294.8938m/z		294.8938493	1	0.568666667	0.051483333	0	0.029710773	0.002453614	3.034441544	T1DM	Normal	100 - 8.78 - 17.9 - 37.1	239.8177754	50.14	61.87767819	56.9661779	53.57493001	97.70481936	198.4452934	202.4657971	37.77759405	57.6168107	37.65061044	45.17225883	50.90547037	46.69905998	91.14107481	57.05490476	59.54767525	39.44290256	57.91328329	37.54881797	76.48129659	38.24111386	38.43739816	170.8263754	129.5743579	153.7006483	741.0511756	742.0169156	720.9638701	50.59956821	95.74491735	16.29334866	86.48459879	86.45892303	60.96502484	803.9114909	709.5563454
0.60_294.9537m/z		294.9537429	1	0.603	0.148733333	0	0.229844399	0.015482594	1.467646498	T1DM	T1DM+ISO20	100 - 18.2 - 17	598.2183647	30.53	168.5138571	167.3333219	145.8143455	1666.951901	1715.042971	1742.679763	202.6560165	180.4764445	169.2113868	132.9611185	114.1749071	135.8391435	1028.266941	208.8315832	192.6464696	247.8835659	231.7206827	219.7434666	470.9689267	90.73195092	111.0280433	945.0997922	628.5822206	716.2784776	1639.198738	2006.790343	2001.549822	410.9129443	441.5705605	262.7104742	439.4455615	607.9874647	573.4126495	527.3753635	748.9786337
0.77_295.0086m/z		295.0086116	1	0.768883333	0.051483333	0	0.004577986	0.00048654	1.480595958	Normal	T1DM	100 - 4.3	212.8844278	25.9	132.4252234	133.4644871	148.6401004	167.561302	158.4923347	155.5970594	280.3980513	219.542117	288.7013015	158.0279444	154.3641503	182.751272	247.6828929	204.3271402	192.9094133	238.9267277	195.8622944	227.72872	251.1676399	320.2056328	253.6184354	269.3801484	287.6551429	239.7967361	61.38809249	95.15165826	68.12004709	323.8030459	240.9402982	8.701996984	211.5056909	212.6682266	233.8504161	38.91943349	56.41267953
1.95_295.2281m/z		295.2280567	1	1.9472	1.44715	0	0.001916785	0.000228731	1.363052711	Normal	T1DM+ISO20	100 - 19.6	5740.750948	25.61	6775.953896	6762.489129	6985.594247	6713.745633	6983.659247	6827.469625	4378.956948	4440.086029	4353.917928	9693.668116	9625.859118	10117.55606	5726.666548	5785.693367	5880.396828	4459.432336	4425.237788	4540.255372	3944.766144	3999.598265	4048.489892	3788.802624	3759.000187	3760.72743	8354.14176	8495.084172	8199.894732	4684.837853	4325.632919	4798.29586	4240.391148	4220.037015	4222.87733	3808.62916	3723.106086
3.26_295.2281m/z		295.2280796	1	3.257066667	0.777916667	0	6.69E-05	1.33E-05	1.558429333	T1DM	Normal	100 - 19.4	3878.185967	26.51	2804.428611	2859.395093	2881.118466	2518.885169	2648.869107	2737.251933	1915.511453	1951.459862	1952.448508	4202.01496	4012.929719	4861.347453	2493.105115	2562.172142	2341.747747	2017.992131	1813.145508	1982.057623	1787.651977	1821.124371	1800.747285	1865.296729	1960.96209	1932.869367	4776.209821	4625.556146	4781.009599	2626.217384	2521.866653	2855.471382	2207.429496	2237.773854	2403.500225	3326.839967	3418.219924
4.03_295.2598m/z		295.259837	1	4.034983333	0.366083333	0	0.797665842	0.048985356	1.011794604	T1DM	Normal	100 - 17.6	1518.098788	23.17	1611.986664	1585.108779	1649.160665	913.5437913	954.2834263	923.0405028	1263.307076	1299.28975	1258.197013	2141.673581	2130.757718	2285.7794	1760.928309	1685.015806	1596.478941	1434.879923	1444.475999	1435.914276	1368.188543	1410.199982	1340.242652	1566.557001	1503.84555	1446.795988	1048.48864	1105.421809	1204.181563	1346.643749	1305.181242	1441.049129	1215.979838	1219.7433	1292.466503	558.4649404	605.9230018
0.88_295.8712m/z		295.8712009	1	0.883266667	0.18305	0	0.002954443	0.000332558	1.52093332	T1DM+ISO20	Normal	100 - 94.1	170.9224063	25.39	120.8774112	121.5765058	135.2092062	195.4451499	192.8453643	208.3155647	168.7760229	188.5418769	176.4015424	111.3467031	108.7502309	74.47290321	56.5794071	55.3113043	77.09087857	81.64632051	90.46607319	87.1344568	93.46289693	105.5565666	100.3307312	48.20868646	51.89705062	46.87587991	17.73543486	19.65313267	41.3717524	108.2918061	142.9616305	91.46623403	138.6824179	154.9774653	68.4317108	62.39768677	118.296738
0.75_296.0883m/z		296.0882644	1	0.751716667	0.051483333	0	0.720299028	0.044542708	1.289045012	T1DM+ISO20	Normal	100	239.8924488	36.27	175.4639971	177.8327993	172.1071841	133.2774458	156.3916107	162.4614995	87.70987077	118.7171677	84.51127408	200.5765152	191.6615378	224.8660573	200.7996445	296.8124701	275.4453827	193.0162186	237.4840335	175.9568395	142.2762498	75.54900352	141.0754929	253.9832851	237.1747418	351.2715005	341.8053704	433.6575364	420.7100693	77.02972471	136.5497468	0	196.7563384	177.78233	124.7440043	174.0448575	228.3040958
0.90_296.1468m/z		296.1467829	1	0.900433333	0.4004	0	0.003391279	0.000374899	1.371279	Normal	T1DM	100	189.8572699	24.4	154.6136262	148.6066034	150.0679057	119.4238745	113.3027347	88.72349662	206.1773529	192.0553057	238.4104214	162.5693041	182.5710374	250.3133497	274.5559339	239.4382523	214.4032613	227.9770036	183.007689	244.5067132	195.0670077	197.5344834	179.8457478	198.8218881	225.7250991	168.856386	67.45007674	78.82214186	69.48185857	191.8682387	184.5090239	309.0918324	163.7586535	153.433382	228.9002704	85.70129982	44.28522408
1.20_296.8197m/z		296.8196568	1	1.197866667	1.292716667	0	1.63E-08	1.72E-08	2.371742491	T1DM	Normal	100 - 12.1 - 25.9 - 1.7	2271.457777	28.77	912.3164326	831.1386519	894.7250816	1441.177243	1392.361019	1640.88279	1236.509353	1178.562775	1179.238469	891.1295243	901.0440985	448.8805582	819.1833019	831.8395948	978.6322239	762.8986834	854.480459	837.1938344	974.6850181	1031.222471	996.9181264	647.6827386	686.0640078	616.4382506	3586.387283	2222.631059	3083.375943	1707.973217	1690.990172	1888.300434	1475.731952	1548.059326	987.056053	4360.551051	5321.800278
0.70_296.8908m/z		296.8907678	1	0.700233333	0.080083333	0	0.037290729	0.002997933	2.345849416	T1DM+ISO20	Normal	100 - 21.7	1691.709323	38.11	552.0183348	562.0891908	568.9600855	1264.830589	1191.654476	1213.683856	527.1258549	580.9136322	558.2123027	466.9868002	499.0996367	509.0919024	716.6468466	686.8737728	753.2840059	552.4384496	550.3692608	555.3084106	1088.905339	1120.324344	1148.85755	533.6940913	526.074131	580.1573094	2292.615551	2455.949771	2463.832875	760.1114272	962.6702184	48.14824606	1209.245971	824.2706841	783.4810649	0	25.59351788
0.84_297.0977m/z		297.0977168	1	0.837516667	0.234516667	0	0	0	2.763429818	Normal	T1DM+ISO20	100 - 26.2	995.6852203	19	675.7533882	691.8986267	703.6342591	902.9841722	953.9529903	902.1421588	944.3536464	953.0409707	946.2915646	1213.531578	1181.447916	1293.874262	1062.153144	1152.972663	1115.238725	1014.25649	1062.419451	1024.850244	1176.371614	1341.944523	1272.570013	773.7720842	782.7186578	754.2721444	466.3694466	587.5229964	495.3843659	350.896362	324.6236518	256.4007924	432.3699532	413.0114134	424.3650662	514.8570031	550.0621989
4.14_297.1535m/z		297.1535231	1	4.13795	1.063916667	0	4.44E-16	9.69E-15	2.439349209	T1DM+ISO20	Normal	100 - 18.1 - 3.43	5359.909081	13.7	2192.953792	2164.961729	2133.204337	2146.31371	2238.219165	2188.451932	1941.045052	2008.437951	2012.111715	2671.592573	2586.675152	2977.10776	2367.257308	2308.995678	2282.950809	2220.933182	2140.198269	2214.747946	2237.909023	2283.024213	2414.169911	1696.165807	1623.291467	1683.763914	2984.193277	2965.936037	3057.553698	3083.345257	2963.944035	3297.369728	3307.027799	3274.626609	3342.209064	4156.277426	4136.04532
3.27_297.2443m/z		297.2443064	1	3.274233333	2.688383333	0	0.046685783	0.003658034	1.20165689	T1DM	Normal	100 - 18.5 - 45.7 - 7.15	12494.32883	16.87	11206.77731	11331.04022	11487.77315	7400.617623	7773.205504	7382.6118	9765.534639	9672.187221	9675.781432	14219.64096	14044.91499	15472.93641	11374.40061	11037.91069	10679.29519	9967.375467	9762.253778	9825.066861	9460.393696	8675.296198	8739.947877	10329.26034	10097.56945	10160.23201	10674.00172	11039.01449	10697.70658	10050.84916	9471.309555	10566.96192	7926.868022	8031.791721	8350.105196	11961.83141	11904.87627
0.72_298.1146m/z		298.1145953	1	0.7174	0.045766667	0	0.578082802	0.03624838	4.443060049	T1DM	T1DM+ISO20	100 - 27.9 - 4.03	149.619037	42.33	56.99991791	64.99836313	71.40011324	54.16310036	88.50201786	95.78637868	21.7863143	68.48496789	33.74607229	53.16329452	51.60876965	63.62987231	12.03800203	57.53475783	45.42738741	19.6252498	60.31348819	25.03871009	40.66117922	9.915839067	45.29934455	18.96145871	21.50706096	69.04415795	33.10213835	0	65.20919383	22.83512661	25.00436335	0	29.73874744	21.58615112	21.55522697	856.2419521	1270.20834
0.70_298.8876m/z		298.887644	1	0.700233333	0.09725	0	0.033517888	0.002722697	2.322644491	T1DM+ISO20	Normal	100 - 31.3	1200.229701	34.63	410.9212058	425.2728792	414.5513584	884.1012184	815.2626859	843.5121429	404.2787745	426.9334222	393.6920311	356.1945767	375.7840425	367.2870285	502.4659302	511.7330073	517.7292509	418.6311815	418.3689083	407.8924092	759.2219399	750.0587197	804.7527001	373.1798092	388.4290499	431.7783829	1537.529536	1746.925028	1672.859357	570.8333397	714.9389092	12.88921391	877.3742742	589.519731	600.4915231	13.05498428	16.88021338
0.75_299.1054m/z		299.105437	1	0.751716667	0.10295	0	0.003451168	0.000380876	1.311075676	Normal	T1DM+ISO20	100	177.5512551	17.7	134.9482416	125.8619894	128.1579138	199.8657859	216.6750416	216.4804632	165.4946753	154.6704975	150.3538953	209.5808479	200.894816	220.0098994	186.5314965	220.1238789	213.5616999	162.7470843	155.8622293	153.5031934	177.0119441	206.0785072	200.3151322	155.8222297	156.4589117	150.2197474	263.1920961	298.5485795	247.224403	134.3122852	149.6030024	79.50762205	175.0898426	154.452735	163.2687796	257.2255468	219.9101848
0.57_299.8884m/z		299.8884224	1	0.568666667	0.114383333	0	0.114460059	0.008165386	4.056493487	T1DM	Normal	100 - 81.9 - 15.6	103.544715	116.06	3.88710037	3.103398893	2.335369612	79.86136622	71.35786891	62.86504067	7.923993059	2.187703599	5.763883706	0.048529908	0.249886002	0.026099486	83.35891607	3.346299171	5.715197676	2.533224559	0.159176387	5.037924542	21.85349764	9.767019682	5.462035176	112.6824022	60.19164845	62.89850344	375.2109673	373.5695871	346.6132775	2.11769536	12.02427654	30.4372312	8.640623368	27.44410345	12.80957156	391.7951039	383.1140895
0.80_300.0336m/z		300.033559	1	0.8032	0.183033333	0	0.512880734	0.032464545	1.156030141	Normal	T1DM	82 - 100 - 3.06	968.0095972	24.89	728.5597987	759.8976029	753.2384203	641.5689135	514.4176349	541.5552129	752.3531028	690.472154	772.4268453	1348.969327	1356.571469	1451.470402	980.8701212	953.7361704	903.8956325	791.2818272	685.0019927	782.1940608	783.9927779	873.1427412	803.0105257	1774.707382	1791.433765	1797.462452	1172.854823	1400.248258	1296.82675	842.3549211	700.6958006	744.0941407	850.7347218	802.1873409	940.6918492	764.3279497	731.8823338
0.99_300.1363m/z		300.1363434	1	0.986233333	0.148733333	0	0.002498874	0.00028862	1.663698784	Normal	T1DM+ISO20	69.6 - 100	304.9155743	34.02	247.6870248	240.1546853	253.9790482	104.8545596	113.5572075	102.7099503	371.7048403	365.8566692	358.4700582	489.6244071	503.4825568	602.7304152	306.1645321	292.3144371	280.915564	528.8258353	437.1258365	486.5111084	210.2662206	204.8066919	214.6989757	192.234863	205.2831088	204.0151873	192.2122967	206.0908179	166.0139114	257.2905042	202.0589898	258.5985156	175.066178	215.7208418	245.9979361	109.5137452	68.368073
0.05_300.8384m/z		300.8383537	1	0.053883333	0.531933333	0	4.75E-05	9.95E-06	1.615289065	T1DM	Normal	100 - 30 - 2.66	676.8671647	25.27	294.1749209	300.5521293	310.8625525	602.0522666	512.1815587	642.8171856	423.3185058	425.5663284	415.885904	516.3438751	500.6040155	143.2552265	431.8502704	386.1986681	511.0382261	382.3215246	506.1838824	425.4114482	365.7446996	421.8859486	419.7468771	413.3146089	382.7471465	322.849261	1040.154349	674.9400854	997.6834729	498.5155865	565.2236984	633.087714	471.2274411	547.630036	255.7238438	1304.050614	1103.8443
0.70_300.8846m/z		300.8845571	1	0.700233333	0.062933333	0	0.024892269	0.002109965	2.153397252	T1DM+ISO20	Normal	100 - 44.8	280.4775759	29.01	110.9022277	136.6030243	108.1382042	190.956128	212.4877131	208.8014398	109.7205805	121.7333542	108.6840352	83.74977575	95.93884843	96.59127988	129.8975673	127.7862931	146.7049783	95.73032361	106.5379878	112.6791456	171.1445128	156.8155508	183.8370093	98.91769938	98.14345283	113.4719404	357.0014722	405.1346256	362.2729471	144.4577299	173.2526873	0	198.4261862	154.8296635	154.4224713	33.96182668	72.51781996
0.67_300.9746m/z		300.9745604	1	0.671633333	0.217366667	0	1.08E-06	4.69E-07	1.473083965	T1DM+ISO20	Normal	100 - 6.43 - 1.82	1246.14277	21.78	646.3942658	613.9811703	671.7626896	1014.20046	991.4709309	990.6387479	747.2398935	703.1136011	712.7686585	607.2998338	633.8053868	639.1852501	749.5781802	837.4172596	802.9912044	1174.043089	1160.645176	1134.726653	1033.402824	1000.626446	1013.225492	785.4281686	804.4160528	834.2331177	1083.145838	982.4682798	984.2069867	733.1591486	888.0039345	978.6273694	1023.446405	1053.21423	894.9871673	1106.420092	1122.199029
1.45_301.1211m/z		301.1211277	1	1.449566667	0.6006	0	1.92E-07	1.24E-07	11.63411637	Normal	T1DM+ISO20	100 - 27.2	249.1965231	52.55	367.2597386	354.6580331	388.3914961	35.72517855	18.47961102	33.51286568	266.0977329	323.0912953	306.4859674	47.49993557	64.6690006	77.79706715	326.8132673	327.875864	371.6782461	319.0929605	340.9789071	364.039071	348.2010701	341.1412393	358.6049581	201.1056912	189.0307277	208.4866296	0	0.14298552	0	75.5415815	68.81944562	96.86431742	21.97256342	38.96674961	37.41809528	0	0
3.69_301.2176m/z		301.217619	1	3.686066667	2.402383333	0	3.03E-05	6.91E-06	1.66563117	T1DM+ISO20	Normal	100 - 22.2	26869.50202	26.9	16095.37219	15978.71727	15842.46219	6903.95421	7253.956357	7127.217075	14605.16982	14769.90608	14796.88145	22050.79665	22361.62477	24121.58067	15596.72582	16034.07191	15456.99793	18309.17388	18167.50887	18316.10847	15079.85033	15291.2036	15514.19508	19097.63158	19150.51341	19239.75222	12993.29381	13686.73034	13539.68635	23655.41318	22347.41909	24945.6421	23736.72782	23993.07415	25218.121	14408.35415	14893.5696
0.80_302.1010m/z		302.1009783	1	0.8032	0.1487	0	4.63E-13	3.23E-12	1.836440163	Normal	T1DM+ISO20	100 - 61.9 - 25.5 - 28.9 - 14.5	1312.854076	21.46	1048.84315	1031.356976	1083.696363	1057.008543	956.9894705	897.1162014	1247.954816	1202.537398	1293.964189	1563.879183	1604.272735	2032.805163	1462.703061	1488.635295	1320.837644	1376.838004	1199.293263	1278.789852	1081.743513	1233.247027	1050.76813	1706.660011	1668.812079	1619.745767	826.6636434	892.6049486	730.9239625	1069.04056	978.4512691	570.993218	827.1918665	830.8690906	1025.09746	599.7424255	486.9194829
0.70_302.8462m/z		302.8462145	1	0.700233333	0.080083333	0	0.057280596	0.004397683	1.16889898	Normal	T1DM+ISO20	100 - 1.91	268.440393	20.53	204.6591612	208.58883	213.5953542	386.4218009	373.3604641	382.2617958	234.3162304	249.7200444	237.1179808	217.1569652	212.0663208	221.5020508	277.7938796	253.3945464	287.8757624	242.3447193	227.9079553	233.1633674	323.5547635	308.5867167	303.3390824	272.7025398	278.957224	292.1818768	175.6259042	162.5147937	155.535655	395.4802494	442.5464778	0	281.3448564	240.9704437	287.1917645	0	0
0.55_302.9239m/z		302.9239325	1	0.551516667	0.148716667	0	0.007886744	0.000772497	2.883639796	T1DM	Normal	100 - 66.6	237.4902677	73.15	15.91432258	12.9188052	15.14800064	163.7061	165.8458591	177.5607377	58.96724617	41.30939391	46.05967501	39.80963845	50.49541877	16.22184221	195.5149521	40.21566355	77.90421671	65.09659327	66.41559835	70.88270607	121.897237	38.26051904	38.39777583	172.6964228	133.693272	151.6555208	719.2521559	460.1224749	507.2883612	112.8915483	109.2979703	103.9960281	157.7837856	227.7482196	145.6669454	681.4911417	824.2298377
1.03_303.1304m/z		303.1303599	1	1.032	0.5148	0	1.53E-05	4.00E-06	1.74920034	Normal	T1DM+ISO20	100 - 40.6 - 47.5 - 38.3	834.8575638	16.44	762.8057077	796.1579149	829.2736282	753.2222602	771.1812297	658.2232708	685.0806597	552.7772888	661.2048423	938.0087523	903.3469416	1210.73882	994.5557663	929.0754155	906.2297035	973.6192043	810.0414396	968.8080176	837.3420783	799.2163408	792.5943202	851.9761441	911.8967378	739.2050455	627.0214605	641.7683164	589.6261694	754.283607	684.742227	1202.292841	692.4158117	695.9075986	925.4541186	330.6678576	299.3704522
3.79_303.2330m/z		303.2330222	1	3.789033333	1.344183333	0	0.188418388	0.012896371	1.18268875	Normal	T1DM+ISO20	100 - 21.7	254469.6255	21.77	267617.7573	271021.2379	267242.1074	135081.443	139509.9646	140220.804	231497.4425	236829.0775	233561.3123	324920.6947	319175.3768	346519.2425	231238.0658	241083.097	227571.3373	288884.1314	284611.9716	282688.0027	246303.8299	244417.5901	249670.2225	299158.2349	296531.4887	301916.5805	106908.3888	113632.7102	108720.9749	252430.4813	242595.3289	268089.0824	251980.827	255070.9581	263911.8977	95763.88943	99107.44866
3.79_303.3200m/z		303.320022	1	3.789033333	0.21735	0	0.00017453	2.99E-05	3.464220085	Normal	T1DM+ISO20	100	289.813977	51.35	589.4736543	538.0514983	469.9161907	21.00612509	27.64548189	55.81150495	244.069224	259.741562	248.5180199	458.4703769	417.3464014	484.5003059	164.774588	205.0535476	192.311651	307.9541769	303.2894669	312.9885333	266.5484415	229.8607644	233.3210645	318.3904601	319.9746815	286.5177274	0	0	0	197.560715	192.6847613	206.8799439	198.5390862	185.4331685	201.7512498	0	0
3.79_303.4093m/z		303.40933	1	3.789033333	0.348933333	0	0.004181427	0.000450239	2.105202825	Normal	T1DM+ISO20	100 - 8.87	5116.923273	37.32	6535.867887	6502.216597	6230.478039	1280.01553	1334.969568	1308.755724	4437.603008	4626.141178	4442.783495	7919.128208	7554.261323	8391.538526	3772.525495	4160.935108	3844.960102	5994.970632	5838.926223	5875.607638	4978.101157	4664.05941	4780.164275	6193.92884	6060.710814	6077.509771	167.5316942	201.3352673	156.4622187	4263.372253	4108.618828	4452.713718	4371.994491	4337.809401	4564.686625	86.53584059	88.25111683
3.79_303.5466m/z		303.5465951	1	3.789033333	0.21735	0	0.00011958	2.17E-05	4.79314921	Normal	T1DM+ISO20	100	533.005479	61.94	981.7138671	952.2551637	825.8305116	25.01883404	33.29773204	19.13930302	396.8775854	421.7444861	371.2061457	1122.83503	983.4196172	1154.863774	233.9292557	279.2634425	257.5570997	604.4509778	555.1587858	585.5987797	477.5191601	398.1516174	411.8824151	575.1402932	567.5760782	557.7015404	0	0	0	267.1715256	257.0555041	279.1618357	293.6184951	270.1282268	294.7597635	0	0
0.05_303.8631m/z		303.863102	1	0.053883333	0.497616667	0	0.001832068	0.000219341	1.454876399	T1DM	Normal	100 - 55.4	1049.474217	17.06	578.1548202	572.9699978	595.5191416	907.5422387	848.1387937	948.3708725	697.2217645	724.9482945	696.7392592	796.3443684	772.3948641	341.2839554	726.5766869	740.3337325	847.5157998	710.536473	804.0370424	766.0602845	701.5211073	682.5340602	762.8010761	721.2993878	716.8540771	652.6874996	1587.740546	1107.731344	1354.239692	851.4189138	847.194711	973.8611279	784.45603	859.7588985	514.2094159	2023.43148	1784.142843
0.73_303.9218m/z		303.9218176	1	0.734566667	0.165883333	0	3.37E-08	3.19E-08	2.603733484	T1DM+ISO20	Normal	100 - 13.2	1183.811184	17.03	488.1912819	481.5888927	482.1157327	368.2684867	383.2264215	361.2596525	425.8562956	436.1891632	447.0280535	472.9485147	486.4207942	505.8902941	545.8672499	581.6648663	569.3965186	487.4337616	476.6959702	442.0508242	327.4931074	290.1188366	324.4169236	523.0604945	500.3446685	504.2921675	1385.277267	1440.491731	1425.271915	555.6255751	583.6369971	592.5887545	639.0528616	577.6549477	579.8994768	1917.183391	2368.479393
0.70_304.8427m/z		304.8427123	1	0.700233333	0.062933333	0	0.067706403	0.005096545	1.07707927	Normal	T1DM+ISO20	100 - 2.43	201.6898592	20.29	162.7022677	161.7050477	158.5592964	299.3451697	278.1686621	281.8681603	176.7703853	181.2705436	182.3964989	150.2117069	171.9584824	170.0452635	211.2502617	200.1929136	203.5189064	179.6854215	166.3572684	177.0211808	239.5751008	220.2870111	214.9609837	198.0406863	221.6983736	232.9670273	162.3749712	166.093939	133.7219883	278.172353	341.25134	0	219.2515014	188.5450986	222.1906721	0	0
0.57_304.9099m/z		304.9098994	1	0.568666667	0.165883333	0	0.000716099	9.76E-05	5.970609842	T1DM	Normal	100 - 17.7	1540.659967	64.82	78.36114619	73.93249567	72.69878695	520.0812682	489.5439077	596.5592625	197.8677954	152.0554709	165.6348097	146.4486592	123.6371074	93.87892377	621.4869183	144.3787415	158.4648114	190.756149	174.7867235	178.1546306	340.9422687	134.4027129	127.3922511	568.7691434	431.2741127	411.4671922	5112.569326	3826.864783	4069.782798	332.44303	389.2777217	619.7548986	407.8216843	647.8130618	367.8654389	5942.957398	6354.217007
3.89_305.2471m/z		305.2471211	1	3.88625	1.206916667	0	0.086512346	0.006354818	1.193752529	Normal	T1DM	100 - 19.3 - 22.8	43078.91172	21.53	45796.54963	46317.96247	46511.46334	26167.35807	27092.54465	27010.66095	37548.1949	37964.37169	37573.46795	60231.09825	59727.43229	63426.67875	46544.05102	47243.99049	45252.77893	42042.72556	42204.79267	40951.60812	40021.72887	39894.87422	40223.90291	45131.92752	44115.37962	44898.3383	19711.48567	21041.64877	19715.36141	37281.02893	36242.63458	39788.76627	38463.23134	39329.11964	40653.77344	12463.72424	13074.42956
0.93_305.8105m/z		305.8104739	1	0.93475	0.480483333	0	0.039752372	0.003173644	1.445912421	T1DM	T1DM+ISO20	100 - 63.2 - 10.9 - 6.8 - 14.8 - 10.6	447.1822699	31.55	482.0300523	452.4032229	483.063874	792.6467078	780.4490923	821.8503373	651.3272762	692.0499495	692.655095	226.2419221	247.3901847	182.130101	260.1489018	278.0081196	320.377916	238.6406519	278.6654507	254.9635849	386.0436506	484.0639624	472.4989134	186.6980189	185.5385338	163.4516796	499.5185521	288.8639439	396.0165375	463.0216838	518.2363794	452.4330007	396.1788962	398.1987447	319.0827352	561.8902101	770.5557684
0.04_305.8624m/z		305.862354	1	0.036733333	0.497616667	0	0.000251226	4.07E-05	1.494343284	T1DM	Normal	100	961.910032	13.95	550.7500757	540.4725315	530.1131301	788.1159593	801.7260833	803.8838567	646.5002411	649.6102506	650.2376227	694.293551	692.6150916	396.910172	658.2957194	704.368557	708.7815066	625.4836496	672.2113763	651.9433626	597.4023116	592.9803579	634.2935515	617.3349177	617.5161268	622.9802402	1463.123332	1112.161752	1358.316771	740.2758672	805.0985817	824.082031	731.0446701	807.1390912	551.0220985	1984.583071	1688.923095
0.73_305.9226m/z		305.9225836	1	0.734566667	0.137283333	0	3.13E-07	1.84E-07	2.177617251	T1DM+ISO20	Normal	100	738.3288997	16.83	343.6618962	357.1328593	350.813353	217.4935748	247.7863928	228.2184451	393.9825319	385.1116742	382.2148837	330.3547784	319.867395	359.146232	389.3074211	419.3103555	390.7053811	360.6499194	330.6536978	348.7948988	284.6391487	279.7455191	261.634831	386.9499805	382.8371518	386.2733226	785.2659449	829.5494929	823.4671914	422.3552612	414.2124396	349.4143329	424.4201716	367.9309382	391.8648645	1162.807054	1500.411135
0.70_306.9197m/z		306.9197255	1	0.700233333	0.183033333	0	5.48E-07	2.81E-07	5.0564338	T1DM+ISO20	Normal	100 - 16.2	2129.768252	64.53	267.0823706	257.2804708	261.4077436	574.9211378	512.1921696	515.9163595	287.8360686	308.4656402	301.8642138	270.3626078	294.497011	269.6445503	361.7297739	357.6740038	382.2192085	269.270108	270.837573	254.9412188	871.916467	1186.739496	1163.817033	276.9323638	282.742756	308.5017558	4284.334123	3258.231471	3368.415664	385.1030675	703.6980417	892.5908703	1823.025102	1292.533981	425.3242283	367.9183963	480.2557171
0.92_306.9623m/z		306.9622981	1	0.9176	0.165883333	0	0.516658191	0.032684698	1.629743281	T1DM	T1DM+ISO20	100 - 40.4 - 1.93	167.5112615	26.44	115.1598185	118.705344	127.618139	92.44509459	112.819212	97.45431053	54.3990246	59.36843108	49.17755448	101.5391044	114.3458464	116.5674957	144.9351475	151.8266586	159.1941578	94.14600854	94.76979643	73.17589897	95.62866351	107.7138679	103.603946	91.03232764	105.3845845	107.5005976	0	6.488775633	16.28306675	193.0906506	158.8835845	95.82551005	279.1574504	299.9519633	347.8987852	22.45324565	7.324131123
0.75_307.1206m/z		307.1205515	1	0.751716667	0.53195	0	0.028799638	0.002389215	1.116755612	Normal	T1DM	100 - 87.6 - 86.7 - 33.6	2745.274636	7.89	2556.657611	2549.45014	2613.611913	1845.214129	1798.520315	1783.360432	2563.443847	2561.194549	2617.380643	3338.561895	3336.489302	3852.865765	3011.622258	3111.553609	2945.311268	3024.724301	2785.654241	2883.640161	2596.275812	2713.327839	2655.214038	2838.18148	2909.918544	2994.41716	2116.469183	2281.407002	2148.072591	2665.695745	2451.462563	2327.880081	2353.835272	2323.063073	2595.349208	2635.876024	2425.696001
0.20_307.8568m/z		307.856754	1	0.2026	0.61775	0	3.32E-05	7.43E-06	1.607839086	T1DM	Normal	100 - 56.6 - 18.9 - 11.4	9886.579681	16.69	4912.418978	4878.543409	4923.281552	7964.961887	7671.627157	8292.076351	6281.137329	6156.112808	6176.797311	6815.625067	6585.086801	3495.827864	6451.675977	6348.761897	6851.906926	5982.592532	6516.790997	6322.9775	5634.76508	5977.214423	6149.138512	5788.65691	5803.327535	5594.353998	15209.30005	11083.30007	14165.79161	7804.253369	8074.53234	9742.986398	7180.339586	7945.913101	5259.010915	20277.54718	17295.95953
2.13_307.8624m/z		307.8623934	1	2.130233333	2.522516667	0	0.002922909	0.000330143	1.636242296	T1DM	Normal	100 - 25.1 - 35.8 - 0.0299	6771.070871	14.27	4859.295074	4733.504197	4765.169792	5078.203246	5137.485742	5166.640454	4373.462607	4386.800234	4264.079152	4099.474821	4143.056521	3872.520936	4134.671971	4021.092576	4162.665696	3848.571052	3834.420858	3827.725047	3023.484239	3329.382092	3315.399899	3755.008075	3652.51966	3531.770061	9945.882131	9631.563734	9956.859715	4625.8099	4294.946859	4860.672816	4402.715076	4489.802964	4110.620351	13854.77338	14997.76076
0.70_308.9156m/z		308.9156144	1	0.700233333	0.165866667	0	7.08E-05	1.40E-05	3.490292155	T1DM+ISO20	Normal	100 - 5.78 - 2.98	789.4488186	37.51	180.3123111	187.5058388	187.4535938	211.0414604	173.4323818	168.5185152	181.0112586	193.7261623	172.5972392	231.5835694	226.8291154	261.0134047	166.811751	201.5029239	190.6435592	197.0326574	176.3987725	193.8997723	372.3916954	457.2689284	473.76635	203.7695408	213.8470803	206.062091	1497.574517	1097.181836	1178.209906	241.9178813	313.9995227	361.8494288	712.3759957	520.651619	224.8636015	23.6911114	63.67714136
4.02_309.1742m/z		309.1742382	1	4.017833333	1.1783	0	7.76E-12	3.18E-11	2.244393403	T1DM+ISO20	Normal	100 - 14	11776.39292	22	4141.859941	4106.903453	4219.585872	7130.479679	7518.245646	7255.992429	4183.336602	4254.370513	4280.634221	6098.209764	6068.961393	6842.73912	5374.522341	5304.637455	5035.382557	5868.190278	5733.468269	5864.052077	5013.421828	5037.254306	5149.506682	3858.498988	3750.567972	3837.828031	7527.166992	7971.56775	7837.740086	5979.921481	5684.310404	6328.709108	8023.782022	8087.165213	8311.929624	6888.020679	6745.23051
0.92_309.1777m/z		309.1777378	1	0.9176	1.07535	0	0.37392414	0.024211738	1.189187772	T1DM	Normal	100 - 22.3	2234.906898	15.71	1548.861337	1551.514079	1552.937103	2226.784507	2339.982202	2116.932829	1802.615085	1807.021424	1824.753629	2116.127732	2125.521625	2648.866471	2046.636879	2038.159185	1855.938033	2109.150203	1832.146351	1928.001035	1593.714868	1608.633179	1673.972875	1549.924345	1601.280602	1605.062847	3440.294811	3781.82654	3474.15166	2021.851379	1763.503212	1988.186358	1263.737047	1299.13151	1515.04244	3588.033724	3565.093821
4.12_309.2797m/z		309.2796874	1	4.120783333	0.709266667	0	0.97599545	0.059214872	1.176775729	T1DM	Normal	100 - 22.1 - 6.34 - 0.314	10791.18256	28.79	10586.14253	10395.31761	10629.64721	4715.048421	4973.007093	4579.267443	8145.028114	8876.930056	8534.122679	14076.39743	13738.57812	15197.35691	10499.87999	10188.89564	9375.321799	7506.545347	7712.160922	7632.830743	9600.220296	9589.819494	8779.591627	8578.098866	8141.522393	8031.310647	4720.29924	4861.386106	4797.31479	9998.51049	9987.740998	10715.02723	8449.544793	8606.856089	8628.545217	2676.610131	2766.139129
0.75_309.9669m/z		309.9669398	1	0.751716667	0.068633333	0	0.561183817	0.035256253	1.318934364	T1DM	T1DM+ISO20	45.8 - 100 - 27.8 - 0.744	149.2435441	39.3	68.98081422	80.82800788	82.71041085	175.7410013	199.2707005	236.3126323	127.3281398	129.3828509	128.0175154	46.35287555	70.36703539	83.49349096	156.6134192	132.6725804	90.49925568	141.880486	80.37958217	125.5694657	195.2402687	197.0182694	220.8251484	109.2897499	149.5737997	145.7534042	120.0542558	121.9993204	103.1395994	299.0837148	301.3823432	37.86831726	228.1975478	229.2110533	214.3025506	16.15408222	0
0.90_309.9763m/z		309.9762585	1	0.900433333	0.21165	0	0.032233849	0.002635626	1.429477488	Normal	T1DM+ISO20	100	105.2508377	23.68	89.15292242	101.1404503	118.7502739	69.5124683	68.19960161	65.8381394	91.763107	101.1582801	91.6601106	100.353137	91.18514664	162.719311	133.9140624	135.3947846	96.89918596	125.4228082	101.2182206	105.7238097	135.7200164	140.5716757	129.3495189	86.30069572	87.85747917	96.2148988	7.068666317	8.289309781	12.67410282	102.1011367	66.42200027	154.3384401	146.5816256	142.6153864	202.9109274	0	0
0.60_310.9293m/z		310.9293131	1	0.603	0.06865	0	0.003504646	0.000385998	7.239529234	T1DM	Normal	100 - 5.9 - 1.98	231.7536777	77.6	6.362429519	5.093226314	2.650593592	90.85614398	120.8097997	123.6546682	7.607865731	11.23333548	8.513141733	1.863290247	0	0	11.78892478	17.93771026	18.49778792	6.486415718	6.225988349	0	25.91426655	2.127976095	0	92.90043464	90.12659834	117.6435951	1025.168812	1280.907054	1260.99053	7.490472281	21.48032225	6.189573536	8.839629469	12.1262442	6.242350564	332.0265388	576.7582188
0.90_310.9753m/z		310.9753416	1	0.900433333	0.366083333	0	9.37E-05	1.76E-05	1.762402474	Normal	T1DM+ISO20	100	504.9605576	24.29	403.608789	396.800423	406.1865153	578.1947265	576.0700415	560.1596809	397.1085357	365.8639952	398.7514224	370.3574552	358.6808866	376.2687504	396.917723	416.94181	402.4450228	595.6685107	575.7229716	601.2340298	614.4798193	692.6280539	728.2012233	602.7528169	662.2643363	641.7458429	419.5084436	492.6519716	427.820473	738.6835588	683.196965	864.8489774	499.581418	536.1982638	588.6397778	126.3305418	86.70991741
4.22_311.1694m/z		311.1693828	1	4.218016667	0.995283333	0	3.28E-14	3.35E-13	1.918810926	T1DM+ISO20	Normal	100 - 16.2 - 7.2 - 0.673 - 0.625	17504.94157	13.96	8727.646605	8579.994347	8845.27535	10068.64383	10378.99015	10084.78407	7670.256042	7844.737972	7806.757574	10703.91475	10728.47569	11747.05748	10276.69019	10066.61895	9744.649036	8922.418987	8604.815443	8861.461399	9187.607497	9328.165095	9566.53334	7191.212034	6899.629625	7111.030425	14755.47257	14669.12297	14587.20882	11989.0072	11332.42853	12585.85103	12848.56262	12792.0354	12998.23272	17921.65688	18565.27868
1.23_311.2216m/z		311.2216043	1	1.2322	1.195483333	0	0.063637934	0.0048264	3.877922039	T1DM	T1DM+ISO20	100 - 18.7	5670.634047	27.22	1509.547921	1526.084764	1538.282854	28755.58369	29800.91862	29444.09885	1394.931933	1352.316932	1347.529553	2155.119127	2134.090364	2519.021202	1631.830817	1587.292829	1536.152884	1593.700787	1494.068814	1552.738734	1146.553758	1203.682744	1211.78093	1475.475386	1487.27171	1536.307144	23067.78838	24238.93166	22748.62381	1622.681907	1489.166862	1665.849084	1171.51136	1148.755567	1322.0965	12555.1846	12511.96907
0.37_311.8343m/z		311.8342504	1	0.368483333	0.6349	0	8.59E-06	2.47E-06	1.559720795	T1DM+ISO20	Normal	100 - 37.5 - 19.7 - 4.62 - 0.136	2370.934087	10.03	1488.127363	1462.466315	1483.135709	1824.144231	1935.743083	1809.988111	1583.320745	1524.866566	1559.858712	1541.161322	1480.06836	1406.291949	1529.749832	1582.460882	1553.1272	1490.362867	1448.825547	1465.71339	1233.521182	1354.644027	1389.777035	1413.264225	1453.265741	1468.55417	2888.836293	3097.824619	3247.001948	1857.886863	1749.944678	2060.077642	1558.849687	1658.36749	1657.762747	4293.028723	3302.112515
1.88_311.8347m/z		311.8346589	1	1.87855	2.19075	0	0.000273067	4.36E-05	2.318975016	T1DM	Normal	100 - 15.7 - 24.9 - 3.32	2436.492314	27.89	1336.166873	1307.15601	1315.871899	1597.558065	1570.110095	1749.508679	1115.435701	1033.723455	1017.979155	990.2823883	1113.06756	788.3235014	957.3060812	948.0894009	1140.772587	867.6551007	920.1320335	859.1764144	690.1613024	820.4968659	811.5144128	789.9613107	729.8053861	745.9792371	4235.071507	3438.440037	3973.232954	1400.662066	1384.324271	1562.469535	1287.548169	1265.374247	998.2927639	5541.505627	6181.101615
0.95_312.9214m/z		312.9214146	1	0.951916667	0.26885	0	0.137233787	0.009632629	1.416389285	Normal	T1DM	100 - 32.8	105.507316	43.14	79.38774711	65.98178407	51.33730763	22.47326788	28.82990629	12.88928891	26.90169771	6.212766493	21.6524614	133.3126802	121.9546919	102.1392798	112.4353791	97.7691785	134.5698009	226.9077515	195.8178215	221.1340416	95.47185228	89.04247309	131.8473105	179.8645886	168.8666899	205.3758174	68.95662083	25.55519974	95.70752209	113.6806841	110.2368722	78.41847165	93.7197976	116.074576	90.05650727	19.07348214	30.32860822
1.03_313.0363m/z		313.0363083	1	1.032	0.148716667	0	0.094457173	0.006868603	25.81330297	T1DM	T1DM+ISO20	100 - 9.52 - 9.95	169.1906609	131.73	0	0	0	0	0	0	68.55805224	57.87732364	53.05877696	0.039291562	0	0.000468871	7.752290708	8.410133607	6.957812264	0.010342869	0	0.001502888	0.112243417	0.026046059	9.319174736	1.333728227	0.003849078	0.217938902	0.086543897	0	0	0	0.003619636	0	0	0	8.603667733	0	0
0.75_313.0862m/z		313.086207	1	0.751716667	0.085783333	0	0.854651614	0.05224972	1.050717842	Normal	T1DM	100 - 75.4	411.9334074	16.78	300.7797438	324.3892094	357.5952631	219.198497	227.9836241	221.434285	359.48869	370.0681151	376.7104432	479.3552705	481.0072511	526.709244	446.9246847	459.0767191	416.0218046	484.9024758	424.5911268	452.9360611	384.7582552	406.7008157	387.5472209	580.5164649	583.4414765	614.2650363	413.8159528	385.2032549	352.66497	530.5091992	501.2976034	260.1381567	462.1281992	456.764499	473.0625636	383.3535841	351.9831629
0.92_313.1189m/z		313.1189391	1	0.9176	0.2288	0	0.123837819	0.008758056	1.180198045	T1DM	T1DM+ISO20	100 - 24.9 - 29.6 - 7.26	1071.912091	25.76	799.5162465	781.0173521	792.0497878	441.5215692	442.691898	463.2089393	928.530635	907.1698602	943.0805162	1631.344564	1590.343515	1917.867045	1020.415635	1018.482108	979.8191161	1156.955302	1077.260614	1077.935348	747.6728073	747.5175552	733.7899451	756.2530364	794.9984363	755.0596921	657.7750123	913.6636731	845.9945776	1336.010686	1193.930944	1603.138746	1326.537161	1342.679374	1589.173527	742.8112326	780.3155788
1.15_313.1194m/z		313.1194058	1	1.152116667	0.480483333	0	0.361883871	0.023515829	1.206242857	T1DM+ISO20	Normal	100 - 20.1	1334.649113	36.55	722.834296	709.1050484	720.5947972	86.41392644	105.1318576	89.50376415	1248.963838	1199.400466	1178.781254	2429.116184	2401.072307	2582.871897	1114.336286	1101.297545	1109.262167	1535.942802	1507.279884	1517.820239	923.7338212	924.1238327	904.1792457	817.2339056	789.4505235	836.3840132	17.42947772	41.95890113	33.03635357	1834.170121	1827.235815	2211.315035	2295.098287	2349.784734	2385.780474	253.7098995	231.9816683
3.69_313.2366m/z		313.2365596	1	3.686066667	0.680666667	0	0.000151795	2.64E-05	1.312821175	T1DM+ISO20	Normal	100 - 9.86	1184.400311	14.27	1101.441617	1136.922625	1210.50592	448.355304	478.1162395	462.2202864	861.8816911	891.7460211	874.6588224	1026.44668	987.4673806	1062.56545	937.389867	951.6065288	908.633594	1005.678466	1005.730924	1020.568372	743.3213072	740.1604654	775.3677977	1024.814229	993.5012545	1003.206417	897.0829466	908.9096961	882.9752823	1330.572897	1280.004289	1451.96359	705.5619143	781.7520664	786.251693	1041.522038	957.9866292
1.25_313.2374m/z		313.2373813	1	1.24935	0.829416667	0	7.81E-05	1.52E-05	1.584830735	Normal	T1DM+ISO20	100 - 15.3 - 0.709	1601.180405	31.76	2052.644211	2061.311128	2147.271762	2134.642618	2136.362201	2087.289814	1318.384271	1345.007367	1333.371294	2433.696841	2447.094227	2752.142757	1628.669047	1632.036604	1594.953421	1198.565751	1156.477105	1175.543422	927.810227	951.3053747	969.2888042	939.3839722	1003.726546	1001.35096	2180.169152	2273.184467	2056.281761	1196.178953	1155.67843	1241.559805	824.9045476	813.0276742	874.0179536	1654.924149	1562.11777
0.57_314.8572m/z		314.857192	1	0.568666667	0.13155	0	0.017879911	0.001572984	15.21756497	T1DM	Normal	100 - 26.2 - 28.5	245.8721859	89.52	2.807581011	11.41339098	3.186087064	5.376736405	8.74112952	11.56534746	11.95051539	5.577286837	7.700402629	5.572758226	8.725644541	6.169805227	0	3.802660362	8.53751113	9.459802012	2.319208418	4.330766871	22.45587775	8.365485874	9.790551738	88.94229692	74.08952771	66.89076222	761.5608021	753.6078432	726.8798274	23.30302848	18.62753429	33.6649358	13.81284198	13.41522229	0	1174.391173	1124.492182
0.90_314.8998m/z		314.8998338	1	0.900433333	0.749333333	0	0.006312486	0.000638745	1.452082279	T1DM	T1DM+ISO20	100	1228.11052	21.54	624.8140116	645.951935	662.129384	2507.73495	2434.678381	2510.327951	1701.613247	1708.987879	1761.826428	418.4522135	417.2866972	401.5830494	632.6786691	589.5387112	658.305624	499.5420843	489.081041	508.9790811	1457.281328	1592.613331	1602.146252	459.6329261	439.9293452	451.7473985	1218.633163	1151.972636	1183.888586	1415.573609	1369.875467	1667.173709	1092.645644	1097.864507	1145.743791	1044.85119	1070.855921
0.73_315.0969m/z		315.0968908	1	0.734566667	0.148716667	0	0.000443652	6.52E-05	1.27131265	Normal	T1DM+ISO20	100 - 32.8 - 44.2 - 14.6	897.0817608	14.73	799.3420791	809.41747	824.9460021	598.4255944	651.4278185	677.9018763	738.5633505	843.4486963	806.6842468	1194.714711	1126.533918	1180.358927	898.2459054	1043.517279	1032.999627	921.2395748	991.947874	941.5747846	836.7289047	829.7409779	847.6449617	941.1404851	965.5218979	1027.895298	858.4818493	808.5288783	983.1366252	928.0920913	897.4044509	415.7937787	896.0729482	965.2541047	862.9964936	874.9040565	1042.945201
3.75_315.2326m/z		315.2325943	1	3.7547	0.566266667	0	0.000782903	0.000105453	1.503675767	T1DM+ISO20	Normal	100 - 19.9 - 37.8 - 4.53	2386.478224	28.19	1696.121277	1700.643271	1721.279373	803.5628914	801.7443962	759.1518558	1380.106699	1364.625524	1319.721511	2432.578799	2391.457026	2582.678522	1739.906188	1762.353195	1693.886733	1621.112584	1609.710941	1567.99627	1573.68302	1557.45333	1656.569254	1460.786281	1440.402832	1452.779066	1106.739697	1228.006582	1169.008581	1323.918583	1268.169236	1439.115024	1590.825722	1626.858477	1731.122223	1004.417355	1021.973129
1.53_315.2500m/z		315.2499825	1	1.529633333	0.646366667	0	0.001746674	0.00021058	1.465771809	Normal	T1DM+ISO20	100 - 7.21	604.0683065	39.1	942.4859306	907.4837038	955.8683867	691.8516765	698.6007917	687.9959018	455.0418844	476.2084907	495.1696192	939.2548297	961.983206	1044.681302	557.5477515	547.7185151	562.8583779	500.7460726	480.0815047	517.3071382	393.6958519	340.0830058	350.9383057	326.0519197	324.2362436	339.7489452	864.9789037	896.2077278	788.7674635	631.0004606	590.5167987	619.0520362	223.3349137	212.2712502	269.5425583	1000.719254	974.6682111
1.36_315.8326m/z		315.8325888	1	1.363766667	1.412833333	0	2.44E-11	8.40E-11	1.994972246	T1DM	Normal	48.5 - 100	2496.304233	15.14	1166.558513	1175.874406	1226.06374	1674.640793	1576.445045	1740.032621	1385.233617	1327.614042	1332.496526	1083.660356	1102.122436	933.0629109	1129.990414	1086.185058	1218.306963	1173.764083	1191.696197	1179.703199	1262.599224	1298.411467	1345.226127	1141.067898	1155.755378	1124.634386	3614.933083	2879.121724	3280.629605	2082.793633	2066.974643	2507.246237	1781.644883	1759.097724	1634.537177	3506.872238	3720.598033
0.77_315.8840m/z		315.8839936	1	0.768883333	0.377533333	0	6.88E-08	5.44E-08	1.424957502	T1DM	Normal	100 - 53.9	1190.703093	10.07	741.5145499	742.3650572	759.9515552	1132.422176	1193.153467	1219.501776	785.68821	804.2336655	787.3190123	661.5209489	655.2904397	657.2237302	708.4836524	760.9105036	738.8580568	867.3311626	936.8585868	878.9719283	847.5445884	926.3804006	921.3362741	775.2235372	744.739075	807.7225619	1557.159942	1566.560176	1581.152384	1070.939435	1071.242673	830.3728245	908.6991664	967.0576523	846.9513434	1626.150431	1860.290141
1.15_316.1260m/z		316.1259715	1	1.152116667	0.21735	0	0.000964277	0.000125845	1.894349179	Normal	T1DM+ISO20	59.4 - 100 - 36.5	135.6832728	45.99	141.4421212	126.0022696	160.2623901	35.59540117	32.89332127	18.87300453	102.6649062	103.6409539	96.1412754	205.787034	196.7582283	329.8929905	150.7196867	147.4370667	124.5340736	174.5363809	134.222488	160.4988922	157.7553087	154.7568321	138.7490868	104.7197157	134.5455838	123.9695352	14.30918911	39.30281269	26.3336508	141.7295837	102.8534829	206.7537594	74.66534141	88.31759667	138.1948527	33.41046029	27.24408834
0.09_316.7801m/z		316.7800695	1	0.0882	0.61775	0	1.55E-15	2.99E-14	2.452597926	T1DM+ISO20	Normal	100 - 15.7 - 3.97	884.2371951	27.28	173.1860123	144.2259331	169.3917157	438.6429375	477.7343792	514.5351781	407.2391057	387.3752225	385.8594402	492.9517057	428.992056	238.9113005	395.7443072	374.5150382	460.2229653	363.1128929	418.4089137	343.5386909	299.6889473	346.004893	364.2728775	349.9523074	337.0715694	341.1618155	894.0151305	1030.717261	1199.515737	796.0032147	750.1085733	914.8819949	550.8858718	600.946118	532.1022633	1405.70585	1035.801912
0.67_316.9478m/z		316.9478401	1	0.671633333	0.18305	0	6.98E-07	3.41E-07	1.7720692	T1DM+ISO20	Normal	100 - 5.85 - 2.22 - 0.11	39833.80418	5.44	22587.31152	22105.23019	23013.76157	24608.145	25521.0725	25091.11676	21963.39648	21681.58776	21864.37267	21832.21205	21949.25508	22852.13424	21888.0565	23487.02612	22601.48584	22415.94981	21960.74405	21468.80452	21655.8173	20259.64128	20840.40301	22218.25528	22916.62108	22706.29457	55142.82186	47064.9087	45759.44515	24614.33536	27920.09263	21470.03062	27538.51667	27870.18605	24281.41826	72608.38917	79026.95703
1.70_317.2120m/z		317.2119669	1	1.695516667	2.385216667	0	0.028219646	0.002351062	2.768800414	T1DM+ISO20	Normal	100 - 19.4	6431.642396	45.09	2016.110076	1993.778374	2037.23143	2031.397895	2125.819898	2068.037956	1391.901112	1396.947798	1340.817468	2103.829438	2088.517098	2345.2868	4860.834637	4944.438692	4861.011741	2786.420992	2695.250248	2815.584367	2042.202836	2074.924704	2095.647425	1145.851171	1269.858401	1217.864028	3040.287995	3023.696952	2899.781944	2004.158266	1895.866561	2093.949219	5480.577515	5576.862936	5760.889222	1980.249738	2003.835276
0.77_317.8656m/z		317.8655961	1	0.768883333	0.995283333	0	5.75E-10	1.14E-09	1.46198645	T1DM	Normal	100 - 67.8 - 3.3	1492.060543	12.27	913.951091	888.4798653	891.1400657	1420.615933	1365.17527	1485.445548	1220.390978	1205.239646	1180.98071	768.9755723	781.556474	638.3814783	869.1767833	848.9806655	824.6796958	1042.057913	1002.427247	1017.454484	1104.557712	1167.605123	1204.521191	858.2452006	919.1798327	874.4784569	1918.30566	1557.319196	1649.881183	1471.296763	1387.355942	1687.928028	1156.241795	1228.728286	1140.631798	1706.691603	1938.371794
0.04_317.8721m/z		317.8721271	1	0.036733333	0.514783333	0	0.668398454	0.041545605	1.195025731	T1DM	Normal	100 - 44.4 - 51.5	581.502098	18.6	445.483819	416.7527756	447.4648085	607.7748896	559.1908167	632.3009644	492.7370912	475.406015	488.3282703	586.8915433	563.9648268	194.822964	430.7109444	498.1264921	574.6986296	429.5455922	567.2524247	532.1743747	469.3112787	450.6424283	523.4690342	465.4569188	431.7698445	394.1750166	931.0378147	567.5042271	749.5906881	469.993953	467.8410211	561.4149325	451.4241949	495.7214657	202.4374789	1071.193913	982.3061625
0.57_318.8982m/z		318.8982099	1	0.568666667	0.1144	0	0.040809798	0.003246568	4.914374139	T1DM	Normal	100 - 38.1	124.793485	46.74	21.32136449	15.36245982	18.82545255	21.15625538	34.27392093	30.51368743	26.79130238	23.33655815	14.57516089	22.35403428	20.5485585	21.11231351	10.18287621	25.20919725	30.86248908	17.53470613	28.90358414	11.50397505	41.40261893	8.074362626	20.45028844	52.93005365	40.77309021	51.44727856	366.9052575	292.7117933	304.1841216	17.15931903	52.06042605	21.93843455	41.3321402	28.73758299	5.279139104	527.9046041	558.3429068
0.77_318.9988m/z		318.9987628	1	0.768883333	0.068633333	0	0.008776715	0.00084825	1.722871958	Normal	T1DM	100 - 8.39	228.2368538	39.1	242.748111	230.651526	261.5797912	37.85006025	40.30191513	33.02597098	230.8797912	217.8340027	218.9862635	323.6921765	335.5660812	244.8252316	277.6781354	287.0492182	262.7632677	293.6158336	298.2537404	326.7117955	101.1533297	189.2895334	201.5456165	288.2589504	274.778543	258.6456065	14.46271264	4.542506308	0	219.8225167	166.1909388	62.06987289	251.6966285	248.6570421	176.7124543	0	25.6293218
0.80_319.1292m/z		319.129243	1	0.8032	0.331766667	0	1.72E-07	1.14E-07	1.393376517	Normal	T1DM+ISO20	100 - 33.1	756.8976932	13.54	600.6706341	601.8463672	616.1878107	640.6326933	633.599189	645.449691	893.5379217	899.2246224	924.4033568	817.5374826	800.5405203	951.8191426	799.091503	799.4436981	728.8324973	730.4832373	696.8244882	679.1354315	816.5290099	783.4650493	764.6280612	758.500077	788.1713708	794.9907807	576.154453	603.9019581	577.8631035	654.3600952	651.5797549	657.7543764	517.3522719	530.918139	655.6398297	418.2024071	358.1985003
1.20_319.1301m/z		319.1301313	1	1.197866667	0.600583333	0	0.005856939	0.000600442	2.032526495	Normal	T1DM	100 - 19.8	644.9747403	38.49	640.0474563	645.21047	690.2559991	97.49120962	104.4310893	71.86043872	587.9403425	591.0217491	567.5175475	833.3810427	854.2071606	949.7493536	814.5674087	804.4764257	836.0231022	928.6567406	846.085543	912.6121463	544.4647639	565.0643359	561.1124451	671.7764598	694.8293585	666.6111774	67.63016014	75.86274364	43.82137711	520.1862668	494.5443759	644.3957405	267.8889044	236.0406648	315.1771961	14.53105034	0
3.24_319.2279m/z		319.2279086	1	3.2399	2.81995	0	0.506619965	0.032105487	1.691309253	T1DM+ISO20	Normal	100 - 22.3 - 6.64 - 1.03 - 0.566	52137.98357	53.5	25929.67016	26152.17798	26591.17567	20121.32022	20841.14683	20147.54378	17606.71448	17953.79026	17912.13254	24492.91167	24376.91568	26533.50014	65582.23491	66646.38364	65432.39266	47893.96389	46600.48331	47461.01535	28157.56966	28955.08331	28983.51524	15103.48511	15205.11332	15167.66406	18182.28746	18466.77765	18267.97092	25831.24098	24538.31915	27358.07222	52463.04319	52869.1549	53913.40334	17971.70109	18347.48104
0.90_319.8130m/z		319.813003	1	0.900433333	0.726433333	0	1.19E-06	5.12E-07	2.369673194	T1DM	Normal	100 - 62.4	396.4646119	41.86	137.2011135	147.8483684	176.1827933	457.2698806	404.0929545	429.5760302	337.5773093	320.7090583	303.9509029	41.00198392	35.13232741	25.60860473	74.57729687	66.00272285	95.02879889	78.53811299	75.56711998	60.9283302	172.8067495	226.6663847	233.3301508	32.74102431	42.13154716	40.91563984	528.8969058	388.9442589	420.8941796	342.0770309	364.4508025	346.8428689	276.2335348	296.495279	194.4802471	643.3773446	631.564506
0.72_320.8581m/z		320.8580964	1	0.7174	0.051483333	0	0.000620225	8.66E-05	2.110057348	Normal	T1DM+ISO20	100 - 14.7	147.1375052	22.55	122.594742	124.153593	130.8447618	86.81787183	80.85893041	83.65377933	171.7102079	152.7858587	171.8780427	125.8693316	131.5998038	131.3631148	198.1094016	166.8775319	176.8343453	132.0670963	144.3974589	151.5443163	151.3346835	165.8193249	173.0348698	191.2014528	183.051525	182.8980804	22.63703779	3.52380052	0	152.8961029	127.321661	0	182.8208048	182.8729441	129.7522252	0	0
0.59_320.8809m/z		320.8809425	1	0.585833333	0.6349	0	7.95E-05	1.54E-05	1.87930564	T1DM	Normal	100 - 43.9	1724.034739	18.96	747.9686345	686.5507328	734.1792975	1212.604671	1144.436549	1284.229459	920.8126658	933.8771204	930.5054341	982.8668122	979.4205779	400.7068095	945.0965584	930.0348829	1024.875286	885.2069911	990.4108461	900.9037157	887.5345621	839.3290104	872.4787983	934.2012096	961.734557	887.1207244	3173.972482	2261.405963	2845.446032	1080.16559	1108.476581	1341.85823	971.7776972	1098.010553	693.3843522	4073.815129	3951.549776
0.73_320.9357m/z		320.9356931	1	0.734566667	0.06865	0	0.004539106	0.000482878	1.574833059	T1DM+ISO20	T1DM	100 - 8.62	297.1314864	22.52	281.0395769	312.4726457	319.7621515	179.0372298	168.339693	155.3967245	280.6599282	277.131849	276.8967889	288.0541896	268.4222099	298.0038597	310.5503598	354.5646421	313.8203307	364.5656492	334.6519879	339.6781311	204.0028841	216.1595941	200.0437294	344.7764914	359.7051936	344.1675163	170.1867456	176.1042533	169.6434559	282.9678706	281.6463589	0	256.294423	229.0614785	251.4154154	0	0
0.93_320.9780m/z		320.9780443	1	0.93475	0.102966667	0	0	0	260.5646165	Normal	T1DM+ISO20	100 - 9.28 - 1.93	185.4078013	41.46	208.979389	179.3058246	174.9663466	47.28481148	41.43621564	62.91802788	288.7835398	287.4265462	269.8216479	135.3351554	132.1882558	199.3053808	283.6783171	312.6822109	272.7016607	201.7214479	159.8700253	181.1113678	196.9861806	207.5825133	223.7264088	127.7248317	124.3296554	129.9214699	0	0	0	0	0.917386084	0.257386764	4.589113476	4.476324865	0	0	0
0.77_321.0018m/z		321.0018289	1	0.768883333	0.068633333	0	0.013940385	0.001263054	1.471766311	Normal	T1DM	100 - 75.2	462.1137189	11.12	363.4878401	374.8640238	383.3735347	596.7894949	812.820255	799.2291307	402.6702407	448.0141113	417.0038283	484.8642696	488.8929368	450.6332309	413.6033013	415.4584556	419.3794497	439.9827712	457.3786136	449.1026221	331.6277691	398.1292731	395.9889641	435.6186702	442.9579628	468.8585029	178.7861727	139.9054888	97.3664041	399.7569149	355.4052102	1.473138213	414.7202785	427.1267927	376.2836632	317.5026421	283.2015517
1.00_321.0441m/z		321.0440671	1	1.0034	1.710283333	0	2.64E-06	9.59E-07	1.789102187	Normal	T1DM	100 - 17.2 - 6.75 - 0.559	19965.37833	28.46	21760.6015	21688.41819	22530.3115	10059.65284	9792.003333	10405.72686	19203.30075	19077.00515	18939.83964	20853.80037	20593.75421	23305.65061	15424.25347	15339.53536	15124.30591	25001.32203	23849.34763	24615.31678	29357.80453	29956.21924	29968.75374	17255.57293	17480.01398	17586.56926	6608.949305	5565.064074	5806.400778	10361.16604	9835.56401	11109.79605	22525.56596	22827.53866	23640.98671	4893.520325	5408.663263
1.45_321.1473m/z		321.1472704	1	1.449566667	2.24225	0	0.005389098	0.000559925	1.682473246	Normal	T1DM	100 - 12.3 - 0.204	6038.041193	41.48	6221.040855	6327.140695	6501.734421	801.9306582	700.4743447	710.1332847	5117.091291	5196.205383	5154.097795	8020.237886	8066.383074	8488.572722	8446.883564	8572.281265	8872.138424	7908.226204	7977.129273	8255.939968	4173.734671	4414.825821	4399.873252	6735.568016	6945.320049	6906.025726	0	4.084915684	0	6232.234053	6148.840915	7015.131555	2281.748478	2393.749936	2385.790428	2.11223344	0
4.03_321.1576m/z		321.1575771	1	4.034983333	0.846566667	0	0.014678134	0.001322578	1.186509813	T1DM+ISO20	Normal	100 - 3.38	2812.902334	15.02	2185.487503	2255.513615	2253.995297	1757.84182	1808.701477	1600.548809	2043.807047	2135.148925	2088.713771	2783.005191	2810.170936	3111.324172	3150.090047	3222.665084	3045.050262	2678.559809	2678.766836	2648.347697	2194.02689	2145.327838	2245.627835	2043.649385	1975.643065	2035.666992	2532.529413	2926.855644	3074.498377	2735.523929	2623.601697	2952.593228	1892.897034	1986.282805	1944.353373	1784.37865	1787.408058
4.55_321.2093m/z		321.2092719	1	4.549766667	0.7951	0	6.17E-11	1.85E-10	2.410575203	T1DM	Normal	100 - 15.5	3455.337842	19.95	1051.332265	1044.791816	1055.06621	1198.993354	1235.053893	1221.657284	1840.611455	1844.748733	1914.925666	1605.438552	1604.609183	1762.358063	1465.646488	1471.619674	1445.566742	1367.409308	1345.673963	1386.16834	1738.812528	1768.63467	1851.769377	1065.592049	1044.146104	1071.166901	4276.475962	4284.927695	4088.87584	2563.942574	2459.420754	2741.89718	2675.893108	2621.674959	2640.777114	1576.882569	1770.051686
3.81_321.4519m/z		321.451867	1	3.806183333	0.3146	0	0.102974594	0.007417133	1.240091703	T1DM+ISO20	T1DM	100 - 0.594	103.1722016	48.3	92.68432244	79.04832753	108.2464947	14.77180557	3.657426061	3.778287087	76.26645458	100.0192226	75.04317912	186.5342068	184.88445	193.9391552	81.69758078	83.76207529	103.0770636	106.3874641	138.473842	139.57319	109.7628583	118.1866979	126.408786	113.4562888	112.0601576	102.2689124	0	0	0	73.52082385	67.42079484	75.11241985	81.97529317	67.51699853	107.7617077	0	0
0.88_321.7970m/z		321.7970153	1	0.883266667	0.245966667	0	0.003409455	0.000376654	1.881233583	T1DM	Normal	100 - 19.2	133.223914	54.22	42.57338982	67.50009127	44.79385513	222.8439035	235.8710523	207.6076079	135.3256399	157.2154529	130.1113897	11.669869	17.7563598	5.676329065	23.82306638	36.30744495	37.2111966	15.41054985	25.43325985	12.85795078	65.90075426	96.85784638	84.55318101	4.553789644	9.133675341	8.62793978	193.8344287	161.7304139	192.9624728	86.22213147	91.75226026	75.12559028	88.38517317	84.09420705	49.25457865	338.4056649	392.0915269
0.87_322.1049m/z		322.1048703	1	0.866116667	0.1144	0	2.55E-10	5.97E-10	2.449338692	Normal	T1DM+ISO20	95.9 - 100	340.3327686	34.6	399.9518419	396.6862339	427.8553423	325.2442177	302.5472964	293.6645034	248.4604386	295.4529709	257.3461435	637.1824181	655.2359056	361.3877179	272.9764592	311.9290907	422.0158901	257.7536454	439.5267996	292.2567664	167.19465	354.5903392	213.6955236	238.3831652	251.2211728	345.4279129	226.721859	299.0724134	269.1866936	212.8474793	197.8366481	737.8362741	184.8901718	161.8485866	204.2894093	182.311415	245.2567418
0.04_322.8660m/z		322.86602	1	0.036733333	0.531933333	0	0.003078331	0.000344255	1.402032062	T1DM+ISO20	Normal	100 - 23.1	405.0525813	19.07	230.1216013	242.9940605	251.9647721	344.8940437	349.0640459	376.6478121	315.6110746	293.2629705	284.4460373	344.3561011	334.6608949	123.0143411	290.5003511	296.0060321	353.9605027	243.0613906	316.0132865	329.5711086	244.86447	286.9163683	306.3519688	282.351523	260.1503287	232.9093833	600.1820445	367.5834708	500.8283909	310.4596694	349.3589119	410.9519038	301.6999807	362.2830193	174.4721595	783.8608923	574.2822815
0.57_322.9395m/z		322.9394624	1	0.568666667	0.080066667	0	0.145122703	0.010127745	3.149064635	T1DM	Normal	100 - 33.9 - 57.8	427.3922217	91.69	57.67535124	48.46026365	61.08117154	228.2623184	323.0830221	306.8760346	13.37701855	76.07777447	6.802846058	67.81975535	60.30590126	59.55484034	324.6433197	72.06261013	71.27121428	3.306241887	56.46455165	3.967630733	131.7000348	50.04249591	51.74760629	497.6954442	278.1382647	406.8732005	1338.00813	1288.517785	1261.091502	5.164224371	113.828401	16.47401894	95.62674301	125.1694795	52.54185429	1738.956909	1637.494087
1.03_323.2160m/z		323.2159598	1	1.032	0.297433333	0	0.36374246	0.02361621	1.261974486	T1DM+ISO20	T1DM	100 - 12.5	330.3251931	26.82	303.831933	314.6419091	333.9961353	453.706534	488.091228	413.0275936	274.2165919	252.3510535	271.168311	301.3795596	289.6334425	374.0971599	277.5023633	258.2229091	236.3026507	344.6461801	259.1723614	344.0509942	227.401432	216.2206056	252.5688348	195.6105945	182.645789	198.0613353	375.1615727	461.0866816	384.5451857	162.8044462	132.138054	152.9882881	160.5825672	145.8123331	311.2529212	345.4656	109.7155319
3.95_323.2197m/z		323.219726	1	3.9549	1.178316667	0	0.206258466	0.014017818	1.089349473	T1DM	Normal	100 - 16.9	3996.192483	15.5	2781.922516	2697.510464	2785.911762	3756.340021	3885.299183	3813.359998	4627.244873	4424.259423	4771.038964	3248.567824	3066.194349	3368.550982	5855.52433	2839.929779	2609.263296	2952.989825	2917.400776	2788.182709	5041.622163	3420.811443	3488.035745	5270.08579	3504.550384	4127.507413	4213.208986	4289.508793	4116.305856	2936.352512	2822.577504	3157.495263	3160.329327	3690.820992	3881.813963	3894.071001	4125.908783
0.77_324.0885m/z		324.0885132	1	0.768883333	0.234516667	0	0.339979994	0.022211491	1.08288697	T1DM+ISO20	Normal	100 - 85.4	830.751848	16.53	712.7877736	690.2736418	711.8805689	555.4065228	532.7732489	528.3886669	709.0232015	721.0250778	727.7408914	1003.903602	999.8604789	1111.485445	772.2560997	824.5093432	757.5384222	770.0400183	771.7335187	743.516718	777.6498954	855.2937229	845.1316139	735.9885323	775.5953197	778.1325326	850.3934857	896.2188605	764.8691528	849.9579956	830.5184253	753.4539366	674.5303945	616.8886275	729.3481282	862.3351805	783.1841524
0.72_324.7630m/z		324.7630275	1	0.7174	0.148716667	0	0.011739013	0.001086449	1.671889062	Normal	T1DM+ISO20	100	473.3078278	13.12	449.611602	447.6556233	456.0152554	311.4870452	341.7773749	333.5292038	484.1841197	494.8055231	491.8183765	456.870915	446.8036356	499.6491391	495.0521709	511.2256282	487.7642725	532.5394977	512.7021117	507.1265543	504.0352988	484.7554669	510.9951644	538.2393475	524.193497	536.5510432	78.67643725	100.9798258	101.9407549	423.1423607	444.8016604	474.0275431	407.7646428	407.6051095	399.623749	0	0
0.12_324.8546m/z		324.8545988	1	0.122516667	0.41755	0	2.59E-06	9.41E-07	1.673326101	T1DM+ISO20	Normal	100 - 20.2	556.1767353	18.23	270.0623443	283.8532473	271.1542838	405.3839474	395.0749397	443.9569875	315.3209808	338.4538698	350.0269204	415.3370383	394.4175305	183.3439961	326.0355057	348.7772436	421.0511455	334.3096872	381.4438787	315.2716371	290.2014928	303.6141238	321.910706	289.6215165	286.890169	291.5581283	682.6452924	493.6976847	641.4637273	393.2016866	392.4150102	478.4178221	328.3517758	359.110911	264.7588364	926.6367649	685.1881949
0.60_324.9058m/z		324.9057545	1	0.603	0.183033333	0	0.006940065	0.000692405	2.212028997	T1DM+ISO20	Normal	100 - 15.6	107.8303697	36.63	34.39450546	25.15869543	32.5615158	65.98126199	44.50107188	44.10863221	68.18460393	51.04186969	78.05873684	27.74745265	29.84315771	22.6233648	63.47502532	47.7345394	53.50395258	47.56367284	36.83228396	59.21258686	57.88419476	84.8102021	80.50175923	35.19953055	41.50031204	37.5114975	215.028532	180.5596625	148.3753456	76.86729963	101.7479187	137.9773097	140.6303197	135.5090243	62.92847783	35.13375726	86.35991627
1.00_325.1500m/z		325.1499661	1	1.0034	0.080083333	0	0.001164701	0.000148452	2.364545646	Normal	T1DM+ISO20	100 - 24.7	148.2521568	41.12	203.3895574	196.8832858	210.2448236	474.1150428	517.423748	451.8367302	71.77011424	59.25840947	87.47299226	78.57512503	86.06607054	163.236576	70.37552644	68.75164059	61.77183177	144.551787	92.38080039	139.2964166	90.20531056	62.71353771	70.00728838	46.24410174	56.21647637	55.26457064	188.1837563	153.4189246	117.638689	81.35961474	58.51030489	155.4328852	59.0808276	59.90292271	94.8527618	90.52810763	38.47809869
4.42_325.1845m/z		325.1845059	1	4.418216667	0.949516667	0	1.78E-13	1.36E-12	1.884773453	T1DM	Normal	100 - 16.5 - 0.69	20413.75197	16.55	9328.077309	9266.01476	9397.300979	12391.52473	12827.66087	12669.44188	9049.670252	9151.095386	9196.303443	13023.66055	12979.18669	14309.21176	12569.64829	12531.0591	12176.72923	10924.66004	10509.88444	10665.01969	10418.73043	10674.85956	10955.41435	8332.879584	8201.415955	8391.630827	19457.04826	19755.33143	19464.42292	14118.96633	13205.7382	15021.49777	16119.44454	16193.04653	16194.29449	22146.27375	22424.47257
[truncated: 3,177 more rows]
[truncated: 111 more columns]
