# Supplementary material for: Isorhamnetin Exhibits Hypoglycemic Activity and Targets PI3K/AKT and COX-2 Pathways in Type 1 Diabetes
Source: Nutrients. 2025 Oct 11;17(20):3201. doi: 10.3390/nu17203201 (PMC12567359; doi:10.3390/nu17203201)
Supplement: Supplementary file 1 [file nutrients-17-03201-s001.zip › Table_S3_Node_table.csv]

Table S3: Node table for the compound�Creaction�Cenzyme�Cgene network
SUID	canonicalName	Category	Compound.approximateMW	Compound.casnum	Compound.cid	Compound.formula	Compound.mw	Compound.name	Compound.pubchemcid	Compound.smiles	Compound.synonyms	Enzyme.ecnum	Enzyme.name	Gene.description	Gene.human.geneid	Gene.locations	Gene.symbol	name	Reaction.equation	Reaction.isReversible	Reaction.locations	Reaction.pathway	Reaction.rid	selected	shared name	Type
6131	AKR1B1	Input Gene												"aldo-keto reductase family 1, member B1 (aldose reductase)"	231	extracellular space|cytoplasm|cytosol	AKR1B1	231						FALSE	231	Gene
6148	ALOX5	Gene												arachidonate 5-lipoxygenase	240	soluble fraction|nucleus|nuclear envelope lumen|cytoplasm|cytosol|membrane|nuclear matrix|extrinsic to membrane|dendrite|nuclear membrane|sarcolemma	ALOX5	240						FALSE	240	Gene
6153	AGPAT7	Gene												lysophosphatidylcholine acyltransferase 4	254531	endoplasmic reticulum|membrane|integral to membrane	AGPAT7	254531						FALSE	254531	Gene
6155	GPX6	Gene												glutathione peroxidase 6 (olfactory)	257202	extracellular region	GPX6	257202						FALSE	257202	Gene
6159	GALT	Gene												galactose-1-phosphate uridylyltransferase	2592	soluble fraction|cytosol	GALT	2592						FALSE	2592	Gene
6171	PGDS	Gene												hematopoietic prostaglandin D synthase	27306	cytoplasm	PGDS	27306						FALSE	27306	Gene
6174	GPLD1	Gene												glycosylphosphatidylinositol specific phospholipase D1	2822	extracellular region|proteinaceous extracellular matrix	GPLD1	2822						FALSE	2822	Gene
6177	PGM2L1	Gene												phosphoglucomutase 2-like 1	283209	NONE	PGM2L1	283209						FALSE	283209	Gene
6183	GPX1	Gene												glutathione peroxidase 1	2876	cytoplasm|mitochondrion|cytosol	GPX1	2876						FALSE	2876	Gene
6184	GPX2	Gene												glutathione peroxidase 2 (gastrointestinal)	2877	cytoplasm	GPX2	2877						FALSE	2877	Gene
6185	GPX3	Gene												glutathione peroxidase 3 (plasma)	2878	extracellular region|extracellular space|soluble fraction	GPX3	2878						FALSE	2878	Gene
6186	GPX4	Gene												glutathione peroxidase 4 (phospholipid hydroperoxidase)	2879	soluble fraction|nucleus|nuclear envelope|cytoplasm|mitochondrion|mitochondrial inner membrane|cytosol	GPX4	2879						FALSE	2879	Gene
6187	GPX5	Gene												glutathione peroxidase 5 (epididymal androgen-related protein)	2880	extracellular region	GPX5	2880						FALSE	2880	Gene
6188	GPX7	Gene												glutathione peroxidase 7	2882	extracellular region	GPX7	2882						FALSE	2882	Gene
6195	Acting on ester bonds	Enzyme										3.1.-.-	Acting on ester bonds					3.1.-.-						FALSE	3.1.-.-	Enzyme
6196	Arylesterase	Enzyme										3.1.1.2	Arylesterase					3.1.1.2						FALSE	3.1.1.2	Enzyme
6197	Inositol-phosphate phosphatase	Enzyme										3.1.3.25	Inositol-phosphate phosphatase					3.1.3.25						FALSE	3.1.3.25	Enzyme
6198	Phosphatidate phosphatase	Enzyme										3.1.3.4	Phosphatidate phosphatase					3.1.3.4						FALSE	3.1.3.4	Enzyme
6199	Phospholipase D	Enzyme										3.1.4.4	Phospholipase D					3.1.4.4						FALSE	3.1.4.4	Enzyme
6200	Glycerophosphoinositol inositolphosphodiesterase	Enzyme										3.1.4.43	Glycerophosphoinositol inositolphosphodiesterase					3.1.4.43						FALSE	3.1.4.43	Enzyme
6201	Glycosylphosphatidylinositol phospholipase D	Enzyme										3.1.4.50	Glycosylphosphatidylinositol phospholipase D					3.1.4.50						FALSE	3.1.4.50	Enzyme
6204	Soluble epoxide hydrolase	Enzyme										3.3.2.10	Soluble epoxide hydrolase					3.3.2.10						FALSE	3.3.2.10	Enzyme
6205	Microsomal epoxide hydrolase	Enzyme										3.3.2.9	Microsomal epoxide hydrolase					3.3.2.9						FALSE	3.3.2.9	Enzyme
6206	Arginase	Enzyme										3.5.3.1	Arginase					3.5.3.1						FALSE	3.5.3.1	Enzyme
6208	ANXA3	Gene												annexin A3	306	cytoplasm	ANXA3	306						FALSE	306	Gene
6211	HK1	Gene												hexokinase 1	3098	mitochondrion|mitochondrial outer membrane|cytosol|membrane	HK1	3098						FALSE	3098	Gene
6212	HK2	Gene												hexokinase 2	3099	mitochondrion|mitochondrial outer membrane|cytosol|membrane	HK2	3099						FALSE	3099	Gene
6213	HK3	Gene												hexokinase 3 (white cell)	3101	cytosol|membrane|protein complex	HK3	3101						FALSE	3101	Gene
6214	HMBS	Gene												hydroxymethylbilane synthase	3145	condensed chromosome|nucleus|cytoplasm|mitochondrion	HMBS	3145						FALSE	3145	Gene
6215	HMOX1	Input Gene												heme oxygenase (decycling) 1	3162	extracellular space|membrane fraction|nucleus|nucleolus|endoplasmic reticulum|endoplasmic reticulum|microsome|cytosol|caveola	HMOX1	3162						FALSE	3162	Gene
6216	HMOX2	Gene												heme oxygenase (decycling) 2	3163	endoplasmic reticulum|microsome|plasma membrane	HMOX2	3163						FALSE	3163	Gene
6217	HPGD	Gene												hydroxyprostaglandin dehydrogenase 15-(NAD)	3248	nucleus|nucleolus|cytoplasm|cytosol	HPGD	3248						FALSE	3248	Gene
6221	AKR1CL1	Gene												"aldo-keto reductase family 1, member C-like 1"	340811	cytoplasm	AKR1CL1	340811						FALSE	340811	Gene
6223	IDH1	Gene												"isocitrate dehydrogenase 1 (NADP+), soluble"	3417	soluble fraction|cytoplasm|peroxisome|cytosol	IDH1	3417						FALSE	3417	Gene
6224	IDH2	Gene												"isocitrate dehydrogenase 2 (NADP+), mitochondrial"	3418	mitochondrion	IDH2	3418						FALSE	3418	Gene
6225	IDH3A	Gene												isocitrate dehydrogenase 3 (NAD+) alpha	3419	mitochondrion|mitochondrial matrix	IDH3A	3419						FALSE	3419	Gene
6226	IDH3B	Gene												isocitrate dehydrogenase 3 (NAD+) beta	3420	mitochondrion|mitochondrial matrix	IDH3B	3420						FALSE	3420	Gene
6227	IDH3G	Gene												isocitrate dehydrogenase 3 (NAD+) gamma	3421	nucleus|nucleolus|mitochondrion|mitochondrion|mitochondrial matrix	IDH3G	3421						FALSE	3421	Gene
6233	IMPA1	Gene												inositol(myo)-1(or 4)-monophosphatase 1	3612	cytoplasm	IMPA1	3612						FALSE	3612	Gene
6234	IMPA2	Gene												inositol(myo)-1(or 4)-monophosphatase 2	3613	cytoplasm	IMPA2	3613						FALSE	3613	Gene
6247	ARG1	Input Gene												"arginase, liver"	383	cytoplasm	ARG1	383						FALSE	383	Gene
6248	ARG2	Gene												"arginase, type II"	384	mitochondrion	ARG2	384						FALSE	384	Gene
6254	Citrate (pro-3S)-lyase	Enzyme										4.1.3.6	Citrate (pro-3S)-lyase					4.1.3.6						FALSE	4.1.3.6	Enzyme
6255	Porphobilinogen synthase	Enzyme										4.2.1.24	Porphobilinogen synthase					4.2.1.24						FALSE	4.2.1.24	Enzyme
6256	Aconitate hydratase	Enzyme										4.2.1.3	Aconitate hydratase					4.2.1.3						FALSE	4.2.1.3	Enzyme
6258	CYP4F3	Gene												"cytochrome P450, family 4, subfamily F, polypeptide 3"	4051	endoplasmic reticulum|endoplasmic reticulum membrane|microsome|membrane|integral to membrane	CYP4F3	4051						FALSE	4051	Gene
6275	MPI	Gene												mannose phosphate isomerase	4351	cytoplasm	MPI	4351						FALSE	4351	Gene
6280	ACLY	Gene												ATP citrate lyase	47	cytoplasm|cytosol|citrate lyase complex	ACLY	47						FALSE	47	Gene
6285	ACO1	Gene												"aconitase 1, soluble"	48	cytoplasm|endoplasmic reticulum|Golgi apparatus|cytosol	ACO1	48						FALSE	48	Gene
6292	Mannose-6-phosphate isomerase	Enzyme										5.3.1.8	Mannose-6-phosphate isomerase					5.3.1.8						FALSE	5.3.1.8	Enzyme
6293	Prostaglandin-D synthase	Enzyme										5.3.99.2	Prostaglandin-D synthase					5.3.99.2						FALSE	5.3.99.2	Enzyme
6294	Prostaglandin-E synthase	Enzyme										5.3.99.3	Prostaglandin-E synthase					5.3.99.3						FALSE	5.3.99.3	Enzyme
6295	Thromboxane-A synthase	Enzyme										5.3.99.5	Thromboxane-A synthase					5.3.99.5						FALSE	5.3.99.5	Enzyme
6296	Phosphoglucomutase	Enzyme										5.4.2.2	Phosphoglucomutase					5.4.2.2						FALSE	5.4.2.2	Enzyme
6297	Phosphomannomutase	Enzyme										5.4.2.8	Phosphomannomutase					5.4.2.8						FALSE	5.4.2.8	Enzyme
6298	ACO2	Gene												"aconitase 2, mitochondrial"	50	nucleus|mitochondrion|mitochondrial matrix	ACO2	50						FALSE	50	Gene
6301	PAH	Gene												phenylalanine hydroxylase	5053	NONE	PAH	5053						FALSE	5053	Gene
6321	PFKFB1	Gene												"6-phosphofructo-2-kinase/fructose-2,6-biphosphatase 1"	5207	cytosol|"6-phosphofructo-2-kinase/fructose-2,6-biphosphatase 1 complex"	PFKFB1	5207						FALSE	5207	Gene
6322	PFKFB2	Gene												"6-phosphofructo-2-kinase/fructose-2,6-biphosphatase 2"	5208	cytoplasm|cytosol	PFKFB2	5208						FALSE	5208	Gene
6324	PGM1	Gene												phosphoglucomutase 1	5236	cytoplasm|cytosol	PGM1	5236						FALSE	5236	Gene
6325	PGM3	Gene												phosphoglucomutase 3	5238	cellular_component	PGM3	5238						FALSE	5238	Gene
6326	PIK3C2A	Gene												"phosphoinositide-3-kinase, class 2, alpha polypeptide"	5286	nucleus|cytoplasm|Golgi apparatus|plasma membrane|phosphoinositide 3-kinase complex|clathrin-coated vesicle|cytoplasmic vesicle	PIK3C2A	5286						FALSE	5286	Gene
6327	PIK3C2B	Gene												"phosphoinositide-3-kinase, class 2, beta polypeptide"	5287	nucleus|cytoplasm|endoplasmic reticulum|microsome|cytosol|plasma membrane|phosphoinositide 3-kinase complex|endocytic vesicle	PIK3C2B	5287						FALSE	5287	Gene
6328	PIK3C2G	Gene												"phosphoinositide-3-kinase, class 2, gamma polypeptide"	5288	phosphoinositide 3-kinase complex|membrane|extrinsic to membrane	PIK3C2G	5288						FALSE	5288	Gene
6329	PIK3C3	Gene												"phosphoinositide-3-kinase, class 3"	5289	cytosol|phosphoinositide 3-kinase complex	PIK3C3	5289						FALSE	5289	Gene
6330	PIK3CA	Gene												"phosphoinositide-3-kinase, catalytic, alpha polypeptide"	5290	cytosol|phosphoinositide 3-kinase complex|lamellipodium	PIK3CA	5290						FALSE	5290	Gene
6331	PIK3CB	Gene												"phosphoinositide-3-kinase, catalytic, beta polypeptide"	5291	cytosol|phosphoinositide 3-kinase complex	PIK3CB	5291						FALSE	5291	Gene
6333	PIK3CD	Gene												"phosphoinositide-3-kinase, catalytic, delta polypeptide"	5293	phosphoinositide 3-kinase complex	PIK3CD	5293						FALSE	5293	Gene
6334	PIK3CG	Input Gene												"phosphoinositide-3-kinase, catalytic, gamma polypeptide"	5294	cytosol|phosphoinositide 3-kinase complex	PIK3CG	5294						FALSE	5294	Gene
6335	PLD1	Gene												"phospholipase D1, phosphatidylcholine-specific"	5337	cytoplasm|endosome|endoplasmic reticulum|microsome|Golgi apparatus|membrane|lamellipodium|vesicle|Golgi cisterna|perinuclear region of cytoplasm	PLD1	5337						FALSE	5337	Gene
6336	PLD2	Gene												phospholipase D2	5338	plasma membrane|extrinsic to membrane|brush border membrane	PLD2	5338						FALSE	5338	Gene
6338	PMM1	Gene												phosphomannomutase 1	5372	cytoplasm	PMM1	5372						FALSE	5372	Gene
6339	PMM2	Gene												phosphomannomutase 2	5373	cytoplasm	PMM2	5373						FALSE	5373	Gene
6343	PON1	Gene												paraoxonase 1	5444	extracellular region|extracellular space|microsome|spherical high-density lipoprotein particle	PON1	5444						FALSE	5444	Gene
6344	PON2	Input Gene												paraoxonase 2	5445	extracellular region|plasma membrane|extrinsic to membrane	PON2	5445						FALSE	5445	Gene
6345	PON3	Gene												paraoxonase 3	5446	extracellular region|extracellular space|microsome	PON3	5446						FALSE	5446	Gene
6362	PNPO	Gene												pyridoxamine 5'-phosphate oxidase	55163	NONE	PNPO	55163						FALSE	55163	Gene
6363	TMLHE	Gene												"trimethyllysine hydroxylase, epsilon"	55217	mitochondrion|mitochondrial matrix	TMLHE	55217						FALSE	55217	Gene
6364	PGM2	Gene												phosphoglucomutase 2	55276	cytoplasm	PGM2	55276						FALSE	55276	Gene
6365	AGPAT5	Gene												"1-acylglycerol-3-phosphate O-acyltransferase 5 (lysophosphatidic acid acyltransferase, epsilon)"	55326	cellular_component|mitochondrion|cytosol|membrane|integral to membrane	AGPAT5	55326						FALSE	55326	Gene
6377	AGK	Gene												acylglycerol kinase	55750	mitochondrion|membrane|mitochondrial membrane	AGK	55750						FALSE	55750	Gene
6413	AGPAT3	Gene												1-acylglycerol-3-phosphate O-acyltransferase 3	56894	endoplasmic reticulum|cytosol|plasma membrane|integral to membrane	AGPAT3	56894						FALSE	56894	Gene
6414	AGPAT4	Gene												"1-acylglycerol-3-phosphate O-acyltransferase 4 (lysophosphatidic acid acyltransferase, delta)"	56895	cellular_component|cytosol|membrane|integral to membrane	AGPAT4	56895						FALSE	56895	Gene
6419	PTGDS	Gene												prostaglandin D2 synthase 21kDa (brain)	5730	extracellular region|nucleus|cytoplasm|rough endoplasmic reticulum|Golgi apparatus|membrane|nuclear membrane|perinuclear region of cytoplasm	PTGDS	5730						FALSE	5730	Gene
6421	PTGS1	Input Gene												prostaglandin-endoperoxide synthase 1 (prostaglandin G/H synthase and cyclooxygenase)	5742	nucleus|nuclear envelope|cytoplasm|cytoplasm|endoplasmic reticulum|microsome|Golgi apparatus|plasma membrane|extrinsic to membrane	PTGS1	5742						FALSE	5742	Gene
6422	PTGS2	Input Gene												prostaglandin-endoperoxide synthase 2 (prostaglandin G/H synthase and cyclooxygenase)	5743	nucleus|cytoplasm|cytoplasm|endoplasmic reticulum|endoplasmic reticulum lumen|microsome|caveola|membrane|extrinsic to membrane|protein complex	PTGS2	5743						FALSE	5743	Gene
6432	QDPR	Gene												quinoid dihydropteridine reductase	5860	cytoplasm	QDPR	5860						FALSE	5860	Gene
6466	SPR	Gene												"sepiapterin reductase (7,8-dihydrobiopterin:NADP+ oxidoreductase)"	6697	cytoplasm	SPR	6697						FALSE	6697	Gene
6485	TBXAS1	Gene												thromboxane A synthase 1 (platelet)	6916	membrane|integral to membrane	TBXAS1	6916						FALSE	6916	Gene
6494	TH	Gene												tyrosine hydroxylase	7054	nucleus|cytoplasm|mitochondrion|smooth endoplasmic reticulum|cytosol|synaptic vesicle|internal side of plasma membrane|axon|cytoplasmic vesicle|melanosome membrane|terminal button|perikaryon	TH	7054						FALSE	7054	Gene
6496	TKT	Gene												transketolase	7086	cytosol	TKT	7086						FALSE	7086	Gene
6513	NULL	Gene												NULL	7377	NONE	NULL	7377						FALSE	7377	Gene
6517	XDH	Gene												xanthine dehydrogenase	7498	peroxisome|cytosol	XDH	7498						FALSE	7498	Gene
6531	PTGES2	Gene												prostaglandin E synthase 2	80142	nucleus|cytoplasm|mitochondrion|Golgi apparatus|cytosol|membrane|integral to membrane|perinuclear region of cytoplasm	PTGES2	80142						FALSE	80142	Gene
6538	TKTL1	Gene												transketolase-like 1	8277	nucleus|cytoplasm	TKTL1	8277						FALSE	8277	Gene
6549	TKTL2	Gene												transketolase-like 2	84076	cytoplasm	TKTL2	84076						FALSE	84076	Gene
6565	DGKZ	Gene												"diacylglycerol kinase, zeta 104kDa"	8525	nucleus|cytoplasm|plasma membrane	DGKZ	8525						FALSE	8525	Gene
6566	DGKE	Gene												"diacylglycerol kinase, epsilon 64kDa"	8526	membrane|integral to membrane	DGKE	8526						FALSE	8526	Gene
6567	DGKD	Gene												"diacylglycerol kinase, delta 130kDa"	8527	cytoplasm|plasma membrane|cytoplasmic membrane-bounded vesicle|extrinsic to membrane	DGKD	8527						FALSE	8527	Gene
6568	CYP4F2	Gene												"cytochrome P450, family 4, subfamily F, polypeptide 2"	8529	endoplasmic reticulum|endoplasmic reticulum membrane|microsome|membrane|extrinsic to membrane	CYP4F2	8529						FALSE	8529	Gene
6573	PDXK	Gene												"pyridoxal (pyridoxine, vitamin B6) kinase"	8566	cytoplasm|cytosol	PDXK	8566						FALSE	8566	Gene
6577	PPAP2A	Gene												phosphatidic acid phosphatase type 2A	8611	membrane fraction|plasma membrane|integral to plasma membrane	PPAP2A	8611						FALSE	8611	Gene
6578	PPAP2C	Gene												phosphatidic acid phosphatase type 2C	8612	plasma membrane|integral to membrane	PPAP2C	8612						FALSE	8612	Gene
6579	PPAP2B	Gene												phosphatidic acid phosphatase type 2B	8613	endoplasmic reticulum membrane|Golgi apparatus|plasma membrane|integral to membrane	PPAP2B	8613						FALSE	8613	Gene
6585	CBR1	Gene												carbonyl reductase 1	873	cytoplasm	CBR1	873						FALSE	873	Gene
6587	CBR3	Gene												carbonyl reductase 3	874	cytoplasm|cytosol	CBR3	874						FALSE	874	Gene
6588	CDS2	Gene												CDP-diacylglycerol synthase (phosphatidate cytidylyltransferase) 2	8760	mitochondrion|mitochondrial inner membrane|endoplasmic reticulum|membrane|integral to membrane	CDS2	8760						FALSE	8760	Gene
6591	FPGT	Gene												fucose-1-phosphate guanylyltransferase	8790	cytoplasm	FPGT	8790						FALSE	8790	Gene
6610	DGKI	Gene												"diacylglycerol kinase, iota"	9162	nucleus|cytoplasm	DGKI	9162						FALSE	9162	Gene
6629	PTGES	Gene												prostaglandin E synthase	9536	membrane fraction|nuclear envelope lumen|cytoplasm|microsome|membrane|integral to membrane	PTGES	9536						FALSE	9536	Gene
6644	CoA	Compound	767	85-61-0	C00010	C21H36N7O16P3S	767.534123	CoA	6816	CC(C)(COP(=O)(O)OP(=O)(O)OC[C@@H]1[C@H]([C@H]([C@@H](O1)N2C=NC3=C2N=CN=C3N)O)OP(=O)(O)O)C(C(=O)NCCC(=O)NCCS)O	CoA|CoA-SH|Coenzyme A|"[[(2R,3S,4R,5R)-5-(6-aminopurin-9-yl)-4-hydroxy-3-phosphonooxyoxolan-2-yl]methoxy-hydroxyphosphoryl] [3-hydroxy-2,2-dimethyl-4-oxo-4-[[3-oxo-3-(2-sulfanylethylamino)propyl]amino]butyl] hydrogen phosphate"							C00010						FALSE	C00010	Compound
6645	CO2	Compound	44	124-38-9	C00011	CO2	44.0095	CO2	280	C(=O)=O	CO2|Carbon dioxide							C00011						FALSE	C00011	Compound
6646	NH3	Compound	17	7664-41-7	C00014	H3N	17.03052	NH3	222	N	NH3|Ammonia|azane							C00014						FALSE	C00014	Compound
6648	Pyridoxal phosphate	Input Compound	247	54-47-7	C00018	C8H10NO6P	247.141861	Pyridoxal phosphate	1051	CC1=NC=C(C(=C1O)C=O)COP(=O)(O)O	Pyridoxal phosphate|Pyridoxal 5-phosphate|Pyridoxal 5'-phosphate|PLP|(4-formyl-5-hydroxy-6-methylpyridin-3-yl)methyl dihydrogen phosphate							C00018						FALSE	C00018	Compound
6650	Acetyl-CoA	Compound	809	72-89-9	C00024	C23H38N7O17P3S	809.570803	Acetyl-CoA	6302	CC(=O)SCCNC(=O)CCNC(=O)C(C(C)(C)COP(=O)(O)OP(=O)(O)OC[C@@H]1[C@H]([C@H]([C@@H](O1)N2C=NC3=C2N=CN=C3N)O)OP(=O)(O)O)O	Acetyl-CoA|Acetyl coenzyme A|"S-[2-[3-[[4-[[[(2R,3S,4R,5R)-5-(6-aminopurin-9-yl)-4-hydroxy-3-phosphonooxyoxolan-2-yl]methoxy-hydroxyphosphoryl]oxy-hydroxyphosphoryl]oxy-2-hydroxy-3,3-dimethylbutanoyl]amino]propanoylamino]ethyl] ethanethioate"							C00024						FALSE	C00024	Compound
6651	2-Oxoglutarate	Compound	146	328-50-7	C00026	C5H6O5	146.09814	2-Oxoglutarate	51	C(CC(=O)O)C(=O)C(=O)O	2-Oxoglutarate|2-Ketoglutaric acid|alpha-Ketoglutaric acid|Oxoglutaric acid|2-oxopentanedioic acid							C00026						FALSE	C00026	Compound
6652	UDPglucose	Compound	566	133-89-1	C00029	C15H24N2O17P2	566.301782	UDPglucose	439156	C1=CN(C(=O)NC1=O)[C@H]2[C@@H]([C@@H]([C@H](O2)COP(=O)(O)OP(=O)(O)OC3[C@@H]([C@H]([C@@H]([C@H](O3)CO)O)O)O)O)O	UDPglucose|UDP-D-glucose|UDP-glucose|Uridine diphosphate glucose|UDP-alpha-D-glucose|"[[(2R,3S,4R,5R)-5-(2,4-dioxopyrimidin-1-yl)-3,4-dihydroxyoxolan-2-yl]methoxy-hydroxyphosphoryl] [(2R,3R,4S,5S,6R)-3,4,5-trihydroxy-6-(hydroxymethyl)oxan-2-yl] hydrogen phosphate"							C00029						FALSE	C00029	Compound
6653	D-Glucose	Compound	180	50-99-7	C00031	C6H12O6	180.15588	D-Glucose	5793	C([C@@H]1[C@H]([C@@H]([C@H](C(O1)O)O)O)O)O	D-Glucose|Grape sugar|Dextrose|"(3R,4S,5S,6R)-6-(hydroxymethyl)oxane-2,3,4,5-tetrol"							C00031						FALSE	C00031	Compound
6654	Acetate	Compound	60	64-19-7	C00033	C2H4O2	60.05196	Acetate	176	CC(=O)O	Acetate|Acetic acid|Glacial acetic acid|Ethanoic acid							C00033						FALSE	C00033	Compound
6655	Oxaloacetate	Compound	132	328-42-7	C00036	C4H4O5	132.07156	Oxaloacetate	970	C(C(=O)C(=O)O)C(=O)O	Oxaloacetate|Oxalacetic acid|Oxosuccinic acid|2-Oxobutanedioic acid|Oxaloacetic acid|keto-Oxaloacetate							C00036						FALSE	C00036	Compound
6656	UDP-D-galactose	Compound	566	NULL	C00052	C15H24N2O17P2	566.301782	UDP-D-galactose	18068	C1=CN(C(=O)NC1=O)[C@H]2[C@@H]([C@@H]([C@H](O2)COP(=O)(O)OP(=O)(O)O[C@@H]3[C@@H]([C@H]([C@H]([C@H](O3)CO)O)O)O)O)O	UDP-D-galactose|UDP-D-galactopyranose|UDPgalactose|UDP-galactose|"[[(2R,3S,4R)-5-(2,4-dioxopyrimidin-1-yl)-3,4-dihydroxyoxolan-2-yl]methoxy-hydroxyphosphoryl] [(2R,3R,4S,5R,6R)-3,4,5-trihydroxy-6-(hydroxymethyl)oxan-2-yl] hydrogen phosphate"							C00052						FALSE	C00052	Compound
6659	L-Arginine	Compound	174	74-79-3	C00062	C6H14N4O2	174.20096	L-Arginine	6322	C(C[C@@H](C(=O)O)N)CN=C(N)N	L-Arginine|(S)-2-Amino-5-guanidinovaleric acid|(2S)-2-amino-5-(diaminomethylideneamino)pentanoic acid							C00062						FALSE	C00062	Compound
6660	L-Serine	Compound	105	56-45-1	C00065	C3H7NO3	105.09258	L-Serine	5951	C([C@@H](C(=O)O)N)O	L-Serine|L-3-Hydroxy-alanine|L-2-Amino-3-hydroxypropionic acid|Serine|(2S)-2-amino-3-hydroxypropanoic acid							C00065						FALSE	C00065	Compound
6662	L-Ornithine	Compound	132	70-26-8	C00077	C5H12N2O2	132.16098	L-Ornithine	6262	C(C[C@@H](C(=O)O)N)CN	L-Ornithine|"(S)-2,5-diaminovaleric acid"|"(S)-2,5-Diaminopentanoate"|"(S)-2,5-Diaminopentanoic acid"|"(S)-2,5-Diaminovaleric acid"|"(2S)-2,5-diaminopentanoic acid"							C00077						FALSE	C00077	Compound
6663	L-Phenylalanine	Compound	165	63-91-2	C00079	C9H11NO2	165.18914	L-Phenylalanine	6140	C1=CC=C(C=C1)C[C@@H](C(=O)O)N	L-Phenylalanine|(S)-alpha-Amino-beta-phenylpropionic acid|(2S)-2-amino-3-phenylpropanoic acid							C00079						FALSE	C00079	Compound
6665	L-Tyrosine	Compound	181	60-18-4	C00082	C9H11NO3	181.18854	L-Tyrosine	6057	C1=CC(=CC=C1C[C@@H](C(=O)O)N)O	L-Tyrosine|(S)-2-Amino-3-(p-hydroxyphenyl)propionic acid|(S)-3-(p-Hydroxyphenyl)alanine|Tyrosine|(2S)-2-amino-3-(4-hydroxyphenyl)propanoic acid							C00082						FALSE	C00082	Compound
6667	Urea	Compound	60	57-13-6	C00086	CH4N2O	60.05526	Urea	1176	C(=O)(N)N	Urea|Carbamide							C00086						FALSE	C00086	Compound
6669	D-Glucose 1-phosphate	Input Compound	260	59-56-3	C00103	C6H13O9P	260.135781	D-Glucose 1-phosphate	65533	C([C@@H]1[C@H]([C@@H]([C@H]([C@H](O1)OP(=O)(O)O)O)O)O)O	D-Glucose 1-phosphate|D-Glucose alpha-1-phosphate|Cori ester|alpha-D-Glucose 1-phosphate|"[(2R,3R,4S,5S,6R)-3,4,5-trihydroxy-6-(hydroxymethyl)oxan-2-yl] dihydrogen phosphate"							C00103						FALSE	C00103	Compound
6671	Choline	Compound	104	62-49-7	C00114	C5H14NO	104.17076	Choline	305	C[N+](C)(C)CCO	Choline|Bilineurine|2-hydroxyethyl(trimethyl)azanium							C00114						FALSE	C00114	Compound
6672	Glycerol	Compound	92	56-81-5	C00116	C3H8O3	92.09382	Glycerol	753	C(C(CO)O)O	Glycerol|Glycerin|"1,2,3-Trihydroxypropane"|"1,2,3-Propanetriol"|"propane-1,2,3-triol"							C00116						FALSE	C00116	Compound
6673	D-Ribose 5-phosphate	Compound	230	4151-19-3 4300-28-1	C00117	C5H11O8P	230.109801	D-Ribose 5-phosphate	439167	C([C@@H]1[C@H]([C@H](C(O1)O)O)O)OP(=O)(O)O	D-Ribose 5-phosphate|Ribose 5-phosphate|"[(2R,3S,4R)-3,4,5-trihydroxyoxolan-2-yl]methyl dihydrogen phosphate"							C00117						FALSE	C00117	Compound
6674	D-Galactose	Compound	180	59-23-4	C00124	C6H12O6	180.15588	D-Galactose	439357	OC[C@H]1OC(O)[C@H](O)[C@@H](O)[C@H]1O	D-Galactose|"(3R,4S,5R,6R)-6-(hydroxymethyl)oxane-2,3,4,5-tetrol"							C00124						FALSE	C00124	Compound
6677	myo-Inositol	Compound	180	87-89-8	C00137	C6H12O6	180.15588	myo-Inositol	892	C1(C(C(C(C(C1O)O)O)O)O)O	myo-Inositol|1D-myo-Inositol|1L-myo-Inositol|D-myo-Inositol|L-myo-Inositol|Cyclohexitol|Meat sugar|meso-Inositol|Dambose|Bios I|Inositol|"cyclohexane-1,2,3,4,5,6-hexol"							C00137						FALSE	C00137	Compound
6679	L-Homocysteine	Compound	135	6027-13-0	C00155	C4H9NO2S	135.18476	L-Homocysteine		N[C@@H](CCS)C(O)=O	L-Homocysteine|L-2-Amino-4-mercaptobutyric acid|(2S)-2-amino-4-sulfanylbutanoic acid							C00155						FALSE	C00155	Compound
6680	Phosphatidylcholine	Compound	2049	8002-43-5	C00157	C10H18NO8PR2	0	Phosphatidylcholine	452110	CCCCCC(C(CC(C(CCCCCCCC(=O)OCC(COP(=O)([O-])OCC[N+](C)(C)C)OC(=O)CCCCCCCCC(C(CC(C(CC(C(C)I)I)I)I)I)I)I)I)I)I	Phosphatidylcholine|"1,2-Diacyl-sn-glycero-3-phosphocholine"|Lecithin|Choline phosphatide|Phosphatidyl-N-trimethylethanolamine|3-sn-Phosphatidylcholine							C00157						FALSE	C00157	Compound
6681	Citrate	Input Compound	192	77-92-9	C00158	C6H8O7	192.12352	Citrate	311	C(C(=O)O)C(CC(=O)O)(C(=O)O)O	Citrate|2-Hydroxytricarballylic acid|Citric acid|"2-Hydroxy-1,2,3-propanetricarboxylic acid"|"2-hydroxypropane-1,2,3-tricarboxylic acid"							C00158						FALSE	C00158	Compound
6682	D-Mannose	Compound	180	3458-28-4 31103-86-3	C00159	C6H12O6	180.15588	D-Mannose	18950	C([C@@H]1[C@H]([C@@H]([C@@H](C(O1)O)O)O)O)O	D-Mannose|Seminose|Carubinose|Mannose|"(3S,4S,5S,6R)-6-(hydroxymethyl)oxane-2,3,4,5-tetrol"							C00159						FALSE	C00159	Compound
6685	Arachidonate	Compound	304	506-32-1	C00219	C20H32O2	304.46688	Arachidonate	231	CCCCCC=CCC=CCC=CCC=CCCCC(=O)O	Arachidonate|"cis-5,8,11,14-Eicosatetraenoic acid"|"(5Z,8Z,11Z,14Z)-Icosatetraenoic acid"|Arachidonic acid|"(5Z,8Z,11Z,14Z)-icosa-5,8,11,14-tetraenoic acid"							C00219						FALSE	C00219	Compound
6686	Pyridoxal	Compound	167	66-72-8	C00250	C8H9NO3	167.16196	Pyridoxal	1050	CC1=NC=C(C(=C1O)C=O)CO	Pyridoxal|3-hydroxy-5-(hydroxymethyl)-2-methylpyridine-4-carbaldehyde							C00250						FALSE	C00250	Compound
6688	alpha-D-Glucose	Compound	180	50-99-7	C00267	C6H12O6	180.15588	alpha-D-Glucose	79025	C([C@@H]1[C@H]([C@@H]([C@H]([C@H](O1)O)O)O)O)O	alpha-D-Glucose|"(2S,3R,4S,5S,6R)-6-(hydroxymethyl)oxane-2,3,4,5-tetrol"							C00267						FALSE	C00267	Compound
6689	Dihydrobiopterin	Compound	239	NULL	C00268	C9H13N5O3	239.23122	Dihydrobiopterin		CC(O)C(O)C1CNC2=NC(N)=NC(=O)C2=N1	Dihydrobiopterin|Quinoid-dihydrobiopterin|"6,7-Dihydrobiopterin"|"(6R)-6-(L-erythro-1,2-Dihydroxypropyl)-7,8-dihydro-6H-pterin"|"(6R)-2-amino-6-[(1R,2S)-1,2-dihydroxypropyl]-6,7-dihydro-1H-pteridin-4-one"							C00268						FALSE	C00268	Compound
6690	CDPdiacylglycerol	Compound	0	NULL	C00269	C14H19N3O15P2R2	0	CDPdiacylglycerol		NULL	CDPdiacylglycerol|"CDP-1,2-diacylglycerol"|"1,2-Diacyl-sn-glycero-3-cytidine-5'-diphosphate"|CDP-diacylglycerol							C00269						FALSE	C00269	Compound
6691	Tetrahydrobiopterin	Input Compound	241	17528-72-2	C00272	C9H15N5O3	241.2471	Tetrahydrobiopterin	1125	CC(C(C1CNC2=C(N1)C(=O)N=C(N2)N)O)O	Tetrahydrobiopterin|pteridinone|"2-Amino-6-(1,2-dihydroxypropyl)-5,6,7,8-tetrahydoro-4(1H)-"|"5,6,7,8-Tetrahydrobiopterin"|"(6R)-2-amino-6-[(1R,2S)-1,2-dihydroxypropyl]-5,6,7,8-tetrahydro-1H-pteridin-4-one"							C00272						FALSE	C00272	Compound
6692	D-Mannose 6-phosphate	Input Compound	260	NULL	C00275	C6H13O9P	260.135781	D-Mannose 6-phosphate	65127	C([C@@H]1[C@H]([C@@H]([C@@H](C(O1)O)O)O)O)OP(=O)(O)O	D-Mannose 6-phosphate|"[(2R,3S,4S,5S)-3,4,5,6-tetrahydroxyoxan-2-yl]methyl dihydrogen phosphate"							C00275						FALSE	C00275	Compound
6693	Isocitrate	Input Compound	192	320-77-4	C00311	C6H8O7	192.12352	Isocitrate	1198	C(C(C(C(=O)O)O)C(=O)O)C(=O)O	Isocitrate|"1-Hydroxypropane-1,2,3-tricarboxylic acid"|Isocitric acid|1-Hydroxytricarballylic acid							C00311						FALSE	C00311	Compound
6694	GDP-L-fucose	Compound	589	NULL	C00325	C16H25N5O15P2	589.341722	GDP-L-fucose	27505	C[C@H]1[C@H]([C@@H]([C@H]([C@H](O1)OP(=O)(O)OP(=O)(O)OC[C@@H]2[C@H]([C@H]([C@@H](O2)N3C=NC4=C3NC(=NC4=O)N)O)O)O)O)O	GDP-L-fucose|GDP-beta-L-fucose|"[[(2R,3S,4R,5R)-5-(2-amino-6-oxo-3H-purin-9-yl)-3,4-dihydroxyoxolan-2-yl]methoxy-hydroxyphosphoryl] [(2R,3S,4R,5S,6S)-3,4,5-trihydroxy-6-methyloxan-2-yl] hydrogen phosphate"							C00325						FALSE	C00325	Compound
6695	Phosphatidylethanolamine	Compound	0	NULL	C00350	C7H12NO8PR2	0	Phosphatidylethanolamine	9547058	NULL	Phosphatidylethanolamine|(3-Phosphatidyl)-ethanolamine|(3-Phosphatidyl)ethanolamine|Cephalin|O-(1-beta-Acyl-2-acyl-sn-glycero-3-phospho)ethanolamine|1-Acyl-2-acyl-sn-glycero-3-phosphoethanolamine							C00350						FALSE	C00350	Compound
6696	"3,4-Dihydroxy-L-phenylalanine"	Compound	197	59-92-7	C00355	C9H11NO4	197.18794	"3,4-Dihydroxy-L-phenylalanine"	6047	C1=CC(=C(C=C1C[C@@H](C(=O)O)N)O)O	"3,4-Dihydroxy-L-phenylalanine"|"L-beta-(3,4-Dihydroxyphenyl)alanine"|3-Hydroxy-L-tyrosine|Levodopa|L-Dopa|Dihydroxy-L-phenylalanine|"(2S)-2-amino-3-(3,4-dihydroxyphenyl)propanoic acid"							C00355						FALSE	C00355	Compound
6697	Urate	Input Compound	168	69-93-2	C00366	C5H4N4O3	168.11026	Urate	1175	C12=C(NC(=O)N1)NC(=O)NC2=O	Urate|Uric acid|"7,9-dihydro-3H-purine-2,6,8-trione"							C00366						FALSE	C00366	Compound
6700	Xanthine	Compound	152	69-89-6	C00385	C5H4N4O2	152.11086	Xanthine	1188	C1=NC2=C(N1)C(=O)NC(=O)N2	Xanthine|"3,7-dihydropurine-2,6-dione"							C00385						FALSE	C00385	Compound
6701	Progesterone	Compound	314	57-83-0	C00410	C21H30O2	314.4617	Progesterone	5994	CC(=O)[C@H]1CC[C@@H]2[C@@]1(CC[C@H]3[C@H]2CCC4=CC(=O)CC[C@]34C)C	Progesterone|"4-Pregnene-3,20-dione"|"(8S,9S,10R,13S,14S,17S)-17-acetyl-10,13-dimethyl-1,2,6,7,8,9,11,12,14,15,16,17-dodecahydrocyclopenta[a]phenanthren-3-one"							C00410						FALSE	C00410	Compound
6702	Phosphatidate	Input Compound	596	NULL	C00416	C5H7O8PR2	0	Phosphatidate	5873088	COCCCCCCCCCCCC(=O)OC[C@@H](COP(=O)(O)O)OC(=O)CCCCCCCCCCCOC	Phosphatidate|Phosphatidic acid|3-sn-Phosphatidate|"1,2-Diacyl-sn-glycerol 3-phosphate"							C00416						FALSE	C00416	Compound
6703	cis-Aconitate	Compound	174	585-84-2	C00417	C6H6O6	174.10824	cis-Aconitate	309	C(C(=CC(=O)O)C(=O)O)C(=O)O	cis-Aconitate|cis-Aconitic acid|"(Z)-prop-1-ene-1,2,3-tricarboxylic acid"							C00417						FALSE	C00417	Compound
6704	Prostaglandin H2	Compound	352	42935-17-1	C00427	C20H32O5	352.46508	Prostaglandin H2	445049	CCCCC[C@@H](\C=C\[C@H]1[C@H]2C[C@@H]([C@@H]1C/C=C\CCCC(=O)O)OO2)O	Prostaglandin H2|dienoate|"(5Z,13E)-(15S)-9alpha,11alpha-Epidioxy-15-hydroxyprosta-5,13-"|"(5Z,13E,15S)-9alpha,11alpha-Epidioxy-15-hydroxyprosta-5,13-dienoate"|"(Z)-7-[(1S,4R,5R,6R)-5-[(E,3S)-3-hydroxyoct-1-enyl]-2,3-dioxabicyclo[2.2.1]heptan-6-yl]hept-5-enoic acid"							C00427						FALSE	C00427	Compound
6705	5-Aminolevulinate	Compound	131	106-60-5	C00430	C5H9NO3	131.12986	5-Aminolevulinate	137	C(CC(=O)O)C(=O)CN	5-Aminolevulinate|5-Amino-4-oxopentanoate|5-Amino-4-oxovaleric acid|5-amino-4-oxopentanoic acid							C00430						FALSE	C00430	Compound
6706	alpha-D-Galactose 1-phosphate	Compound	260	2255-14-3	C00446	C6H13O9P	260.135781	alpha-D-Galactose 1-phosphate	439995	OC[C@H]1O[C@H](OP(O)(O)=O)[C@H](O)[C@@H](O)[C@H]1O	alpha-D-Galactose 1-phosphate|alpha-D-Galactopyranose 1-phosphate|"[(2R,3R,4S,5R,6R)-3,4,5-trihydroxy-6-(hydroxymethyl)oxan-2-yl] dihydrogen phosphate"							C00446						FALSE	C00446	Compound
6708	Tyramine	Compound	137	51-67-2	C00483	C8H11NO	137.17904	Tyramine	5610	C1=CC(=CC=C1CCN)O	Tyramine|2-(p-Hydroxyphenyl)ethylamine|4-(2-aminoethyl)phenol							C00483						FALSE	C00483	Compound
6709	Biliverdin	Compound	582	114-25-0	C00500	C33H34N4O6	582.64626	Biliverdin	5280353	CC\1=C(\C(=C\C2=C(C(=C(N2)/C=C\3/C(=C(C(=O)N3)C)C=C)C)CCC(=O)O)\N/C1=C\C4=NC(=O)C(=C4C)C=C)CCC(=O)O	Biliverdin|Biliverdin IXalpha|Biliverdin IX alpha|"3-[(2Z,5Z)-2-[[3-(2-carboxyethyl)-5-[(Z)-(3-ethenyl-4-methyl-5-oxopyrrol-2-ylidene)methyl]-4-methyl-1H-pyrrol-2-yl]methylidene]-5-[(4-ethenyl-3-methyl-5-oxopyrrol-2-yl)methylidene]-4-methylpyrrol-3-yl]propanoic acid"							C00500						FALSE	C00500	Compound
6715	D-Glyceraldehyde	Compound	90	453-17-8 367-47-5	C00577	C3H6O3	90.07794	D-Glyceraldehyde		OC[C@@H](O)C=O	D-Glyceraldehyde|"(2R)-2,3-dihydroxypropanal"							C00577						FALSE	C00577	Compound
6717	Prostaglandin E2	Input Compound	352	363-24-6	C00584	C20H32O5	352.46508	Prostaglandin E2	5280360	CCCCC[C@@H](\C=C\[C@H]1[C@@H](CC(=O)[C@@H]1C/C=C\CCCC(=O)O)O)O	Prostaglandin E2|"(5Z,13E)-(15S)-11alpha,15-Dihydroxy-9-oxoprosta-5,13-dienoate"|"(5Z,13E)-(15S)-11alpha,15-Dihydroxy-9-oxoprost-13-enoate"|Dinoprostone|PGE2|"(Z)-7-[(1R,2R,3R)-3-hydroxy-2-[(E,3S)-3-hydroxyoct-1-enyl]-5-oxocyclopentyl]hept-5-enoic acid"							C00584						FALSE	C00584	Compound
6720	Pyridoxine phosphate	Compound	249	447-05-2	C00627	C8H12NO6P	249.157741	Pyridoxine phosphate	1055	CC1=NC=C(C(=C1O)CO)COP(=O)(O)O	Pyridoxine phosphate|Pyridoxine 5-phosphate|Pyridoxine 5'-phosphate|[5-hydroxy-4-(hydroxymethyl)-6-methylpyridin-3-yl]methyl dihydrogen phosphate							C00627						FALSE	C00627	Compound
6721	D-Mannose 1-phosphate	Compound	260	NULL	C00636	C6H13O9P	260.135781	D-Mannose 1-phosphate	644175	OC[C@H]1O[C@H](OP(O)(O)=O)[C@@H](O)[C@@H](O)[C@@H]1O	D-Mannose 1-phosphate|alpha-D-Mannose 1-phosphate|"[(2R,3S,4S,5S,6R)-3,4,5-trihydroxy-6-(hydroxymethyl)oxan-2-yl] dihydrogen phosphate"							C00636						FALSE	C00636	Compound
6722	Prostaglandin F2alpha	Input Compound	354	551-11-1	C00639	C20H34O5	354.48096	Prostaglandin F2alpha	11081	CCCCC[C@@H](C=C[C@H]1[C@@H](C[C@@H]([C@@H]1CC=CCCCC(=O)O)O)O)O	Prostaglandin F2alpha|acid|"7-[3,5-Dihydroxy-2-(3-hydroxy-1-octenyl)cyclopentyl]-5-heptenoic"|(+)-Prostaglandin F2a|"(5Z,13E)-(15S)-9alpha,11alpha,15-Trihydroxyprosta-5,13-dienoate"|"9,11,15-Trihydroxy-(5Z,9a,11a,13E,15S)-prosta-5,13-dien-1-oic acid"|Cyclosin|Enzaprost|Panacelan|Amoglandin|Dinoprost|Prostaglandin F2a|Enzaprost F|Protamodin|Prostin F 2 alpha|"9a,11a-PGF2"|PGF2a|U 14583|"(Z)-7-[(1R…							C00639						FALSE	C00639	Compound
6723	"1,2-Diacyl-sn-glycerol"	Compound	0	NULL	C00641	C5H6O5R2	0	"1,2-Diacyl-sn-glycerol"		NULL	"1,2-Diacyl-sn-glycerol"|"D-1,2-Diacylglycerol"|"1,2-Diacylglycerol"|"L-1,2-Diacylglycerol"							C00641						FALSE	C00641	Compound
6724	Pyridoxamine phosphate	Compound	248	529-96-4	C00647	C8H13N2O5P	248.172981	Pyridoxamine phosphate	1053	CC1=NC=C(C(=C1O)CN)COP(=O)(O)O	Pyridoxamine phosphate|Pyridoxamine 5'-phosphate|Pyridoxamine 5-phosphate|[4-(aminomethyl)-5-hydroxy-6-methylpyridin-3-yl]methyl dihydrogen phosphate							C00647						FALSE	C00647	Compound
6725	alpha-D-Glucose 6-phosphate	Compound	260	NULL	C00668	C6H13O9P	260.135781	alpha-D-Glucose 6-phosphate		O[C@H]1O[C@H](COP(O)(O)=O)[C@@H](O)[C@H](O)[C@H]1O	alpha-D-Glucose 6-phosphate|"[(2R,3S,4S,5R,6S)-3,4,5,6-tetrahydroxyoxan-2-yl]methyl dihydrogen phosphate"							C00668						FALSE	C00668	Compound
6726	1-Acyl-sn-glycerol 3-phosphate	Compound	199	NULL	C00681	C4H8O7PR	0	1-Acyl-sn-glycerol 3-phosphate		NULL	1-Acyl-sn-glycerol 3-phosphate|Lysophosphatidic acid|2-Lysophosphatidate|Lysophosphatidate							C00681						FALSE	C00681	Compound
6727	"(5Z,13E)-(15S)-9alpha,15-Dihydroxy-11-oxoprosta-5,13-dienoate"	Input Compound	352	41598-07-6	C00696	C20H32O5	352.46508	"(5Z,13E)-(15S)-9alpha,15-Dihydroxy-11-oxoprosta-5,13-dienoate"	6473773	CCCCC[C@@H](C=C[C@@H]1[C@H]([C@H](CC1=O)O)CC=CCCCC(=O)O)O	"(5Z,13E)-(15S)-9alpha,15-Dihydroxy-11-oxoprosta-5,13-dienoate"|Prostaglandin D2|PGD2|"(5Z,13E,15S)-9alpha,15-Dihydroxy-11-oxoprosta-5,13-dienoate"|"(Z)-7-[(1R,2R,5S)-5-hydroxy-2-[(E,3S)-3-hydroxyoct-1-enyl]-3-oxocyclopentyl]hept-5-enoic acid"							C00696						FALSE	C00696	Compound
6730	D-Sorbitol	Compound	182	50-70-4	C00794	C6H14O6	182.17176	D-Sorbitol	5780	OCC(O)C(O)C(O)C(O)CO	D-Sorbitol|D-Glucitol|L-Gulitol|Sorbitol|"(2R,3R,4R,5S)-hexane-1,2,3,4,5,6-hexol"							C00794						FALSE	C00794	Compound
6731	Naphthalene	Compound	128	91-20-3	C00829	C10H8	128.17052	Naphthalene		c1ccc2ccccc2c1	Naphthalene							C00829						FALSE	C00829	Compound
6733	Porphobilinogen	Input Compound	226	487-90-1	C00931	C10H14N2O4	226.22916	Porphobilinogen	1021	C1=C(C(=C(N1)CN)CC(=O)O)CCC(=O)O	Porphobilinogen|3-[5-(aminomethyl)-4-(carboxymethyl)-1H-pyrrol-3-yl]propanoic acid							C00931						FALSE	C00931	Compound
6735	6-Deoxy-L-galactose	Compound	164	2438-80-4	C01019	C6H12O5	164.15648	6-Deoxy-L-galactose	17106	C[C@H]1[C@H]([C@H]([C@@H](C(O1)O)O)O)O	6-Deoxy-L-galactose|L-Fucose|"(3S,4R,5S,6S)-6-methyloxane-2,3,4,5-tetrol"							C01019						FALSE	C01019	Compound
6736	Hydroxymethylbilane	Compound	854	73023-76-4	C01024	C40H46N4O17	854.80984	Hydroxymethylbilane	788	C1=C(C(=C(N1)CC2=C(C(=C(N2)CC3=C(C(=C(N3)CC4=C(C(=C(N4)CO)CC(=O)O)CCC(=O)O)CC(=O)O)CCC(=O)O)CC(=O)O)CCC(=O)O)CC(=O)O)CCC(=O)O	Hydroxymethylbilane							C01024						FALSE	C01024	Compound
6738	1L-myo-Inositol 1-phosphate	Input Compound	260	NULL	C01177	C6H13O9P	260.135781	1L-myo-Inositol 1-phosphate	107737	C1([C@H]([C@H](C([C@@H]([C@H]1O)O)OP(=O)(O)O)O)O)O	1L-myo-Inositol 1-phosphate|1D-myo-Inositol 1-phosphate|L-myo-Inositol 1-phosphate|myo-Inositol 1-phosphate|Inositol 1-phosphate|D-myo-Inositol 1-phosphate|1D-myo-Inositol 1-monophosphate|"[(2R,3S,5R,6R)-2,3,4,5,6-pentahydroxycyclohexyl] dihydrogen phosphate"							C01177						FALSE	C01177	Compound
6739	1-Phosphatidyl-D-myo-inositol	Compound	0	NULL	C01194	C11H17O13PR2	0	1-Phosphatidyl-D-myo-inositol		NULL	1-Phosphatidyl-D-myo-inositol|Phosphatidyl-1D-myo-inositol|1-Phosphatidyl-1D-myo-inositol|(3-Phosphatidyl)-1-D-inositol|1-Phosphatidyl-myo-inositol|"1,2-Diacyl-sn-glycero-3-phosphoinositol"							C01194						FALSE	C01194	Compound
6740	sn-glycero-3-Phospho-1-inositol	Compound	334	NULL	C01225	C9H19O11P	334.214321	sn-glycero-3-Phospho-1-inositol	439448	OCC(O)COP(O)(=O)O[C@H]1[C@H](O)[C@@H](O)[C@H](O)[C@@H](O)[C@H]1O	sn-glycero-3-Phospho-1-inositol|1-(sn-glycero-3-Phospho)-1D-myo-inositol|"[(2R)-2,3-dihydroxypropyl] [(2R,3S,5R,6R)-2,3,4,5,6-pentahydroxycyclohexyl] hydrogen phosphate"							C01225						FALSE	C01225	Compound
6741	"3-Hydroxy-N6,N6,N6-trimethyl-L-lysine"	Compound	205	NULL	C01259	C9H21N2O3	205.27464	"3-Hydroxy-N6,N6,N6-trimethyl-L-lysine"	439460	C[N+](C)(C)CCCC([C@@H](C(=O)O)N)O	"3-Hydroxy-N6,N6,N6-trimethyl-L-lysine"|[(5S)-5-amino-5-carboxy-4-hydroxypentyl]-trimethylazanium							C01259						FALSE	C01259	Compound
6744	Calcidiol	Input Compound	400	19356-17-3	C01561	C27H44O2	400.63706	Calcidiol	5283731	C[C@H](CCCC(C)(C)O)[C@H]1CC[C@@H]\2[C@@]1(CCC/C2=C\C=C/3\C[C@H](CCC3=C)O)C	Calcidiol|25-Hydroxyvitamin D3|Calcifediol|Calcifediol anhydrous|"(1S,3Z)-3-[(2E)-2-[(1R,3aS,7aR)-1-[(2R)-6-hydroxy-6-methylheptan-2-yl]-7a-methyl-2,3,3a,5,6,7-hexahydro-1H-inden-4-ylidene]ethylidene]-4-methylidenecyclohexan-1-ol"							C01561						FALSE	C01561	Compound
6745	Linoleate	Compound	280	60-33-3	C01595	C18H32O2	280.44548	Linoleate	3931	CCCCCC=CCC=CCCCCCCCC(=O)O	Linoleate|"9-cis,12-cis-Octadecadienoic acid"|Linoleic acid|"(9Z,12Z)-Octadecadienoic acid"|"9-cis,12-cis-Octadecadienoate"|"(9Z,12Z)-octadeca-9,12-dienoic acid"							C01595						FALSE	C01595	Compound
6746	Melatonin	Compound	232	73-31-4	C01598	C13H16N2O2	232.27834	Melatonin	896	CC(=O)NCCC1=CNC2=C1C=C(C=C2)OC	Melatonin|N-Acetyl-5-methoxytryptamine|N-[2-(5-methoxy-1H-indol-2-yl)ethyl]acetamide							C01598						FALSE	C01598	Compound
6748	Calcitriol	Compound	416	32222-06-3	C01673	C27H44O3	416.63646	Calcitriol	5280453	C[C@H](CCCC(C)(C)O)[C@H]1CC[C@@H]\2[C@@]1(CCC/C2=C\C=C/3\C[C@H](C[C@@H](C3=C)O)O)C	Calcitriol|"(1R,3S,5Z)-5-[(2E)-2-[(1R,3aS,7aR)-1-[(2R)-6-hydroxy-6-methylheptan-2-yl]-7a-methyl-2,3,3a,5,6,7-hexahydro-1H-inden-4-ylidene]ethylidene]-4-methylidenecyclohexane-1,3-diol"							C01673						FALSE	C01673	Compound
6749	Galactitol	Compound	182	608-66-2	C01697	C6H14O6	182.17176	Galactitol	11850	C([C@H]([C@@H]([C@@H]([C@H](CO)O)O)O)O)O	Galactitol|Dulcitol|Dulcose|"(2R,3S,4R,5S)-hexane-1,2,3,4,5,6-hexol"							C01697						FALSE	C01697	Compound
6750	Hemoglobin	Compound	0	9008-02-0	C01708	NULL	0	Hemoglobin		NULL	Hemoglobin							C01708						FALSE	C01708	Compound
6753	Leukotriene B4	Compound	336	71160-24-2	C02165	C20H32O4	336.46568	Leukotriene B4	5280492	C(C(=O)O)I	Leukotriene B4|"(6Z,8E,10E,14Z)-(5S,12R)-5,12-Dihydroxyeicosa-6,8,10,14-tetraenoate"|"(6Z,8E,10E,14Z)-(5S,12R)-5,12-Dihydroxyicosa-6,8,10,14-tetraenoate"|LTB4|"(5S,6Z,8E,10E,12R,14Z)-5,12-dihydroxyicosa-6,8,10,14-tetraenoic acid"							C02165						FALSE	C02165	Compound
6754	Thromboxane A2	Input Compound	352	57576-52-0	C02198	C20H32O5	352.46508	Thromboxane A2	42475	CCCCC[C@@H](C=C[C@@H]1[C@H]([C@@H]2C[C@@H](O2)O1)CC=CCCCC(=O)O)O	Thromboxane A2|"(5Z,9alpha,11alpha,13E,15S)-9,11-Epoxy-15-hydroxythromboxa-5,13-"|dien-1-oic acid|"(5Z,13E)-(15S)-9alpha,11alpha-Epoxy-15-hydroxythromboxa-5,13-"|dienoate|TXA2|"(Z)-7-[(1S,2S,3R,5S)-3-[(E,3S)-3-hydroxyoct-1-enyl]-4,6-dioxabicyclo[3.1.1]heptan-2-yl]hept-5-enoic acid"							C02198						FALSE	C02198	Compound
6756	2-Phenylacetamide	Compound	135	103-81-1	C02505	C8H9NO	135.16316	2-Phenylacetamide	7680	NC(=O)Cc1ccccc1	2-Phenylacetamide							C02505						FALSE	C02505	Compound
6760	Phosphatidylserine	Compound	385	NULL	C02737	C8H12NO10PR2	0	Phosphatidylserine	0	CCCC(=O)O[C@H](COC(=O)CC)COP(=O)(O)OC[C@@H](C(=O)O)N	Phosphatidylserine|O3-Phosphatidyl-L-serine|Phosphatidyl-L-serine|3-O-sn-Phosphatidyl-L-serine|"1,2-Diacyl-sn-glycerol 3-phospho-L-serine"							C02737						FALSE	C02737	Compound
6761	L-Fucose 1-phosphate	Input Compound	244	NULL	C02985	C6H13O8P	244.136381	L-Fucose 1-phosphate	439871	C[C@H]1[C@H]([C@H]([C@@H](C(O1)OP(=O)(O)O)O)O)O	L-Fucose 1-phosphate|6-Deoxy-L-galactose 1-phosphate|beta-L-Fucose 1-phosphate|"[(2R,3S,4R,5S,6S)-3,4,5-trihydroxy-6-methyloxan-2-yl] dihydrogen phosphate"							C02985						FALSE	C02985	Compound
6762	"Naphthalene-1,2-diol"	Compound	160	574-00-5	C03012	C10H8O2	160.16932	"Naphthalene-1,2-diol"		Oc1ccc2ccccc2c1O	"Naphthalene-1,2-diol"|beta-Naphthohydroquinone|"1,2-Naphthalenediol"|"1,2-Dihydroxynaphthalene"							C03012						FALSE	C03012	Compound
6763	11-Deoxycorticosterone	Compound	330	64-85-7	C03205	C21H30O3	330.4611	11-Deoxycorticosterone	6166	C[C@]12CC[C@H]3[C@H]([C@@H]1CC[C@@H]2C(=O)CO)CCC4=CC(=O)CC[C@]34C	11-Deoxycorticosterone|DOC|Cortexone|"21-Hydroxy-4-pregnene-3,20-dione"|Deoxycorticosterone|Desoxycortone|"(8S,9S,10R,13S,14S,17S)-17-(2-hydroxyacetyl)-10,13-dimethyl-1,2,6,7,8,9,11,12,14,15,16,17-dodecahydrocyclopenta[a]phenanthren-3-one"							C03205						FALSE	C03205	Compound
6766	6-Pyruvoyltetrahydropterin	Compound	237	NULL	C03684	C9H11N5O3	237.21534	6-Pyruvoyltetrahydropterin	128973	CC(=O)C(=O)C1CNC2=C(N1)C(=O)N=C(N2)N	6-Pyruvoyltetrahydropterin|"6-Pyruvoyl-5,6,7,8-tetrahydropterin"|"6-(1,2-Dioxopropyl)-5,6,7,8-tetrahydropterin"|"1-(2-amino-4-oxo-5,6,7,8-tetrahydro-1H-pteridin-6-yl)propane-1,2-dione"							C03684						FALSE	C03684	Compound
6767	16alpha-Hydroxyprogesterone	Compound	330	438-07-3	C03748	C21H30O3	330.4611	16alpha-Hydroxyprogesterone		[H][C@@]12CCC3=CC(=O)CC[C@]3(C)[C@@]1([H])CC[C@]4(C)C([C@H](O)C[C@@]24[H])C(C)=O	16alpha-Hydroxyprogesterone|16-alpha-Hydroxyprogesterone|"(8S,9S,10R,13S,14S,16R)-17-acetyl-16-hydroxy-10,13-dimethyl-1,2,6,7,8,9,11,12,14,15,16,17-dodecahydrocyclopenta[a]phenanthren-3-one"							C03748						FALSE	C03748	Compound
6768	"4-(2-Aminoethyl)-1,2-benzenediol"	Compound	153	51-61-6	C03758	C8H11NO2	153.17844	"4-(2-Aminoethyl)-1,2-benzenediol"	681	C1=CC(=C(C=C1CCN)O)O	"4-(2-Aminoethyl)-1,2-benzenediol"|Dopamine|"3,4-Dihydroxyphenethylamine"|"4-(2-Aminoethyl)benzene-1,2-diol"|"2-(3,4-Dihydroxyphenyl)ethylamine"							C03758						FALSE	C03758	Compound
6769	"N6,N6,N6-Trimethyl-L-lysine"	Input Compound	188	NULL	C03793	C9H20N2O2	188.2673	"N6,N6,N6-Trimethyl-L-lysine"	440120	C[N+](C)(C)CCCC[C@@H](C(=O)[O-])N	"N6,N6,N6-Trimethyl-L-lysine"|(2S)-2-amino-6-(trimethylazaniumyl)hexanoate|[(5S)-5-amino-5-carboxypentyl]-trimethylazanium							C03793						FALSE	C03793	Compound
6770	"6-Lactoyl-5,6,7,8-tetrahydropterin"	Compound	239	NULL	C04244	C9H13N5O3	239.23122	"6-Lactoyl-5,6,7,8-tetrahydropterin"	169508	CC(C(=O)C1CNC2=C(N1)C(=O)N=C(N2)N)O	"6-Lactoyl-5,6,7,8-tetrahydropterin"|"2-amino-6-(2-hydroxypropanoyl)-5,6,7,8-tetrahydro-1H-pteridin-4-one"							C04244						FALSE	C04244	Compound
6771	D-Glucosaminylphosphatidylinositol	Compound	0	NULL	C04248	C17H28NO17PR2	0	D-Glucosaminylphosphatidylinositol		NULL	D-Glucosaminylphosphatidylinositol|6-(alpha-D-Glucosaminyl)-1-phosphatidyl-1D-myo-inositol							C04248						FALSE	C04248	Compound
6772	1-Phosphatidyl-1D-myo-inositol 3-phosphate	Compound	470	NULL	C04549	C11H18O16P2R2	0	1-Phosphatidyl-1D-myo-inositol 3-phosphate	6857403	C([C@H](COP(=O)(O)O[C@H]1[C@@H]([C@H]([C@@H]([C@H]([C@H]1O)OP(=O)(O)O)O)O)O)C(=O)O)C(=O)O	1-Phosphatidyl-1D-myo-inositol 3-phosphate|"1,2-Diacyl-sn-glycero-3-phospho-(1'-myo-inositol-3'-phosphate)"							C04549						FALSE	C04549	Compound
6773	"1-Phosphatidyl-D-myo-inositol 4,5-bisphosphate"	Compound	0	NULL	C04637	C11H19O19P3R2	0	"1-Phosphatidyl-D-myo-inositol 4,5-bisphosphate"	0	NULL	"1-Phosphatidyl-D-myo-inositol 4,5-bisphosphate"|"Phosphatidylinositol-4,5-bisphosphate"|"1-Phosphatidyl-1D-myo-inositol 4,5-bisphosphate"|"Phosphatidyl-myo-inositol 4,5-bisphosphate"|"1,2-Diacyl-sn-glycero-3-phospho-(1'-myo-inositol-4',5'-bisphosphate)"							C04637						FALSE	C04637	Compound
6776	Alprostadil	Input Compound	354	NULL	C04741	NULL	354.48096	Alprostadil	214	CCCCCC(C=CC1C(CC(=O)C1CCCCCCC(=O)O)O)O	Alprostadil|"(13E)-(15S)-11alpha,15-Dihydroxy-9-oxoprost-13-enoate"|Prostaglandin E1|"7-[(1R,2R,3R)-3-hydroxy-2-[(E,3S)-3-hydroxyoct-1-enyl]-5-oxocyclopentyl]heptanoic acid"							C04741						FALSE	C04741	Compound
6777	20-OH-Leukotriene B4	Input Compound	352	NULL	C04853	C20H32O5	352.46508	20-OH-Leukotriene B4	5280745	C(CC\C=C/C[C@H](\C=C\C=C\C=C/[C@H](CCCC(=O)O)O)O)CCO	20-OH-Leukotriene B4|tetraenoate|20-OH-LTB4|"(6Z,8E,10E,14Z)-(5S,12R)-5,12,20-Trihydroxyeicosa-6,8,10,14-"|20-Hydroxy-leukotriene B4|"(6Z,8E,10E,14Z)-(5S,12R)-5,12,20-Trihydroxyicosa-6,8,10,14-"|"(5S,6Z,8E,10E,12R,14Z)-5,12,20-trihydroxyicosa-6,8,10,14-tetraenoic acid"							C04853						FALSE	C04853	Compound
6781	beta-D-Fructose 6-phosphate	Compound	260	NULL	C05345	C6H13O9P	260.135781	beta-D-Fructose 6-phosphate	440641	C([C@@H]1[C@H]([C@@H]([C@](O1)(CO)O)O)O)OP(=O)(O)O	beta-D-Fructose 6-phosphate|"[(2R,3S,4S,5R)-3,4,5-trihydroxy-5-(hydroxymethyl)oxolan-2-yl]methyl dihydrogen phosphate"							C05345						FALSE	C05345	Compound
6782	Oxalosuccinate	Compound	190	1948-82-9	C05379	C6H6O7	190.10764	Oxalosuccinate	972	C(C(C(=O)C(=O)O)C(=O)O)C(=O)O	Oxalosuccinate|Oxalosuccinic acid|"1-oxopropane-1,2,3-tricarboxylic acid"							C05379						FALSE	C05379	Compound
6783	D-Sedoheptulose 7-phosphate	Compound	290	NULL	C05382	C7H15O10P	290.161761	D-Sedoheptulose 7-phosphate		OCC(=O)C(O)C(O)C(O)C(O)COP(O)(O)=O	D-Sedoheptulose 7-phosphate|D-altro-Heptulose 7-phosphate|altro-Heptulose 7-phosphate|Sedoheptulose 7-phosphate|"[(2R,3R,4R,5S)-2,3,4,5,7-pentahydroxy-6-oxoheptyl] dihydrogen phosphate"							C05382						FALSE	C05382	Compound
6784	"17alpha,21-Dihydroxy-5beta-pregnane-3,11,20-trione"	Compound	362	68-54-2	C05469	C21H30O5	362.4599	"17alpha,21-Dihydroxy-5beta-pregnane-3,11,20-trione"	65554	[H][C@]12CC[C@@]3([H])[C@]4([H])CC[C@](O)(C(=O)CO)[C@@]4(C)CC(=O)[C@]3([H])[C@@]1(C)CCC(=O)C2	"17alpha,21-Dihydroxy-5beta-pregnane-3,11,20-trione"|"5beta-Pregnane-17alpha,21-diol-3,11,20-trione"|"4,5beta-Dihydrocortisone"|"(5R,8S,9S,10S,13S,14S,17R)-17-hydroxy-17-(2-hydroxyacetyl)-10,13-dimethyl-1,2,4,5,6,7,8,9,12,14,15,16-dodecahydrocyclopenta[a]phenanthrene-3,11-dione"							C05469						FALSE	C05469	Compound
6785	Urocortisone	Input Compound	364	NULL	C05470	C21H32O5	364.47578	Urocortisone		CC12CC[C@@H](O)CC1CCC3C4CC[C@](O)(C(=O)CO)C4(C)CC(=O)C23	Urocortisone|Tetrahydrocortisone|"(3R,5R,8S,9S,10S,13S,14S,17R)-3,17-dihydroxy-17-(2-hydroxyacetyl)-10,13-dimethyl-2,3,4,5,6,7,8,9,12,14,15,16-dodecahydro-1H-cyclopenta[a]phenanthren-11-one"							C05470						FALSE	C05470	Compound
6788	6-Hydroxymelatonin	Compound	248	2208-41-5	C05643	C13H16N2O3	248.27774	6-Hydroxymelatonin	1864	CC(=O)NCCC1=CNC2=CC(=C(C=C21)OC)O	6-Hydroxymelatonin|N-[2-(6-hydroxy-5-methoxy-1H-indol-3-yl)ethyl]acetamide							C05643						FALSE	C05643	Compound
6789	Prostaglandin G2	Compound	368	NULL	C05956	C20H32O6	368.46448	Prostaglandin G2	5280883	CCCCC[C@@H](\C=C\[C@H]1[C@H]2C[C@@H]([C@@H]1C/C=C\CCCC(=O)O)OO2)OO	Prostaglandin G2|PGG2|"(Z)-7-[(1S,4R,5R,6R)-5-[(E,3S)-3-hydroperoxyoct-1-enyl]-2,3-dioxabicyclo[2.2.1]heptan-6-yl]hept-5-enoic acid"							C05956						FALSE	C05956	Compound
6790	11-epi-Prostaglandin F2alpha	Compound	354	NULL	C05959	C20H34O5	354.48096	11-epi-Prostaglandin F2alpha	5280886	CCCCC[C@H](O)\C=C\[C@H]1[C@@H](O)C[C@H](O)[C@@H]1C\C=C/CCCC(O)=O	11-epi-Prostaglandin F2alpha|11-epi-Prostaglandin F2a|11-epi-PGF2alpha|11-epi-PGF2a|"(Z)-7-[(1R,2R,3S,5S)-3,5-dihydroxy-2-[(E,3S)-3-hydroxyoct-1-enyl]cyclopentyl]hept-5-enoic acid"							C05959						FALSE	C05959	Compound
6791	15(S)-HPETE	Compound	336	NULL	C05966	C20H32O4	336.46568	15(S)-HPETE	5280893	CCCCC[C@@H](\C=C\C=C/C\C=C/C\C=C/CCCC(=O)O)OO	15(S)-HPETE|15-Hydroperoxyicosatetraenoate|15-Hydroperoxyeicosatetraenoate|"(5Z,8Z,11Z,13E)-(15S)-15-Hydroperoxyicosa-5,8,11,13-tetraenoic acid"|15-Hydroperoxyeicosatetraenoic acid|15-Hydroperoxyicosatetraenoic acid|"(5Z,8Z,11Z,13E)-(15S)-15-Hydroperoxyicosa-5,8,11,13-tetraenoate"|"(5Z,8Z,11Z,13E,15S)-15-hydroperoxyicosa-5,8,11,13-tetraenoic acid"							C05966						FALSE	C05966	Compound
6792	"Phosphatidylinositol-3,4,5-trisphosphate"	Compound	630	NULL	C05981	C11H20O22P4R2	0	"Phosphatidylinositol-3,4,5-trisphosphate"	6857406	NULL	"Phosphatidylinositol-3,4,5-trisphosphate"|bisphosphate)|"1-Phosphatidyl-1D-myo-inositol 3,4,5-trisphosphate"|"1,2-Diacyl-sn-glycero-3-phospho-(1'-myo-inositol-3',4',5'-"							C05981						FALSE	C05981	Compound
6794	"1,2-Dihydronaphthalene-1,2-diol"	Compound	162	NULL	C06205	C10H10O2	162.1852	"1,2-Dihydronaphthalene-1,2-diol"		OC1C=Cc2ccccc2C1O	"1,2-Dihydronaphthalene-1,2-diol"							C06205						FALSE	C06205	Compound
6795	Lipoxin A4	Input Compound	352	NULL	C06314	C20H32O5	352.46508	Lipoxin A4	5280914	CCCCC[C@@H](\C=C\C=C/C=C/C=C/[C@H]([C@H](CCCC(=O)O)O)O)O	Lipoxin A4|"5S,6R,15S-Trihydroxy-7E,9E,11Z,13E-eicosatetraenoic acid"|LXA4|"(7E,9E,11Z,13E)-(5S,6R,15S)-5,6,15-Trihydroxyicosa-7,9,11,13-"|tetraenoic acid|"(5S,6R,7E,9E,11Z,13E,15S)-5,6,15-trihydroxyicosa-7,9,11,13-tetraenoic acid"							C06314						FALSE	C06314	Compound
6796	Prostaglandin E3	Input Compound	350	NULL	C06439	C20H30O5	350.4492	Prostaglandin E3	5280937	CC\C=C/C[C@@H](/C=C/[C@H]1[C@@H](CC(=O)[C@@H]1C\C=C/CCCC(=O)O)O)O	Prostaglandin E3|"(Z)-7-[(1R,2R,3R)-3-hydroxy-2-[(1E,3S,5Z)-3-hydroxyocta-1,5-dienyl]-5-oxocyclopentyl]hept-5-enoic acid"							C06439						FALSE	C06439	Compound
6801	Trichloroethene	Compound	130	1979/1/6	C06790	C2HCl3	131.38834	Trichloroethene		Cl\C=C(/Cl)Cl	Trichloroethene|TCE|Trichloroethylene|"1,1,2-trichloroethene"							C06790						FALSE	C06790	Compound
6802	Trichloroethanol	Compound	148	115-20-8	C07490	C2H3Cl3O	149.40362	Trichloroethanol		OCC(Cl)(Cl)Cl	Trichloroethanol|"2,2,2-Trichloroethanol"							C07490						FALSE	C07490	Compound
6803	Benzpyrene	Compound	252	50-32-8	C07535	C20H12	252.30928	Benzpyrene		c1ccc2c(c1)cc3ccc4cccc5ccc2c3c45	Benzpyrene|Benzo[a]pyrene							C07535						FALSE	C07535	Compound
6804	Bromobenzene	Compound	156	108-86-1	C11036	C6H5Br	157.0079	Bromobenzene		Brc1ccccc1	Bromobenzene							C11036						FALSE	C11036	Compound
6805	"1,2-Dibromoethane"	Compound	186	106-93-4	C11088	C2H4Br2	187.86116	"1,2-Dibromoethane"		BrCCBr	"1,2-Dibromoethane"|Ethylene dibromide							C11088						FALSE	C11088	Compound
6806	TCE epoxide	Compound	146	16967-79-6	C11148	C2HCl3O	147.38774	TCE epoxide		ClC1OC1(Cl)Cl	TCE epoxide|Trichloroethylene epoxide|"2,2,3-trichlorooxirane"							C11148						FALSE	C11148	Compound
6807	Trichloroacetate	Compound	162	1976/3/9	C11150	C2HCl3O2	163.38714	Trichloroacetate		OC(=O)C(Cl)(Cl)Cl	Trichloroacetate|"2,2,2-trichloroacetic acid"							C11150						FALSE	C11150	Compound
6808	Anandamide	Compound	347	94421-68-8	C11695	C22H37NO2	347.53468	Anandamide	5281969	CCCCCC=C/CC=C/CC=C/CC=C/CCCC(=O)NCCO	Anandamide|"N-(5Z,8Z,11Z,14Z-icosatetraenoyl)-ethanolamide"|Arachidonylethanolamide|AEA|"(5Z,8Z,11Z,14Z)-N-(2-hydroxyethyl)icosa-5,8,11,14-tetraenamide"							C11695						FALSE	C11695	Compound
6809	beta-Naphthol	Compound	144	135-19-3	C11713	C10H8O	144.16992	beta-Naphthol	8663	Oc1ccc2ccccc2c1	beta-Naphthol|2-Naphthol|naphthalen-2-ol							C11713						FALSE	C11713	Compound
6810	5-Hydroxyisourate	Compound	184	NULL	C11821	C5H4N4O4	184.10966	5-Hydroxyisourate		OC1=NC2=NC(=O)NC(=O)C2(O)N1	5-Hydroxyisourate|"5-hydroxy-3,7-dihydropurine-2,6,8-trione"							C11821						FALSE	C11821	Compound
6811	Aminofructose 6-phosphate	Input Compound	259	NULL	C12214	C6H14NO8P	259.151021	Aminofructose 6-phosphate		N[C@H]1[C@H](O)[C@@H](COP(O)(O)=O)OC1(O)CO	Aminofructose 6-phosphate|Amino-D-fructose 6-phosphate|"[(2R,3S,4S)-4-amino-3,5-dihydroxy-5-(hydroxymethyl)oxolan-2-yl]methyl dihydrogen phosphate"							C12214						FALSE	C12214	Compound
6812	Iminoerythrose 4-phosphate	Compound	199	NULL	C12215	C4H10NO6P	199.099061	Iminoerythrose 4-phosphate		OC(COP(O)(O)=O)C(O)C=N	Iminoerythrose 4-phosphate|Imino-D-erythrose 4-phosphate|"(2,3-dihydroxy-4-iminobutyl) dihydrogen phosphate"							C12215						FALSE	C12215	Compound
6814	Hydrobromic acid	Compound	80	10035-10-6	C13645	HBr	80.91194	Hydrobromic acid		Br	Hydrobromic acid|HBr|bromane							C13645						FALSE	C13645	Compound
6815	2-Arachidonoylglycerol	Compound	378	NULL	C13856	C23H38O4	378.54542	2-Arachidonoylglycerol	5282280	CCCCC\C=C/C\C=C/C\C=C/C\C=C/CCCC(=O)OC(CO)CO	2-Arachidonoylglycerol|2-Arachidonoyl-sn-glycerol|2-AG|"1,3-dihydroxypropan-2-yl (5Z,8Z,11Z,14Z)-icosa-5,8,11,14-tetraenoate"							C13856						FALSE	C13856	Compound
6816	"1,1-Dichloroethylene"	Compound	96	75-35-4	C14039	C2H2Cl2	96.94328	"1,1-Dichloroethylene"		ClC(Cl)=C	"1,1-Dichloroethylene"|Vinylidene chloride|"1,1-dichloroethene"							C14039						FALSE	C14039	Compound
6817	1-Nitronaphthalene	Compound	173	86-57-7	C14040	C10H7NO2	173.16808	1-Nitronaphthalene		O=N(=O)c1cccc2ccccc12	1-Nitronaphthalene							C14040						FALSE	C14040	Compound
6818	4-Bromophenol	Compound	172	106-41-2	C14453	C6H5BrO	173.0073	4-Bromophenol		Oc1ccc(Br)cc1	4-Bromophenol							C14453						FALSE	C14453	Compound
6820	9-Hydroxybenzo[a]pyrene	Compound	268	17573-21-6	C14556	C20H12O	268.30868	9-Hydroxybenzo[a]pyrene		Oc1ccc2cc3ccc4cccc5ccc(c2c1)c3c45	9-Hydroxybenzo[a]pyrene|benzo[a]pyren-9-ol							C14556						FALSE	C14556	Compound
6821	19(S)-HETE	Compound	320	79551-85-2	C14749	C20H32O3	320.46628	19(S)-HETE	0	C[C@@H](O)CCC\C=C/C\C=C/C\C=C/C\C=C/CCCC(O)=O	19(S)-HETE|(19S)-Hydroxyeicosatetraenoic acid|(19S)-Hydroxy arachidonic acid|(19S)-Hydroxyicosatetraenoic acid|"(5Z,8Z,11Z,14Z,19R)-19-hydroxyicosa-5,8,11,14-tetraenoic acid"							C14749						FALSE	C14749	Compound
6822	"5,6-EET"	Compound	320	NULL	C14768	C20H32O3	320.46628	"5,6-EET"	5283202	CCCCC\C=C/C\C=C/C\C=C/CC1OC1CCCC(O)=O	"5,6-EET"|"(8Z,11Z,14Z)-5,6-Epoxyicosa-8,11,14-trienoic acid"|"(8Z,11Z,14Z)-5,6-Epoxyeicosa-8,11,14-trienoic acid"|"4-[3-[(2Z,5Z,8Z)-tetradeca-2,5,8-trienyl]oxiran-2-yl]butanoic acid"							C14768						FALSE	C14768	Compound
6823	"8,9-EET"	Compound	320	NULL	C14769	C20H32O3	320.46628	"8,9-EET"	5283203	CCCCC\C=C/C\C=C/CC1OC1C\C=C/CCCC(O)=O	"8,9-EET"|"(5Z,11Z,14Z)-8,9-Epoxyeicosa-5,11,14-trienoic acid"|"(5Z,11Z,14Z)-8,9-Epoxyicosa-5,11,14-trienoic acid"|"(Z)-7-[3-[(2Z,5Z)-undeca-2,5-dienyl]oxiran-2-yl]hept-5-enoic acid"							C14769						FALSE	C14769	Compound
6824	"11,12-EET"	Compound	320	NULL	C14770	C20H32O3	320.46628	"11,12-EET"	5353269	CCCCC\C=C\CC1C(O1)C\C=C\C\C=C\CCCC(=O)O	"11,12-EET"|"(5Z,8Z,14Z)-11,12-Epoxyeicosa-5,8,14-trienoic acid"|"(5Z,8Z,14Z)-11,12-Epoxyicosa-5,8,14-trienoic acid"|"(5Z,8Z)-10-[3-[(Z)-oct-2-enyl]oxiran-2-yl]deca-5,8-dienoic acid"							C14770						FALSE	C14770	Compound
6825	"14,15-EET"	Compound	320	NULL	C14771	C20H32O3	320.46628	"14,15-EET"	5283205	CCCCCC1OC1C\C=C/C\C=C/C\C=C/CCCC(O)=O	"14,15-EET"|"(5Z,8Z,11Z)-14,15-Epoxyeicosa-5.8.11-trienoic acid"|"(5Z,8Z,11Z)-14,15-Epoxyicosa-5.8.11-trienoic acid"|"(5Z,8Z,11Z)-13-(3-pentyloxiran-2-yl)trideca-5,8,11-trienoic acid"							C14771						FALSE	C14771	Compound
6826	16(R)-HETE	Compound	320	NULL	C14778	C20H32O3	320.46628	16(R)-HETE	9548884	CCCC[C@@H](O)\C=C/C\C=C/C\C=C/C\C=C/CCCC(O)=O	16(R)-HETE|"(5Z,8Z,11Z,14Z)-(16R)-16-Hydroxyeicosa-5,8,11,14-tetraenoic acid"|"(5Z,8Z,11Z,14Z)-(16R)-16-Hydroxyicosa-5,8,11,14-tetraenoic acid"|"(5Z,8Z,11Z,14Z,16R)-16-hydroxyicosa-5,8,11,14-tetraenoic acid"							C14778						FALSE	C14778	Compound
6827	9(S)-HETE	Compound	320	107656-13-3	C14779	C20H32O3	320.46628	9(S)-HETE		CCCCC\C=C/C\C=C/C[C@H](O)\C=C\C=C/CCCC(O)=O	9(S)-HETE|"(5Z,7E,11Z,14Z)-(9S)-9-Hydroxyicosa-5,7,11,14-tetraenoic acid"|"(5Z,7E,11Z,14Z)-(9S)-9-Hydroxyeicosa-5,7,11,14-tetraenoic acid"|"(5Z,7E,9S,11Z,14Z)-9-hydroxyicosa-5,7,11,14-tetraenoic acid"							C14779						FALSE	C14779	Compound
6828	"15H-11,12-EETA"	Compound	336	NULL	C14781	C20H32O4	336.46568	"15H-11,12-EETA"	11954042	CCCCC[C@H](O)\C=C\C1OC1C\C=C/C\C=C/CCCC(O)=O	"15H-11,12-EETA"|"(5Z,8Z,13E)-(15S)-11,12-Epoxy-15-hydroxyeicosa-5,8,13-trienoic acid"|"(5Z,8Z,13E)-(15S)-11,12-Epoxy-15-hydroxyicosa-5,8,13-trienoic acid"|"15-Hydroxy-11,12-epoxyeicosatrienoic acid"|"(5Z,8Z)-10-[3-[(E,3S)-3-hydroxyoct-1-enyl]oxiran-2-yl]deca-5,8-dienoic acid"							C14781						FALSE	C14781	Compound
6829	"11,12,15-THETA"	Input Compound	354	NULL	C14782	C20H34O5	354.48096	"11,12,15-THETA"	11954043	CCCCC[C@H](O)\C=C\C(O)C(O)C\C=C/C\C=C/CCCC(O)=O	"11,12,15-THETA"|"11,12,15-Trihydroxyicosatrienoic acid"|"(5Z,8Z,13E)-(15S)-11,12,15-Trihydroxyicosa-5,8,12-trienoic acid"|"(5Z,8Z,13E)-(15S)-11,12,15-Trihydroxyeicosa-5,8,12-trienoic acid"|"(5Z,8Z,13E,15S)-11,12,15-trihydroxyicosa-5,8,13-trienoic acid"							C14782						FALSE	C14782	Compound
6830	"1,2-Dihydroxy-3,4-epoxy-1,2,3,4-tetrahydronaphthalene"	Compound	178	75947-54-5	C14784	C10H10O3	178.1846	"1,2-Dihydroxy-3,4-epoxy-1,2,3,4-tetrahydronaphthalene"		OC1C2OC2c3ccccc3C1O	"1,2-Dihydroxy-3,4-epoxy-1,2,3,4-tetrahydronaphthalene"|"1a,2,3,7b-tetrahydronaphtho[3,4-b]oxirene-2,3-diol"							C14784						FALSE	C14784	Compound
6831	"(1R,2S)-Naphthalene 1,2-oxide"	Compound	144	73136-20-6	C14786	C10H8O	144.16992	"(1R,2S)-Naphthalene 1,2-oxide"		O1[C@H]2C=Cc3ccccc3[C@@H]12	"(1R,2S)-Naphthalene 1,2-oxide"|"(1R,2S)-Naphthalene epoxide"|"(1aS,7bR)-1a,7b-dihydronaphtho[1,2-b]oxirene"							C14786						FALSE	C14786	Compound
6832	"(1S,2R)-Naphthalene 1,2-oxide"	Compound	144	NULL	C14787	C10H8O	144.16992	"(1S,2R)-Naphthalene 1,2-oxide"		O1[C@@H]2C=Cc3ccccc3[C@H]12	"(1S,2R)-Naphthalene 1,2-oxide"|"(1S,2R)-Naphthalene epoxide"|"(1aR,7bS)-1a,7b-dihydronaphtho[1,2-b]oxirene"							C14787						FALSE	C14787	Compound
6833	"1-Nitronaphthalene-5,6-oxide"	Compound	189	NULL	C14800	C10H7NO3	189.16748	"1-Nitronaphthalene-5,6-oxide"		O=N(=O)c1cccc2C3OC3C=Cc12	"1-Nitronaphthalene-5,6-oxide"|"4-nitro-1a,7b-dihydronaphtho[1,2-b]oxirene"							C14800						FALSE	C14800	Compound
6834	"1-Nitronaphthalene-7,8-oxide"	Compound	189	NULL	C14802	C10H7NO3	189.16748	"1-Nitronaphthalene-7,8-oxide"		O=N(=O)c1cccc2C=CC3OC3c12	"1-Nitronaphthalene-7,8-oxide"|"7-nitro-1a,7b-dihydronaphtho[1,2-b]oxirene"							C14802						FALSE	C14802	Compound
6835	"11H-14,15-EETA"	Compound	336	NULL	C14813	C20H32O4	336.46568	"11H-14,15-EETA"	11954058	CCCCCC1OC1\C=C\C(O)C\C=C/C\C=C/CCCC(O)=O	"11H-14,15-EETA"|"11-Hydroxy-14,15-EETA"|"(5Z,8Z,12E)-14,15-Epoxy-11-hydroxyeicosa-5,8,12-trienoic acid"|"11-Hydroxy-14,15-epoxyeicosatrienoic acid"|"(5Z,8Z,12E)-14,15-Epoxy-11-hydroxyicosa-5,8,12-trienoic acid"|"(5Z,8Z,12E)-11-hydroxy-13-(3-pentyloxiran-2-yl)trideca-5,8,12-trienoic acid"							C14813						FALSE	C14813	Compound
6836	"11,14,15-THETA"	Compound	354	NULL	C14814	C20H34O5	354.48096	"11,14,15-THETA"	11954059	CCCCCC(O)C(O)\C=C\C(O)C\C=C/C\C=C/CCCC(O)=O	"11,14,15-THETA"|"(5Z,8Z,12E)-11,14,15-Trihydroxyeicosa-5,8,12-trienoic acid"|"11,14,15-Trihydroxyicosatrienoic acid"|"(5Z,8Z,12E)-11,14,15-Trihydroxyicosa-5,8,12-trienoic acid"							C14814						FALSE	C14814	Compound
6837	9(10)-EpOME	Compound	296	NULL	C14825	C18H32O3	296.44488	9(10)-EpOME	6246154	CCCCC\C=C/C[C@@H]1O[C@@H]1CCCCCCCC(O)=O	9(10)-EpOME|"(9R,10S)-(12Z)-9,10-Epoxyoctadecenoic acid"|"8-[(2R,3S)-3-[(Z)-oct-2-enyl]oxiran-2-yl]octanoic acid"							C14825						FALSE	C14825	Compound
6838	12(13)-EpOME	Compound	296	NULL	C14826	C18H32O3	296.44488	12(13)-EpOME	5356421	CCCCC[C@@H]1O[C@@H]1C\C=C/CCCCCCCC(O)=O	12(13)-EpOME|"(12R,13S)-(9Z)-12,13-Epoxyoctadecenoic acid"|"(Z)-11-[(2R,3S)-3-pentyloxiran-2-yl]undec-9-enoic acid"							C14826						FALSE	C14826	Compound
6839	9(S)-HPODE	Input Compound	312	29774-12-7	C14827	C18H32O4	312.44428	9(S)-HPODE	0	CCCCC/C=C\C=C\[C@H](CCCCCCCC(O)=O)OO	9(S)-HPODE|9(S)-HPOD|"(10E,12Z)-(9S)-9-Hydroperoxyoctadeca-10,12-dienoic acid"|"(9S,10E,12Z)-9-hydroperoxyoctadeca-10,12-dienoic acid"							C14827						FALSE	C14827	Compound
6840	"Bromobenzene-3,4-oxide"	Compound	172	51981-75-0	C14839	C6H5BrO	173.0073	"Bromobenzene-3,4-oxide"		BrC1=CC2OC2C=C1	"Bromobenzene-3,4-oxide"|"Bromobenzene-3,4-epoxide"|"4-bromo-7-oxabicyclo[4.1.0]hepta-2,4-diene"							C14839						FALSE	C14839	Compound
6841	"Bromobenzene-2,3-oxide"	Compound	172	71942-12-6	C14840	C6H5BrO	173.0073	"Bromobenzene-2,3-oxide"		BrC1=CC=CC2OC12	"Bromobenzene-2,3-oxide"|"Bromobenzene-2,3-epoxide"|"5-bromo-7-oxabicyclo[4.1.0]hepta-2,4-diene"							C14840						FALSE	C14840	Compound
6842	"4-Bromophenol-2,3-epoxide"	Compound	188	NULL	C14845	C6H5BrO2	189.0067	"4-Bromophenol-2,3-epoxide"		BrC1=CCC(=O)C2OC12	"4-Bromophenol-2,3-epoxide"|"5-bromo-7-oxabicyclo[4.1.0]hepta-2,4-dien-2-ol"							C14845						FALSE	C14845	Compound
6843	"Benzo[a]pyrene-9,10-oxide"	Compound	268	36504-66-2	C14849	C20H12O	268.30868	"Benzo[a]pyrene-9,10-oxide"		O1C2C=Cc3cc4ccc5cccc6ccc(c3C12)c4c56	"Benzo[a]pyrene-9,10-oxide"|"Benzo[a]pyrene-9,10-epoxide"|null							C14849						FALSE	C14849	Compound
6844	"Benzo[a]pyrene-7,8-oxide"	Compound	268	36504-65-1	C14850	C20H12O	268.30868	"Benzo[a]pyrene-7,8-oxide"		O1C2C=Cc3c(cc4ccc5cccc6ccc3c4c56)C12	"Benzo[a]pyrene-7,8-oxide"|"Benzo[a]pyrene-7,8-epoxide"|null							C14850						FALSE	C14850	Compound
6845	"Benzo[a]pyrene-4,5-oxide"	Compound	268	37574-47-3	C14851	C20H12O	268.30868	"Benzo[a]pyrene-4,5-oxide"		O1C2C1c3cc4ccccc4c5ccc6cccc2c6c35	"Benzo[a]pyrene-4,5-oxide"|"Benzo[a]pyrene-4,5-epoxide"|null							C14851						FALSE	C14851	Compound
6846	"Benzo[a]pyrene-7,8-diol"	Compound	286	13345-25-0	C14852	C20H14O2	286.32396	"Benzo[a]pyrene-7,8-diol"		OC1C=Cc2c(cc3ccc4cccc5ccc2c3c45)C1O	"Benzo[a]pyrene-7,8-diol"|"Benzo[a]pyrene-7,8-dihydrodiol"|"7,8-dihydrobenzo[a]pyrene-7,8-diol"							C14852						FALSE	C14852	Compound
6847	"Benzo[a]pyrene-7,8-dihydrodiol-9,10-oxide"	Compound	302	55097-80-8	C14853	C20H14O3	302.32336	"Benzo[a]pyrene-7,8-dihydrodiol-9,10-oxide"		OC1C2OC2c3c(cc4ccc5cccc6ccc3c4c56)C1O	"Benzo[a]pyrene-7,8-dihydrodiol-9,10-oxide"|"7,8-Dihydro-7,8-dihydroxybenzo[a]pyrene 9,10-oxide"|null							C14853						FALSE	C14853	Compound
6848	"9-Hydroxybenzo[a]pyrene-4,5-oxide"	Compound	284	61133-85-5	C14854	C20H12O2	284.30808	"9-Hydroxybenzo[a]pyrene-4,5-oxide"		Oc1ccc2cc3C4OC4c5cccc6ccc(c2c1)c3c56	"9-Hydroxybenzo[a]pyrene-4,5-oxide"|"9-Hydroxybenzo[a]pyrene-4,5-epoxide"|null							C14854						FALSE	C14854	Compound
6849	"1,1-Dichloroethylene epoxide"	Compound	112	68226-83-5	C14857	C2H2Cl2O	112.94268	"1,1-Dichloroethylene epoxide"		ClC1(Cl)CO1	"1,1-Dichloroethylene epoxide"|"2,2-Dichlorooxirane"							C14857						FALSE	C14857	Compound
6850	"2,2-Dichloroacetaldehyde"	Compound	112	1979/2/7	C14858	C2H2Cl2O	112.94268	"2,2-Dichloroacetaldehyde"		ClC(Cl)C=O	"2,2-Dichloroacetaldehyde"							C14858						FALSE	C14858	Compound
6851	Chloroacetyl chloride	Compound	112	1979/4/9	C14859	C2H2Cl2O	112.94268	Chloroacetyl chloride		ClCC(Cl)=O	Chloroacetyl chloride|2-chloroacetyl chloride							C14859						FALSE	C14859	Compound
6852	Chloral	Compound	146	75-87-6	C14866	C2HCl3O	147.38774	Chloral		ClC(Cl)(Cl)C=O	Chloral|Trichloroacetaldehyde|"2,2,2-trichloroacetaldehyde"							C14866						FALSE	C14866	Compound
6853	2-Bromoacetaldehyde	Compound	122	17157-48-1	C14870	C2H3BrO	122.94862	2-Bromoacetaldehyde		BrCC=O	2-Bromoacetaldehyde							C14870						FALSE	C14870	Compound
6854	(GlcN)1 (Ino)1	Compound	0	NULL	C15658	C12H23NO10	341.31172	(GlcN)1 (Ino)1	445937	NULL	(GlcN)1 (Ino)1|6-(alpha-D-Glucosaminyl)-1D-myo-inositol|"(1S,2R,4R,5R)-6-[(2R,3R,4R,5S,6R)-3-amino-4,5-dihydroxy-6-(hydroxymethyl)oxan-2-yl]oxycyclohexane-1,2,3,4,5-pentol"							C15658						FALSE	C15658	Compound
6855	alloxan	Compound	0	50-71-5	CE0074	C4H2N2O4	0	alloxan		O=C1NC(=O)C(=O)C(=O)N1	alloxan|"2,4,5,6-tetraoxypyrimidine"|"5,6-dioxyuracil"|"2,4,5,6-pyrimidinetetrone"							CE0074						FALSE	CE0074	Compound
6856	6beta-hydroxyprogesterone	Compound	0	NULL	CE1353	C21H30O3	0	6beta-hydroxyprogesterone		CC(=O)[C@@H]1CC[C@H]2[C@@H]3C[C@H](O)C4=CC(=O)CC[C@@]4(C)[C@H]3CC[C@@]12C	6beta-hydroxyprogesterone|"6beta-hydroxypregn-4-ene-3,20-dione"							CE1353						FALSE	CE1353	Compound
6859	homocysteine thiolactone	Compound	0	31828-68-9	CE1401	C4H8NOS	0	homocysteine thiolactone		[NH3+][C@H]1CCSC1=O	homocysteine thiolactone|"L-2-Amino-4-mercaptobutyric acid 1,4-thiolactone"							CE1401						FALSE	CE1401	Compound
6860	11-hydroxyeicosatetraenoate	Compound	0	NULL	CE1450	C20H31O3	0	11-hydroxyeicosatetraenoate		CCCCC/C=C\C=C\C(O)C\C=C/C\C=C/CCCC([O-])=O	11-hydroxyeicosatetraenoate|11-HETE|11-hydroxy-arachidonic acid anion|11-hydroxyeicosatetraenoic acid anion							CE1450						FALSE	CE1450	Compound
6863	tetrahydrobiopterin-4a-carbinolamine	Compound	0	NULL	CE1951	C9H16N5O4	0	tetrahydrobiopterin-4a-carbinolamine		C[C@H](O)[C@@H](O)[C@H]1CNC2=NC([NH3+])=NC(=O)C2(O)N1	tetrahydrobiopterin-4a-carbinolamine|4aOHBH4|"4a-hydroxy-5,6,7,8-tetrahydrobiopterin"							CE1951						FALSE	CE1951	Compound
6865	20-oxo-leukotriene B4	Compound	0	NULL	CE2053	C20H29O5	0	20-oxo-leukotriene B4		O[C@@H](CCCC([O-])=O)/C=C\C=C\C=C\[C@H](O)C\C=C/CCCCC=O	20-oxo-leukotriene B4							CE2053						FALSE	CE2053	Compound
6866	20-dihydroxyleukotriene B4	Compound	0	NULL	CE2056	C20H31O6	0	20-dihydroxyleukotriene B4		OC(O)CCCC\C=C/C[C@H](O)\C=C\C=C\C=C/[C@H](O)CCCC([O-])=O	20-dihydroxyleukotriene B4|"20-dihydroxy-LTB(,4)"|"(6Z,8E,10E,14Z)-(5S,12R)-5,12,20,20-Tetrahydroxyeicosa-6,8,10,14-tetraenoate"|"20-(OH)(,2)-LTB4"|"(5S,12R,20,20)-Tetrahydroxyeicosa-(6Z,8E,10E,14Z)-tetraenoate"							CE2056						FALSE	CE2056	Compound
6869	"(8Z,11Z,14Z)-eicosatrienoic acid"	Compound	0	1783-84-2	CE2516	C20H33O2	0	"(8Z,11Z,14Z)-eicosatrienoic acid"		CCCCC\C=C/C\C=C/C\C=C/CCCCCCC([O-])=O	"(8Z,11Z,14Z)-eicosatrienoic acid"|"cis,cis,cis-8,11,14-eicosatrienoate"|"cis,cis,cis-8,11,14-eicosatrienoic acid"|"all-cis-8,11,14-eicosatrienoic acid anion"|"all-cis-8,11,14-eicosatrienoate"							CE2516						FALSE	CE2516	Compound
6870	9-hydroxyoctadecadienoate	Compound	0	98524-19-7	CE2539	C18H31O3	0	9-hydroxyoctadecadienoate		CCCCC/C=C\C=C\C(O)CCCCCCCC([O-])=O	9-hydroxyoctadecadienoate|"9-hydroxy-10E,11Z-octadecadienoic acid anion"|"9-hydroxy-trans,cis-10,11-octadecadienoic acid anion"|9-HODE|"10,12-Octadecadienoic acid, 9-hydroxy-,(E,Z)-"							CE2539						FALSE	CE2539	Compound
6871	timnodonate	Compound	0	10417-94-4	CE2540	C20H29O2	0	timnodonate		CC\C=C/C\C=C/C\C=C/C\C=C/C\C=C/CCCC([O-])=O	timnodonate|"all-cis-5,8,11,14,17-eicosapentaenoic acid anion"|"cis,cis,cis,cis,cis-5,8,11,14,17-eicosapentaenoic acid"|timnodonic acid anion|EPA							CE2540						FALSE	CE2540	Compound
6872	"15(R)-Hydroxy-(5Z,8Z,11Z,13E)-eicosatetraenoate"	Compound	0	83603-31-0	CE2565	C20H31O3	0	"15(R)-Hydroxy-(5Z,8Z,11Z,13E)-eicosatetraenoate"		CCCCC[C@@H](O)\C=C\C=C/C\C=C/C\C=C/CCCC([O-])=O	"15(R)-Hydroxy-(5Z,8Z,11Z,13E)-eicosatetraenoate"|15(R)-hydroperoxyeicosatetraenoate|15(R)-HETE|"15(R)-hydroxy-(5Z,8Z,11Z,13E)-eicosatetraenoic acid anion"|"(5Z,8Z,11Z,13E)-(15R)-hydroperoxyeicosa-5,8,11,13-tetraenoic acid anion"							CE2565						FALSE	CE2565	Compound
6873	"5(S),6(S)-epoxy-15(S)-hydroxy-7E,9E,11Z,13E-eicosatetraenoic acid anion"	Compound	0	NULL	CE2567	C20H29O4	0	"5(S),6(S)-epoxy-15(S)-hydroxy-7E,9E,11Z,13E-eicosatetraenoic acid anion"		CCCCC[C@H](O)/C=C/C=C\C=C\C=C\C1O[C@H]1CCCC([O-])=O	"5(S),6(S)-epoxy-15(S)-hydroxy-7E,9E,11Z,13E-eicosatetraenoic acid anion"|"5(S),6(S)-oxido-15(S)-hydroxyeicosa-7,9,11,13-tetraenoic acid anion"|"5(S),6(S)-epoxy-15(S)-hydroxyeicosa-7,9,11,13-tetraenoic acid anion"|"5(S),6(S)-epoxy-15(S)-HETE"|"5(S),6(S)-epoxy-15(S)-hydroxy-7E,9E,11Z,13E-eicosatetraenoate"							CE2567						FALSE	CE2567	Compound
6874	quinonoid dihydrobiopterin	Compound	0	NULL	CE2705	C9H14N5O3	0	quinonoid dihydrobiopterin		C[C@H](O)[C@@H](O)C1CNC2=NC([NH3+])=NC(=O)C2=N1	quinonoid dihydrobiopterin|qBH2|"7,8-Dihydrobiopterin"|q dihydrobiopterin|"quinonoid 7,8-dihydrobiopterin"							CE2705						FALSE	CE2705	Compound
6877	Prostaglandin E2 ethanolamide	Compound	0	NULL	CE4878	C22H37NO5	0	Prostaglandin E2 ethanolamide		CCCCC[C@H](O)\C=C\[C@@H]1[C@H](O)CC(=O)[C@H]1C\C=C/CCCC(=O)NCCO	Prostaglandin E2 ethanolamide|PGE2EA							CE4878						FALSE	CE4878	Compound
6879	dopaminochrome	Compound	0	NULL	CE4888	C8H7NO2	0	dopaminochrome		O=C1CC2=NCCC2=CC1=O	dopaminochrome|aminochrome|DAC|dopaminochrome							CE4888						FALSE	CE4888	Compound
6880	1-phosphatidyl-myo-inositol 5-phosphate	Compound	0	NULL	CE5101	C9H15O14P2R2	0	1-phosphatidyl-myo-inositol 5-phosphate		"[#8][C@@H]1[C@H]([#8])[C@H](OP([#8-])([#8-])=O)[C@H]([#8])[C@H](OP([#8-])(=O)OC[C@H](CO[$([#1,*])])O[$([#1,*])])[C@@H]1[#8] |r,$;;;;;;;;;;;;;;;;;;;;;;acyl_R1;;acyl_R1;;$|"	1-phosphatidyl-myo-inositol 5-phosphate|PI5P|"1,2-diacyl-sn-glycero-3-phospho-[1-D-myo-inositol 5-phosphate]"|1-phosphatidyl-D-myo-inositol 5-phosphate							CE5101						FALSE	CE5101	Compound
6881	"1-phosphatidyl-myo-inositol 3,5-bisphosphate"	Compound	0	NULL	CE5132	C9H14O17P3R2	0	"1-phosphatidyl-myo-inositol 3,5-bisphosphate"		"[#8][C@@H]1[C@H](OP([#8-])([#8-])=O)[C@H]([#8])[C@H](OP([#8-])(=O)OC[C@H](CO[$([#1,*])])O[$([#1,*])])[C@H]([#8])[C@@H]1OP([#8-])([#8-])=O |r,$;;;;;;;;;;;;;;;;;;;;acyl_R1;;acyl_R1;;;;;;;;$|"	"1-phosphatidyl-myo-inositol 3,5-bisphosphate"|"PI3,5P2"|"1-phosphatidyl-D-myo-inositol 3,5-disphosphoric acid anion"|"1,2-diacyl-sn-glycero-3-phospho-(1-D-myo-inositol 3,5-bisphosphate)"							CE5132						FALSE	CE5132	Compound
6882	5-oxo-6-trans-leukotriene B4	Compound	0	NULL	CE5178	C20H29O4	0	5-oxo-6-trans-leukotriene B4		CCCCC\C=C/C[C@@H](O)\C=C\C=C\C=C\C(=O)CCCC([O-])=O	5-oxo-6-trans-leukotriene B4|"(12R)-hydroxy-5-oxo-(6E,8E,10E,14Z)-eicosatetraenoic acid"|"5-oxo-6E-LTB(,4)"							CE5178						FALSE	CE5178	Compound
6883	"6,7-dihydro-5-oxo-leukotriene B4"	Compound	0	NULL	CE5179	C20H31O4	0	"6,7-dihydro-5-oxo-leukotriene B4"		CCCCC\C=C/C[C@@H](O)\C=C\C=C\CCC(=O)CCCC([O-])=O	"6,7-dihydro-5-oxo-leukotriene B4"|"6,7-dihydro-5-oxo-LTB(,4)"|"6,7DH5Ox-LTB(,4)"|"(12R)-hydroxy-5-oxo-(8E,10E,14Z)-eicosatrienoic acid"							CE5179						FALSE	CE5179	Compound
6888	dopamine o-quinone	Compound	0	NULL	CE5276	C8H10NO2	0	dopamine o-quinone		[NH3+]CCC1=CC(=O)C(=O)C=C1	dopamine o-quinone|4-(2-aminoethyl)-O-benzoquinone|"4-(2-aminoethyl)-1,2-benzoquinone"|DoQ							CE5276						FALSE	CE5276	Compound
6889	"6,7-dihydro-5-oxo-12-epi-LTB4"	Compound	0	NULL	CE5343	C20H31O4	0	"6,7-dihydro-5-oxo-12-epi-LTB4"		CCCCC\C=C/C[C@@H](O)\C=C\C=C\CCC(=O)CCCC([O-])=O	"6,7-dihydro-5-oxo-12-epi-LTB4"|"6,7-dihydro-5-oxo-12-epi-leukotriene B(,4)"|"5-oxo-(12S)-hydroxy-(8E,10E,14Z)-eicosatrienoic acid"|5O12SECtr							CE5343						FALSE	CE5343	Compound
6890	5-oxo-6E-12-epi-LTB4	Compound	0	NULL	CE5349	C20H29O4	0	5-oxo-6E-12-epi-LTB4		CCCCC\C=C/C[C@@H](O)\C=C\C=C\C=C\C(=O)CCCC([O-])=O	5-oxo-6E-12-epi-LTB4|"5-oxo-(12S)-hydroxy-(6E,8E,10E,14Z)-eicosatetraenoic acid"|5O12SECte|"5-oxo-6-trans-12-epi-leukotriene B(,4)"							CE5349						FALSE	CE5349	Compound
6891	"6,7-dihydro-12-epi-LTB4"	Compound	0	NULL	CE5350	C20H33O4	0	"6,7-dihydro-12-epi-LTB4"		CCCCC\C=C/C[C@@H](O)\C=C\C=C\CC[C@H](O)CCCC([O-])=O	"6,7-dihydro-12-epi-LTB4"|"6,7-dihydro-12-epi-leukotriene B(,4)"|"(5S,12S)-dihydroxy-(8E,10E,14Z)-eicosatrienoic acid"|5S12SECtr							CE5350						FALSE	CE5350	Compound
6892	"6,7-dihydro-leukotriene B4"	Compound	0	NULL	CE5352	C20H33O4	0	"6,7-dihydro-leukotriene B4"		CCCCC\C=C/C[C@@H](O)\C=C\C=C\CC[C@H](O)CCCC([O-])=O	"6,7-dihydro-leukotriene B4"|"(5S,12R)-dihydroxy-(8E,10E,14Z)-eicosatrienoic acid"|"6,7-dihydro-LTB(,4)"|5S12RECte							CE5352						FALSE	CE5352	Compound
6893	12-oxo-20-carboxy-leukotriene B4	Input Compound	0	NULL	CE5525	C20H26O6	0	12-oxo-20-carboxy-leukotriene B4		O[C@H](CCCC([O-])=O)\C=C/C=C/C=C/C(=O)C\C=C/CCCCC([O-])=O	12-oxo-20-carboxy-leukotriene B4|"(6Z,8E,10E,14Z)-(5S,12R)-12-oxo-5-hydroxyeicosa-6,8,10,14-tetraen-1,20-dioate"|"12-oxo-20-carboxy-LTB(,4)"|"12-oxo-20-COOH-LTB(,4)"|"12-oxo-20-COOH-leukotriene B(,4)"							CE5525						FALSE	CE5525	Compound
6894	15-oxo-lipoxin A4	Compound	0	NULL	CE5661	C20H29O5	0	15-oxo-lipoxin A4		CCCCCC(=O)/C=C/C=C\C=C\C=C\[C@@H](O)[C@H](O)CCCC([O-])=O	15-oxo-lipoxin A4|"15-oxo-LXA(,4)"|"(5S,6R)-dihydroxy-15-oxo-(7E,9E,11Z,13E)-Eicosatetraenoic acid"							CE5661						FALSE	CE5661	Compound
6895	12-hydroperoxyeicosatetraenoate glyceryl ester	Compound	0	NULL	CE5700	C23H38O6	0	12-hydroperoxyeicosatetraenoate glyceryl ester		CCCCC\C=C/C[C@H](OO)\C=C\C=C/C\C=C/CCCC(=O)OC(CO)CO	12-hydroperoxyeicosatetraenoate glyceryl ester|12-HPETE-G|12S-hydroperoxyeicosatetraenate 2-glycerol							CE5700						FALSE	CE5700	Compound
6896	8-hydroxyeicosatetraenoate	Compound	0	NULL	CE5705	C20H31O3	0	8-hydroxyeicosatetraenoate		CCCCC\C=C/C/C=C\C=C\C(O)C\C=C/CCCC([O-])=O	8-hydroxyeicosatetraenoate|"8-hydroxy-(5Z,9E,11Z,14Z)-eicosatetraenoic acid"|8-HETE							CE5705						FALSE	CE5705	Compound
6897	Prostaglandin PGE2 1-glyceryl ester	Compound	0	NULL	CE5726	C23H38O7	0	Prostaglandin PGE2 1-glyceryl ester		CCCCC[C@H](O)\C=C\[C@@H]1[C@H](O)CC(=O)[C@H]1C\C=C/CCCC(=O)OC[C@H](O)CO	Prostaglandin PGE2 1-glyceryl ester|"Prostaglandin PGE(,2) 1-glycerol"|"1-(9,15-dioxo-11alpha-hydroxy-(5Z,13E)-prostadienoyl)-glycerol"|"1-PGE(,2)-G"							CE5726						FALSE	CE5726	Compound
6898	Prostaglandin PGE2 3-glyceryl ester	Compound	0	NULL	CE5727	C23H38O7	0	Prostaglandin PGE2 3-glyceryl ester		CCCCC[C@H](O)\C=C\[C@@H]1[C@H](O)CC(=O)[C@H]1C\C=C/CCCC(=O)OC[C@H](O)CO	Prostaglandin PGE2 3-glyceryl ester|"3-PGE(,2)-G"|Prostaglandin PGE2 3-glycerol|"3-(9,15-dioxo-11alpha-hydroxy-(5Z,13E)-prostadienoyl)-glycerol"							CE5727						FALSE	CE5727	Compound
6900	2beta-hydroxyprogesterone	Compound	0	NULL	CE5888	C21H30O3	0	2beta-hydroxyprogesterone		CC(=O)[C@@H]1CC[C@H]2[C@@H]3CCC4=CC(=O)[C@H](O)C[C@@]4(C)[C@H]3CC[C@@]12C	2beta-hydroxyprogesterone|"2beta-hydroxypregn-4-ene-3,20-dione"|"2beta-hydroxy-4-pregnene-3,20-dione"|"4-pregnen-2beta-ol-3,20-dione"							CE5888						FALSE	CE5888	Compound
6901	"12-oxo-10,11-dihydro-20-COOH-LTB4"	Compound	0	NULL	CE5976	C20H28O6	0	"12-oxo-10,11-dihydro-20-COOH-LTB4"		O[C@H](CCCC([O-])=O)\C=C/C=C/CCC(=O)C\C=C/CCCCC([O-])=O	"12-oxo-10,11-dihydro-20-COOH-LTB4"|"12-oxo-10,11-dihydro-20-carboxy-LTB(,4)"|"(5S)-hydroxy-12-oxo-(6Z,8E,14Z)-eicosatrienedioic acid"							CE5976						FALSE	CE5976	Compound
5878	Alcohol dehydrogenase	Enzyme										1.1.1.1	Alcohol dehydrogenase					1.1.1.1						FALSE	1.1.1.1	Enzyme
6902	prostaglandin G1	Compound	0	NULL	CE6232	C20H33O6	0	prostaglandin G1		CCCCC[C@H](OO)\C=C\[C@H]1[C@H]2C[C@H](OO2)[C@@H]1CCCCCCC([O-])=O	prostaglandin G1|"PGG(,1)"|9S-HPETE|"(9S)-hydroperoxy-(5Z,7E,11Z,14Z)-eicosatetraenoic acid"|"9alpha, 11alpha-epidioxy-15(S)-hydroperoxy-13-trans-prostenoic acid"							CE6232						FALSE	CE6232	Compound
6903	prostaglandin H1	Compound	0	NULL	CE6234	C20H33O5	0	prostaglandin H1		CCCCC[C@H](O)\C=C\[C@H]1[C@H]2C[C@H](OO2)[C@@H]1CCCCCCC([O-])=O	prostaglandin H1|"9alpha,11alpha-epidioxy-15(S)-hydroxy-13-trans-prostenoic acid"|"PGH(,1)"							CE6234						FALSE	CE6234	Compound
5879	15-hydroxyprostaglandin dehydrogenase (NAD(+))	Enzyme										1.1.1.141	15-hydroxyprostaglandin dehydrogenase (NAD(+))					1.1.1.141						FALSE	1.1.1.141	Enzyme
5880	Sepiapterin reductase	Enzyme										1.1.1.153	Sepiapterin reductase					1.1.1.153						FALSE	1.1.1.153	Enzyme
6904	15(R)-HEPE	Compound	0	NULL	CE7081	C20H29O3	0	15(R)-HEPE		CC\C=C/C[C@@H](O)\C=C\C=C/C\C=C/C\C=C/CCCC([O-])=O	15(R)-HEPE|"(15R)-15-hydroxyeicosa-5Z,8Z,11Z,13E,17Z-pentaenoate"							CE7081						FALSE	CE7081	Compound
5881	Carbonyl reductase (NADPH)	Enzyme										1.1.1.184	Carbonyl reductase (NADPH)					1.1.1.184						FALSE	1.1.1.184	Enzyme
6905	PGH3	Compound	0	NULL	CE7088	C20H29O5	0	PGH3		CC\C=C/C[C@@H](O)\C=C\[C@@H]1[C@@H]2C[C@@H](OO2)[C@H]1C\C=C/CCCC([O-])=O	PGH3|"prostaglandin H(,3)"							CE7088						FALSE	CE7088	Compound
6906	11R-HEPE	Compound	0	NULL	CE7089	C20H29O3	0	11R-HEPE		CC\C=C/C/C=C\C=C\[C@H](O)C\C=C/C\C=C/CCCC([O-])=O	11R-HEPE|"11(R)-hydroxyeicosa-5Z,8Z,12E,14Z,17Z-pentaenoate"							CE7089						FALSE	CE7089	Compound
5882	Prostaglandin-F synthase	Enzyme										1.1.1.188	Prostaglandin-F synthase					1.1.1.188						FALSE	1.1.1.188	Enzyme
5883	Prostaglandin-E(2) 9-reductase	Enzyme										1.1.1.189	Prostaglandin-E(2) 9-reductase					1.1.1.189						FALSE	1.1.1.189	Enzyme
6907	18R-HEPE	Compound	0	NULL	CE7090	C20H29O3	0	18R-HEPE		CC[C@H](O)\C=C\C=C/C\C=C\C\C=C/C\C=C/CCCC([O-])=O	18R-HEPE|"18(R)-hydroxyeicosa-5Z,8Z,11E,14Z,16E-pentaenoate"							CE7090						FALSE	CE7090	Compound
6908	15(R)-hydroperoxy-EPE	Compound	0	NULL	CE7091	C20H29O4	0	15(R)-hydroperoxy-EPE		CC\C=C/C[C@@H](OO)\C=C\C=C/C\C=C/C\C=C/CCCC([O-])=O	15(R)-hydroperoxy-EPE|"15(R)-hydroperoxy-(5Z,8Z,11Z,13E,17Z)-eicosapentanoic acid"							CE7091						FALSE	CE7091	Compound
6909	15-oxo-PGE1	Compound	0	NULL	CE7092	C20H31O5	0	15-oxo-PGE1		"*.[#6]CCCCC(=O)\C=C\[C@H]1[C@H]([#8])CC(=O)[C@@H]1CCCCCCC([#8-])=O |r,$ _p;;;;;;;;;;;;;;;;;;;;;;;;;$|"	15-oxo-PGE1|"15-oxo-prostaglandin E(,1)"|"15-keto-prostaglandin E(,1)"							CE7092						FALSE	CE7092	Compound
5885	Alcohol dehydrogenase (NADP(+))	Enzyme										1.1.1.2	Alcohol dehydrogenase (NADP(+))					1.1.1.2						FALSE	1.1.1.2	Enzyme
6910	13-HETE	Compound	0	NULL	CE7228	C20H31O3	0	13-HETE		CCCCC\C=C/C(O)\C=C/C\C=C/C\C=C/CCCC([O-])=O	13-HETE|"13-hydroxy-5Z,8Z,11Z,14Z-eicosatetraenoate"							CE7228						FALSE	CE7228	Compound
5886	Aldehyde reductase	Enzyme										1.1.1.21	Aldehyde reductase					1.1.1.21						FALSE	1.1.1.21	Enzyme
5887	Isocitrate dehydrogenase (NAD(+))	Enzyme										1.1.1.41	Isocitrate dehydrogenase (NAD(+))					1.1.1.41						FALSE	1.1.1.41	Enzyme
6911	7-HETE	Compound	0	NULL	CE7231	C20H31O3	0	7-HETE		"*.[#6]CCCC\C=C/C\C=C/C\C=C/C([#8])\C=C/CCCC([#8-])=O |w:14,13,$ _p;;;;;;;;;;;;;;;;;;;;;;;$|"	7-HETE|"7-hydroxyeicosa-5Z,8Z,11Z,14Z-tetraenoate"							CE7231						FALSE	CE7231	Compound
5888	Isocitrate dehydrogenase (NADP(+))	Enzyme										1.1.1.42	Isocitrate dehydrogenase (NADP(+))					1.1.1.42						FALSE	1.1.1.42	Enzyme
6912	10-HETE	Compound	0	NULL	CE7234	C20H31O3	0	10-HETE		CCCCC\C=C/C\C=C/C(O)\C=C/C\C=C/CCCC([O-])=O	10-HETE|"10-hydroxyeicosa-all-cis-5,8,11,14-tetraenoate"							CE7234						FALSE	CE7234	Compound
6913	18-HETE	Compound	0	NULL	CE7243	C20H31O3	0	18-HETE		CCC(O)CC\C=C/C\C=C/C\C=C/C\C=C/CCCC([O-])=O	18-HETE|"18-hydroxyeicosa -all-cis-5,8,11,14-tetraenoate"|18-hydroxyeicosatetraenate							CE7243						FALSE	CE7243	Compound
5889	3-alpha-hydroxysteroid dehydrogenase (B-specific)	Enzyme										1.1.1.50	3-alpha-hydroxysteroid dehydrogenase (B-specific)					1.1.1.50						FALSE	1.1.1.50	Enzyme
6914	17-HETE	Compound	0	NULL	CE7244	C20H31O3	0	17-HETE		CCCC(O)C\C=C/C\C=C/C\C=C/C\C=C/CCCC([O-])=O	17-HETE|17-hydroxyeicosatetraenate|"17-hydroxyeicosa-all-cis-5,8,11,14-tetraenoate"							CE7244						FALSE	CE7244	Compound
6915	"Benzo[a]pyrene-2,3-oxide"	Compound	0	NULL	CN0012	NULL	0	"Benzo[a]pyrene-2,3-oxide"		NULL	"Benzo[a]pyrene-2,3-oxide"							CN0012						FALSE	CN0012	Compound
6916	"Dibenzo[a,l]pyrene"	Compound	0	NULL	CN0016	NULL	0	"Dibenzo[a,l]pyrene"		NULL	"Dibenzo[a,l]pyrene"							CN0016						FALSE	CN0016	Compound
5893	Glutathione peroxidase	Enzyme										1.11.1.9	Glutathione peroxidase					1.11.1.9						FALSE	1.11.1.9	Enzyme
6917	"Dibenzo[a,l]pyrene-11,12-epoxide"	Compound	0	NULL	CN0017	NULL	0	"Dibenzo[a,l]pyrene-11,12-epoxide"		NULL	"Dibenzo[a,l]pyrene-11,12-epoxide"							CN0017						FALSE	CN0017	Compound
5894	Arachidonate 5-lipoxygenase	Enzyme										1.13.11.34	Arachidonate 5-lipoxygenase					1.13.11.34						FALSE	1.13.11.34	Enzyme
6918	"Dibenzo[a,l]pyrene-11,12-diol"	Compound	0	NULL	CN0018	NULL	0	"Dibenzo[a,l]pyrene-11,12-diol"		NULL	"Dibenzo[a,l]pyrene-11,12-diol"							CN0018						FALSE	CN0018	Compound
5895	Trimethyllysine dioxygenase	Enzyme										1.14.11.8	Trimethyllysine dioxygenase					1.14.11.8						FALSE	1.14.11.8	Enzyme
6919	"Dibenzo[a,l]pyrene-11,12-diol-13,14-epoxide"	Compound	0	NULL	CN0019	NULL	0	"Dibenzo[a,l]pyrene-11,12-diol-13,14-epoxide"		NULL	"Dibenzo[a,l]pyrene-11,12-diol-13,14-epoxide"							CN0019						FALSE	CN0019	Compound
6920	"7,12-Dimethylbenz[a]anthracene"	Compound	0	NULL	CN0020	NULL	0	"7,12-Dimethylbenz[a]anthracene"		NULL	"7,12-Dimethylbenz[a]anthracene"							CN0020						FALSE	CN0020	Compound
5896	Calcidiol 1-monooxygenase	Enzyme										1.14.13.13	Calcidiol 1-monooxygenase					1.14.13.13						FALSE	1.14.13.13	Enzyme
5897	Leukotriene-B(4) 20-monooxygenase	Enzyme										1.14.13.30	Leukotriene-B(4) 20-monooxygenase					1.14.13.30						FALSE	1.14.13.30	Enzyme
6921	"7,12-Dimethylbenz[a]anthracene-3,4-oxide"	Compound	0	NULL	CN0021	NULL	0	"7,12-Dimethylbenz[a]anthracene-3,4-oxide"		NULL	"7,12-Dimethylbenz[a]anthracene-3,4-oxide"							CN0021						FALSE	CN0021	Compound
6922	"7,12-Dimethylbenz[a]anthracene-3,4-diol"	Compound	0	NULL	CN0022	NULL	0	"7,12-Dimethylbenz[a]anthracene-3,4-diol"		NULL	"7,12-Dimethylbenz[a]anthracene-3,4-diol"							CN0022						FALSE	CN0022	Compound
5899	Phenylalanine 4-monooxygenase	Enzyme										1.14.16.1	Phenylalanine 4-monooxygenase					1.14.16.1						FALSE	1.14.16.1	Enzyme
6923	"7,12-Dimethylbenz[a]anthracene-3,4-diol-1,2-epoxide"	Compound	0	NULL	CN0023	NULL	0	"7,12-Dimethylbenz[a]anthracene-3,4-diol-1,2-epoxide"		NULL	"7,12-Dimethylbenz[a]anthracene-3,4-diol-1,2-epoxide"							CN0023						FALSE	CN0023	Compound
5900	Tyrosine 3-monooxygenase	Enzyme										1.14.16.2	Tyrosine 3-monooxygenase					1.14.16.2						FALSE	1.14.16.2	Enzyme
6924	R00036	Reaction																R00036	2 5-Aminolevulinate=Porphobilinogen+2 H2O	no	cytosol	Porphyrin metabolism	R00036	FALSE	R00036	Reaction
5901	Prostaglandin-endoperoxide synthase	Enzyme										1.14.99.1	Prostaglandin-endoperoxide synthase					1.14.99.1						FALSE	1.14.99.1	Enzyme
6925	R00073	Reaction																R00073	2 Prostaglandin H2+Oxygen=2 Prostaglandin G2	no	endoplasmic reticulum|cytosol	Prostaglandin formation from arachidonate	R00073	FALSE	R00073	Reaction
5902	Heme oxygenase	Enzyme										1.14.99.3	Heme oxygenase					1.14.99.3						FALSE	1.14.99.3	Enzyme
6926	R00084	Reaction																R00084	4 Porphobilinogen+H2O=Hydroxymethylbilane+4 NH3	no	cytosol	Porphyrin metabolism	R00084	FALSE	R00084	Reaction
5903	Xanthine dehydrogenase	Enzyme										1.17.1.4	Xanthine dehydrogenase					1.17.1.4						FALSE	1.17.1.4	Enzyme
6928	R00174	Reaction																R00174	ATP+Pyridoxal=ADP+Pyridoxal phosphate	no	cytosol	Vitamin B6 (pyridoxine) metabolism	R00174	FALSE	R00174	Reaction
5904	Xanthine oxidase	Enzyme										1.17.3.2	Xanthine oxidase					1.17.3.2						FALSE	1.17.3.2	Enzyme
6929	R00277	Reaction																R00277	Pyridoxamine phosphate+H2O+Oxygen=Pyridoxal phosphate+NH3+ H2O2	no	cytosol	Vitamin B6 (pyridoxine) metabolism	R00277	FALSE	R00277	Reaction
5906	With NAD(+) or NADP(+) as acceptor	Enzyme										1.3.1.-	With NAD(+) or NADP(+) as acceptor					1.3.1.-						FALSE	1.3.1.-	Enzyme
6930	R00278	Reaction																R00278	Pyridoxine phosphate+Oxygen=H2O2+Pyridoxal phosphate	no	cytosol	Vitamin B6 (pyridoxine) metabolism	R00278	FALSE	R00278	Reaction
5907	Pyridoxal 5'-phosphate synthase	Enzyme										1.4.3.5	Pyridoxal 5'-phosphate synthase					1.4.3.5						FALSE	1.4.3.5	Enzyme
5908	"6,7-dihydropteridine reductase."	Enzyme										1.5.1.34	"6,7-dihydropteridine reductase."					1.5.1.34						FALSE	1.5.1.34	Enzyme
6932	R00351	Reaction																R00351	Citrate+CoA=Acetyl-CoA+H2O+Oxaloacetate	no	mitochondria	TCA cycle	R00351	FALSE	R00351	Reaction
5909	Urate oxidase	Enzyme										1.7.3.3	Urate oxidase					1.7.3.3						FALSE	1.7.3.3	Enzyme
6933	R00352	Reaction																R00352	ATP+Citrate+CoA=ADP+Orthophosphate+Acetyl-CoA +Oxaloacetate	no	cytosol	TCA cycle	R00352	FALSE	R00352	Reaction
6934	R00362	Reaction																R00362	Citrate=Acetate+Oxaloacetate	yes	cytosol|mitochondria	TCA cycle	R00362	FALSE	R00362	Reaction
6935	R00551	Reaction																R00551	L-Arginine+H2O=L-Ornithine+Urea	no	cytosol	Urea cycle and metabolism of arginine, proline, glutamate, aspartate and asparagine	R00551	FALSE	R00551	Reaction
6937	R00698	Reaction																R00698	L-Phenylalanine=2-Phenylacetamide	yes	lysosomes|cytosol	Tyrosine metabolism	R00698	FALSE	R00698	Reaction
6938	R00709	Reaction																R00709	Isocitrate+NAD+=2-Oxoglutarate+CO2+NADH+H+	no	cytosol|mitochondria	TCA cycle	R00709	FALSE	R00709	Reaction
6941	R00955	Reaction																R00955	UDPglucose+alpha-D-Galactose 1-phosphate=D-Glucose 1-phosphate+ UDP-D-galactose	yes	cytosol	Galactose metabolism	R00955	FALSE	R00955	Reaction
6942	R00959	Reaction																R00959	D-Glucose 1-phosphate=alpha-D-Glucose 6-phosphate	yes	cytosol	Glycolysis and Gluconeogenesis	R00959	FALSE	R00959	Reaction
6943	R01036	Reaction																R01036	Glycerol+NAD+=D-Glyceraldehyde+NADH+H+	yes	cytosol|extracellular|mitochondria	Glycerophospholipid metabolism	R01036	FALSE	R01036	Reaction
6944	R01041	Reaction																R01041	Glycerol+NADP+=D-Glyceraldehyde+NADPH+H+	yes	cytosol|extracellular|mitochondria	Glycerophospholipid metabolism	R01041	FALSE	R01041	Reaction
6945	R01093	Reaction																R01093	D-Galactose+NAD+=Galactitol+NADH	yes	cytosol|extracellular	Galactose metabolism	R01093	FALSE	R01093	Reaction
6946	R01095	Reaction																R01095	D-Galactose+NADP+=Galactitol+NADPH	yes	cytosol|extracellular	Galactose metabolism	R01095	FALSE	R01095	Reaction
6948	R01185	Reaction																R01185	1L-myo-Inositol 1-phosphate+H2O=myo-Inositol+Orthophosphate	no	cytosol	Phosphatidylinositol phosphate metabolism	R01185	FALSE	R01185	Reaction
6949	R01310	Reaction																R01310	Phosphatidylcholine+H2O=Phosphatidate+Choline	no	Golgi apparatus|endoplasmic reticulum|cytosol|nucleus	Glycerophospholipid metabolism	R01310	FALSE	R01310	Reaction
6950	R01324	Reaction																R01324	Citrate=Isocitrate	yes	Golgi apparatus|endoplasmic reticulum|cytosol|mitochondria	TCA cycle	R01324	FALSE	R01324	Reaction
6951	R01325	Reaction																R01325	Citrate=cis-Aconitate+H2O	yes	mitochondria|Golgi apparatus|endoplasmic reticulum|cytosol	TCA cycle	R01325	FALSE	R01325	Reaction
6952	R01326	Reaction																R01326	ATP+D-Mannose=ADP+D-Mannose 6-phosphate	no	cytosol	Fructose and mannose metabolism	R01326	FALSE	R01326	Reaction
5928	AKR1A1	Gene												"aldo-keto reductase family 1, member A1 (aldehyde reductase)"	10327	cytosol|apical plasma membrane	AKR1A1	10327						FALSE	10327	Gene
5929	CDS1	Gene												CDP-diacylglycerol synthase (phosphatidate cytidylyltransferase) 1	1040	endoplasmic reticulum|endoplasmic reticulum membrane|membrane|integral to membrane	CDS1	1040						FALSE	1040	Gene
6956	R01590	Reaction																R01590	"(5Z,8Z,11Z,14Z)-Icosatetraenoic acid+2 Oxygen=Prostaglandin G2"	no	endoplasmic reticulum|cytosol	Prostaglandin formation from arachidonate	R01590	FALSE	R01590	Reaction
5934	AGPAT1	Gene												"1-acylglycerol-3-phosphate O-acyltransferase 1 (lysophosphatidic acid acyltransferase, alpha)"	10554	endoplasmic reticulum|cytosol|membrane|integral to membrane	AGPAT1	10554						FALSE	10554	Gene
5935	AGPAT2	Gene												"1-acylglycerol-3-phosphate O-acyltransferase 2 (lysophosphatidic acid acyltransferase, beta)"	10555	endoplasmic reticulum|cytosol|membrane|integral to membrane	AGPAT2	10555						FALSE	10555	Gene
6959	R01787	Reaction																R01787	D-Sorbitol+NADP+=alpha-D-Glucose+NADPH+H+	yes	cytosol	Fructose and mannose metabolism	R01787	FALSE	R01787	Reaction
6960	R01793	Reaction																R01793	Dihydrobiopterin+NADH+H+=Tetrahydrobiopterin+NAD+	yes	cytosol	Biopterin metabolism	R01793	FALSE	R01793	Reaction
6961	R01794	Reaction																R01794	Dihydrobiopterin+NADPH+H+=Tetrahydrobiopterin+NADP+	yes	cytosol	Biopterin metabolism	R01794	FALSE	R01794	Reaction
6962	R01799	Reaction																R01799	CTP+Phosphatidate=Pyrophosphate+CDPdiacylglycerol	no	endoplasmic reticulum|cytosol|mitochondria	Glycerophospholipid metabolism	R01799	FALSE	R01799	Reaction
6963	R01813	Reaction																R01813	"Tetrahydrobiopterin+NADP+=6-Lactoyl-5,6,7,8-tetrahydropterin +NADPH"	yes	cytosol	Biopterin metabolism	R01813	FALSE	R01813	Reaction
5939	PTGES3	Gene												prostaglandin E synthase 3 (cytosolic)	10728	"chromosome, telomeric region"|telomerase holoenzyme complex|cytoplasm|cytosol	PTGES3	10728						FALSE	10728	Gene
6964	R01818	Reaction																R01818	D-Mannose 6-phosphate=D-Mannose 1-phosphate	yes	cytosol	Fructose and mannose metabolism	R01818	FALSE	R01818	Reaction
6965	R01819	Reaction																R01819	D-Mannose 6-phosphate=beta-D-Fructose 6-phosphate	yes	cytosol	Fructose and mannose metabolism	R01819	FALSE	R01819	Reaction
6966	R01899	Reaction																R01899	Isocitrate+NADP+=Oxalosuccinate+NADPH+H+	yes	cytosol|mitochondria|peroxisomes	TCA cycle	R01899	FALSE	R01899	Reaction
6967	R01900	Reaction																R01900	Isocitrate=cis-Aconitate+H2O	yes	Golgi apparatus|endoplasmic reticulum|cytosol|mitochondria	TCA cycle	R01900	FALSE	R01900	Reaction
5944	DHRS4	Gene												dehydrogenase/reductase (SDR family) member 4	10901	mitochondrion|peroxisome	DHRS4	10901						FALSE	10901	Gene
6968	R01951	Reaction																R01951	GTP+L-Fucose 1-phosphate=Pyrophosphate+GDP-L-fucose	no	cytosol	Fructose and mannose metabolism	R01951	FALSE	R01951	Reaction
6969	R02051	Reaction																R02051	Phosphatidylethanolamine+H2O=Ethanolamine+Phosphatidate	no	Golgi apparatus|endoplasmic reticulum|cytosol|mitochondria	Glycerophospholipid metabolism	R02051	FALSE	R02051	Reaction
6970	R02103	Reaction																R02103	Xanthine+NAD++H2O=Urate+NADH	yes	peroxisomes	Purine metabolism	R02103	FALSE	R02103	Reaction
6971	R02106	Reaction																R02106	Urate+Oxygen+H2O=5-Hydroxyisourate+H2O2	no	cytosol	Purine metabolism	R02106	FALSE	R02106	Reaction
6972	R02107	Reaction																R02107	Xanthine+H2O+Oxygen=Urate+H2O2	no	peroxisomes	Purine metabolism	R02107	FALSE	R02107	Reaction
6974	R02239	Reaction																R02239	"Phosphatidate+H2O=1,2-Diacyl-sn-glycerol+Orthophosphate"	no	Golgi apparatus|endoplasmic reticulum|cytosol	Glycerophospholipid metabolism	R02239	FALSE	R02239	Reaction
5950	AKR1C4	Gene												"aldo-keto reductase family 1, member C4 (chlordecone reductase; 3-alpha hydroxysteroid dehydrogenase, type I; dihydrodiol dehydrogenase 4)"	1109	cytoplasm|cytosol	AKR1C4	1109						FALSE	1109	Gene
6975	R02240	Reaction																R02240	"ATP+1,2-Diacyl-sn-glycerol=ADP+Phosphatidate"	no	cytosol|nucleus|mitochondria	Glycerophospholipid metabolism	R02240	FALSE	R02240	Reaction
6976	R02241	Reaction																R02241	Phosphatidate+CoA=1-Acyl-sn-glycerol 3-phosphate+Acyl-CoA	no	endoplasmic reticulum|cytosol|mitochondria	Glycerophospholipid metabolism	R02241	FALSE	R02241	Reaction
6977	R02265	Reaction																R02265	Prostaglandin H2=Prostaglandin E2	yes	Golgi apparatus|cytosol|mitochondria	Prostaglandin formation from arachidonate	R02265	FALSE	R02265	Reaction
6978	R02266	Reaction																R02266	"Prostaglandin H2 <=>(5Z,13E)-(15S)-9alpha,15-Dihydroxy-11-oxoprosta-5,13-dienoate"	yes	Golgi apparatus|endoplasmic reticulum|cytosol	Prostaglandin formation from arachidonate	R02266	FALSE	R02266	Reaction
6979	R02268	Reaction																R02268	Prostaglandin H2=Thromboxane A2	yes	cytosol	Prostaglandin formation from arachidonate	R02268	FALSE	R02268	Reaction
6985	R02581	Reaction																R02581	Prostaglandin F2alpha+NADP+=Prostaglandin E2+NADPH+H+	yes	cytosol|mitochondria	Prostaglandin formation from arachidonate	R02581	FALSE	R02581	Reaction
6988	R02684	Reaction																R02684	"Prostaglandin F2alpha+NADP+ <=>(5Z,13E)-(15S)-9alpha,15-Dihydroxy-11-oxoprosta-5,13-dienoate +NADPH"	yes	cytosol	Prostaglandin formation from arachidonate	R02684	FALSE	R02684	Reaction
6989	R02760	Reaction																R02760	"2,3-Dehydroacyl-CoA+1-Acyl-sn-glycerol 3-phosphate=CoA +Phosphatidate"	no	endoplasmic reticulum|cytosol|mitochondria	Glycerophospholipid metabolism	R02760	FALSE	R02760	Reaction
6990	R02799	Reaction																R02799	"11-epi-Prostaglandin F2alpha <=>(5Z,13E)-(15S)-9alpha,15-Dihydroxy-11-oxoprosta-5,13-dienoate+2 H+"	yes	cytosol	Prostaglandin formation from arachidonate	R02799	FALSE	R02799	Reaction
6992	R03161	Reaction																R03161	ATP+6-Deoxy-L-galactose=ADP+L-Fucose 1-phosphate	no	cytosol	Fructose and mannose metabolism	R03161	FALSE	R03161	Reaction
5968	ADH1A	Gene												"alcohol dehydrogenase 1A (class I), alpha polypeptide"	124	cytoplasm|cytosol	ADH1A	124						FALSE	124	Gene
6993	R03331	Reaction																R03331	sn-glycero-3-Phospho-1-inositol+H2O=Glycerol+1L-myo-Inositol1-phosphate	yes	cytosol	Phosphatidylinositol phosphate metabolism	R03331	FALSE	R03331	Reaction
6994	R03362	Reaction																R03362	ATP+1-Phosphatidyl-D-myo-inositol=ADP +1-Phosphatidyl-1D-myo-inositol 3-phosphate	no	Golgi apparatus|endoplasmic reticulum|cytosol|nucleus	Phosphatidylinositol phosphate metabolism	R03362	FALSE	R03362	Reaction
5970	ADH1B	Gene												"alcohol dehydrogenase 1B (class I), beta polypeptide"	125	cytoplasm	ADH1B	125						FALSE	125	Gene
6995	R03451	Reaction																R03451	"N6,N6,N6-Trimethyl-L-lysine+2-Oxoglutarate+Oxygen <=>3-Hydroxy-N6,N6,N6-trimethyl-L-lysine+Succinate+CO2"	no	mitochondria	Lysine metabolism	R03451	FALSE	R03451	Reaction
5971	ADH1C	Gene												"alcohol dehydrogenase 1C (class I), gamma polypeptide"	126	cytoplasm	ADH1C	126						FALSE	126	Gene
6997	R03610	Reaction																R03610	Calcidiol+Oxygen+NADPH=Calcitriol+NADP++H2O	no	cytosol|mitochondria	Vitamin D3 (cholecalciferol) metabolism	R03610	FALSE	R03610	Reaction
5973	CYP4F22	Gene												"cytochrome P450, family 4, subfamily F, polypeptide 22"	126410	endoplasmic reticulum|microsome|membrane|extrinsic to membrane	CYP4F22	126410						FALSE	126410	Gene
5974	ADH4	Gene												"alcohol dehydrogenase 4 (class II), pi polypeptide"	127	cellular_component|cytoplasm	ADH4	127						FALSE	127	Gene
6998	R03629	Reaction																R03629	Melatonin+Reduced flavoprotein+Oxygen=6-Hydroxymelatonin +Oxidized flavoprotein+H2O	no	cytosol	Tryptophan metabolism	R03629	FALSE	R03629	Reaction
7000	R03683	Reaction																R03683	Hemoglobin+FADH2+3 Oxygen=Globin+Biliverdin+CO+Fe3+ +FAD+3 H2O	no	cytosol	Porphyrin metabolism	R03683	FALSE	R03683	Reaction
5976	ADH5	Gene												"alcohol dehydrogenase 5 (class III), chi polypeptide"	128	soluble fraction|cytoplasm|mitochondrion	ADH5	128						FALSE	128	Gene
7001	R03866	Reaction																R03866	Leukotriene B4+NADPH+H++Oxygen=20-OH-Leukotriene B4 +NADP++H2O	no	endoplasmic reticulum|mitochondria	Leukotriene metabolism	R03866	FALSE	R03866	Reaction
5977	ADH6	Gene												alcohol dehydrogenase 6 (class V)	130	cellular_component|cytoplasm|cytosol	ADH6	130						FALSE	130	Gene
5979	ADH7	Gene												"alcohol dehydrogenase 7 (class IV), mu or sigma polypeptide"	131	cytoplasm	ADH7	131						FALSE	131	Gene
5981	ADHFE1	Gene												"alcohol dehydrogenase, iron containing, 1"	137872	mitochondrion	ADHFE1	137872						FALSE	137872	Gene
7006	R04545	Reaction																R04545	"ATP+1-Phosphatidyl-D-myo-inositol 4,5-bisphosphate=ADP +Phosphatidylinositol-3,4,5-trisphosphate"	no	cytosol	Phosphatidylinositol phosphate metabolism	R04545	FALSE	R04545	Reaction
5982	AGPAT6	Gene												"1-acylglycerol-3-phosphate O-acyltransferase 6 (lysophosphatidic acid acyltransferase, zeta)"	137964	membrane fraction|endoplasmic reticulum|endoplasmic reticulum|membrane|integral to membrane	AGPAT6	137964						FALSE	137964	Gene
7008	R04829	Reaction																R04829	"Urocortisone+NAD+ <=>17alpha,21-Dihydroxy-5beta-pregnane-3,11,20-trione+NADH+H+"	yes	cytosol	C21-steroid hormone biosynthesis and metabolism	R04829	FALSE	R04829	Reaction
5984	DGKK	Gene												"diacylglycerol kinase, kappa"	139189	cytoplasm|plasma membrane|extrinsic to membrane	DGKK	139189						FALSE	139189	Gene
7009	R04830	Reaction																R04830	"17alpha,21-Dihydroxy-5beta-pregnane-3,11,20-trione+H++NADPH <=>Urocortisone+NADP+"	yes	cytosol	C21-steroid hormone biosynthesis and metabolism	R04830	FALSE	R04830	Reaction
7014	R06590	Reaction																R06590	Aminofructose 6-phosphate+D-Ribose 5-phosphate=Iminoerythrose4-phosphate+D-Sedoheptulose 7-phosphate	yes	cytosol|nucleus	Pentose phosphate pathway	R06590	FALSE	R06590	Reaction
5991	CS	Gene												citrate synthase	1431	mitochondrion|mitochondrial matrix|mitochondrial matrix	CS	1431						FALSE	1431	Gene
7016	R07000	Reaction																R07000	"Naphthalene+NADPH+Oxygen+H+=(1R,2S)-Naphthalene 1,2-oxide+ NADP++H2O"	no	endoplasmic reticulum|cytosol	Xenobiotics metabolism	R07000	FALSE	R07000	Reaction
7017	R07001	Reaction																R07001	"Naphthalene+NADPH+Oxygen+H+=(1S,2R)-Naphthalene 1,2-oxide+ NADP++H2O"	no	endoplasmic reticulum|cytosol	Xenobiotics metabolism	R07001	FALSE	R07001	Reaction
7018	R07016	Reaction																R07016	"1,2-Dihydronaphthalene-1,2-diol+NADPH+Oxygen+H+ <=>1,2-Dihydroxy-3,4-epoxy-1,2,3,4-tetrahydronaphthalene+NADP++H2O"	no	endoplasmic reticulum|cytosol	Xenobiotics metabolism	R07016	FALSE	R07016	Reaction
7019	R07020	Reaction																R07020	"beta-Naphthol+NADPH+Oxygen+H+=Naphthalene-1,2-diol+NADP++ H2O"	no	endoplasmic reticulum|cytosol	Xenobiotics metabolism	R07020	FALSE	R07020	Reaction
7020	R07021	Reaction																R07021	"1-Nitronaphthalene+NADPH+Oxygen+H+ <=>1-Nitronaphthalene-7,8-oxide+NADP++H2O"	no	endoplasmic reticulum|cytosol	Xenobiotics metabolism	R07021	FALSE	R07021	Reaction
7021	R07022	Reaction																R07022	"1-Nitronaphthalene+NADPH+Oxygen+H+ <=>1-Nitronaphthalene-5,6-oxide+NADP++H2O"	no	endoplasmic reticulum|cytosol	Xenobiotics metabolism	R07022	FALSE	R07022	Reaction
7022	R07042	Reaction																R07042	"15(S)-HPETE=15H-11,12-EETA"	yes	endoplasmic reticulum|cytosol	Arachidonic acid metabolism	R07042	FALSE	R07042	Reaction
7023	R07043	Reaction																R07043	"15(S)-HPETE=11H-14,15-EETA"	yes	endoplasmic reticulum|cytosol	Arachidonic acid metabolism	R07043	FALSE	R07043	Reaction
7024	R07044	Reaction																R07044	"15H-11,12-EETA+H2O=11,12,15-THETA"	yes	endoplasmic reticulum|cytosol	Arachidonic acid metabolism	R07044	FALSE	R07044	Reaction
7025	R07045	Reaction																R07045	"11H-14,15-EETA+H2O=11,14,15-THETA"	yes	endoplasmic reticulum|cytosol	Arachidonic acid metabolism	R07045	FALSE	R07045	Reaction
7026	R07046	Reaction																R07046	"(5Z,8Z,11Z,14Z)-Icosatetraenoic acid+Oxygen+NADPH+H+ <=>19(S)-HETE+NADP++H2O"	no	endoplasmic reticulum|cytosol	Arachidonic acid metabolism	R07046	FALSE	R07046	Reaction
7027	R07048	Reaction																R07048	"(5Z,8Z,11Z,14Z)-Icosatetraenoic acid+Oxygen+NADPH+H+ <=>14,15-EET+NADP++H2O"	no	endoplasmic reticulum|cytosol	Arachidonic acid metabolism	R07048	FALSE	R07048	Reaction
7028	R07050	Reaction																R07050	"(5Z,8Z,11Z,14Z)-Icosatetraenoic acid+Oxygen+NADPH+H+ <=>11,12-EET+NADP++H2O"	no	endoplasmic reticulum|cytosol	Arachidonic acid metabolism	R07050	FALSE	R07050	Reaction
7029	R07051	Reaction																R07051	"(5Z,8Z,11Z,14Z)-Icosatetraenoic acid+Oxygen+NADPH+H+ <=>8,9-EET+NADP++H2O"	no	endoplasmic reticulum|cytosol	Arachidonic acid metabolism	R07051	FALSE	R07051	Reaction
7030	R07052	Reaction																R07052	"(5Z,8Z,11Z,14Z)-Icosatetraenoic acid+Oxygen+NADPH+H+ <=>5,6-EET+NADP++H2O"	no	endoplasmic reticulum|cytosol	Arachidonic acid metabolism	R07052	FALSE	R07052	Reaction
7031	R07054	Reaction																R07054	"(5Z,8Z,11Z,14Z)-Icosatetraenoic acid+Oxygen+NADPH+H+ <=>16(R)-HETE+NADP++H2O"	no	endoplasmic reticulum|cytosol	Arachidonic acid metabolism	R07054	FALSE	R07054	Reaction
7032	R07055	Reaction																R07055	Linoleate+Oxygen+NADPH+H+=9(10)-EpOME+NADP++H2O	no	endoplasmic reticulum|cytosol	Linoleate metabolism	R07055	FALSE	R07055	Reaction
7033	R07056	Reaction																R07056	Linoleate+Oxygen+NADPH+H+=12(13)-EpOME+NADP++H2O	no	endoplasmic reticulum|cytosol	Linoleate metabolism	R07056	FALSE	R07056	Reaction
7034	R07057	Reaction																R07057	Linoleate+Oxygen=9(S)-HPODE	no	endoplasmic reticulum|cytosol|extracellular|mitochondria	Linoleate metabolism	R07057	FALSE	R07057	Reaction
7035	R07066	Reaction																R07066	"Bromobenzene+NADPH+Oxygen+H+=Bromobenzene-3,4-oxide +NADP++H2O"	no	endoplasmic reticulum|cytosol	Xenobiotics metabolism	R07066	FALSE	R07066	Reaction
7036	R07068	Reaction																R07068	"Bromobenzene+NADPH+Oxygen+H+=Bromobenzene-2,3-oxide +NADP++H2O"	no	endoplasmic reticulum|cytosol	Xenobiotics metabolism	R07068	FALSE	R07068	Reaction
7037	R07075	Reaction																R07075	"4-Bromophenol+NADPH+Oxygen+H+=4-Bromophenol-2,3-epoxide +NADP++H2O"	no	endoplasmic reticulum|cytosol	Xenobiotics metabolism	R07075	FALSE	R07075	Reaction
7038	R07079	Reaction																R07079	"Benzpyrene+NADPH+Oxygen+H+=Benzo[a]pyrene-9,10-oxide +NADP++H2O"	no	endoplasmic reticulum|cytosol	Xenobiotics metabolism	R07079	FALSE	R07079	Reaction
7039	R07080	Reaction																R07080	"Benzpyrene+NADPH+Oxygen+H+=Benzo[a]pyrene-7,8-oxide +NADP++H2O"	no	endoplasmic reticulum|cytosol	Xenobiotics metabolism	R07080	FALSE	R07080	Reaction
7040	R07081	Reaction																R07081	"Benzpyrene+NADPH+Oxygen+H+=Benzo[a]pyrene-4,5-oxide +NADP++H2O"	no	endoplasmic reticulum|cytosol	Xenobiotics metabolism	R07081	FALSE	R07081	Reaction
7041	R07085	Reaction																R07085	"Benzo[a]pyrene-7,8-diol+NADPH+Oxygen+H+ <=>Benzo[a]pyrene-7,8-dihydrodiol-9,10-oxide+NADP++H2O"	no	endoplasmic reticulum|cytosol	Xenobiotics metabolism	R07085	FALSE	R07085	Reaction
7042	R07087	Reaction																R07087	"9-Hydroxybenzo[a]pyrene+NADPH+Oxygen+H+ <=>9-Hydroxybenzo[a]pyrene-4,5-oxide+NADP++H2O"	no	endoplasmic reticulum|cytosol	Xenobiotics metabolism	R07087	FALSE	R07087	Reaction
7043	R07088	Reaction																R07088	"1,1-Dichloroethylene+NADPH+Oxygen+H+ <=>2,2-Dichloroacetaldehyde+NADP++H2O"	no	endoplasmic reticulum|cytosol	Xenobiotics metabolism	R07088	FALSE	R07088	Reaction
7044	R07089	Reaction																R07089	"1,1-Dichloroethylene+NADPH+Oxygen+H+=1,1-Dichloroethyleneepoxide+NADP++H2O"	no	endoplasmic reticulum|cytosol	Xenobiotics metabolism	R07089	FALSE	R07089	Reaction
7045	R07090	Reaction																R07090	"1,1-Dichloroethylene+NADPH+Oxygen+H+=Chloroacetyl chloride+ NADP++H2O"	no	endoplasmic reticulum|cytosol	Xenobiotics metabolism	R07090	FALSE	R07090	Reaction
7046	R07098	Reaction																R07098	Trichloroethene+NADPH+Oxygen+H+=TCE epoxide+NADP++H2O	no	endoplasmic reticulum|cytosol	Xenobiotics metabolism	R07098	FALSE	R07098	Reaction
7047	R07099	Reaction																R07099	Trichloroethene+NADPH+Oxygen+H+=Chloral+NADP++H2O	no	endoplasmic reticulum|cytosol	Xenobiotics metabolism	R07099	FALSE	R07099	Reaction
7048	R07107	Reaction																R07107	Trichloroethanol+NADPH+Oxygen+H+=Trichloroacetate+NADP++ H2O	no	endoplasmic reticulum|cytosol	Xenobiotics metabolism	R07107	FALSE	R07107	Reaction
7049	R07112	Reaction																R07112	"1,2-Dibromoethane+NADPH+Oxygen+H+=2-Bromoacetaldehyde +NADP++H2O+Hydrobromic acid"	no	endoplasmic reticulum|cytosol	Xenobiotics metabolism	R07112	FALSE	R07112	Reaction
7050	R07398	Reaction																R07398		yes	extracellular	Phosphatidylinositol phosphate metabolism	R07398	FALSE	R07398	Reaction
6028	CYP27B1	Gene												"cytochrome P450, family 27, subfamily B, polypeptide 1"	1594	cytoplasm|mitochondrion|mitochondrion|membrane|mitochondrial membrane	CYP27B1	1594						FALSE	1594	Gene
6029	DGKA	Gene												"diacylglycerol kinase, alpha 80kDa"	1606	cytosol|plasma membrane	DGKA	1606						FALSE	1606	Gene
6030	DGKB	Gene												"diacylglycerol kinase, beta 90kDa"	1607	membrane fraction|cytoplasm|plasma membrane	DGKB	1607						FALSE	1607	Gene
6031	DGKG	Gene												"diacylglycerol kinase, gamma 90kDa"	1608	cytoplasm|membrane	DGKG	1608						FALSE	1608	Gene
7056	RE1342	Reaction																RE1342	NAD('+)+D-sorbitol = D-glucose+NADH+H('+)	yes	cytosol	Fructose and mannose metabolism	RE1342	FALSE	RE1342	Reaction
6032	DGKH	Gene												"diacylglycerol kinase, eta"	160851	cytoplasm|endosome	DGKH	160851						FALSE	160851	Gene
7057	RE1465	Reaction																RE1465	"O(,2)+L-phenylalanine+tetrahydrobiopterin = H(,2)O+L-tyrosine+7,8-dihydrobiopterin"	no	cytosol	Tyrosine metabolism	RE1465	FALSE	RE1465	Reaction
6033	DGKQ	Gene												"diacylglycerol kinase, theta 110kDa"	1609	nucleus|cytoplasm|cytosol|cytoskeleton|plasma membrane|nuclear speck	DGKQ	1609						FALSE	1609	Gene
7062	RE1708	Reaction																RE1708	NADPH+H('+)+quinonoid dihydrobiopterin = NADP('+)+tetrahydrobiopterin	yes	cytosol	Biopterin metabolism	RE1708	FALSE	RE1708	Reaction
7063	RE1933	Reaction																RE1933	"H(,2)O+homocysteine thiolactone = L-homocysteine+H('+)"	yes	cytosol	Methionine and cysteine metabolism	RE1933	FALSE	RE1933	Reaction
6040	CLYBL	Gene												citrate lyase beta like	171425	mitochondrion|citrate lyase complex	CLYBL	171425						FALSE	171425	Gene
7064	RE1953	Reaction																RE1953	"NAD('+)+lipoxin A(,4) = NADH+H('+)+15-oxo-lipoxin A(,4)"	yes	cytosol	Arachidonic acid metabolism	RE1953	FALSE	RE1953	Reaction
7065	RE2024	Reaction																RE2024	"2 O(,2)+reduced acceptor+anandamide = acceptor+H(,2)O+Prostaglandin E(,2) ethanolamide"	no	endoplasmic reticulum|cytosol	Prostaglandin formation from arachidonate	RE2024	FALSE	RE2024	Reaction
7066	RE2050	Reaction																RE2050	"O(,2)+2-arachidonoylglycerol = 12-hydroperoxyeicosatetraenoate glyceryl ester"	no	endoplasmic reticulum|cytosol	Prostaglandin formation from arachidonate	RE2050	FALSE	RE2050	Reaction
7067	RE2067	Reaction																RE2067	"H(,2)O+Prostaglandin PGE(,2) 1-glyceryl ester = glycerol+prostaglandin E(,2)+H('+)"	yes	cytosol	Prostaglandin formation from arachidonate	RE2067	FALSE	RE2067	Reaction
7068	RE2068	Reaction																RE2068	"H(,2)O+Prostaglandin PGE(,2) 3-glyceryl ester = glycerol+prostaglandin E(,2)+H('+)"	yes	cytosol	Prostaglandin formation from arachidonate	RE2068	FALSE	RE2068	Reaction
6046	FUK	Gene												fucokinase	197258	cytoplasm	FUK	197258						FALSE	197258	Gene
6049	Transketolase	Enzyme										2.2.1.1	Transketolase					2.2.1.1						FALSE	2.2.1.1	Enzyme
7073	RE2650	Reaction																RE2650	"O(,2)+L-phenylalanine+tetrahydrobiopterin = L-tyrosine+tetrahydrobiopterin-4a-carbinolamine"	no	cytosol	Biopterin metabolism	RE2650	FALSE	RE2650	Reaction
7074	RE2756	Reaction																RE2756	"O(,2)+testosterone+reduced flavoprotein = 17""b""-estradiol+2 H(,2)O+oxidized flavoprotein+one carbon unit"	no	endoplasmic reticulum|cytosol	C21-steroid hormone biosynthesis and metabolism	RE2756	FALSE	RE2756	Reaction
7075	RE2770	Reaction																RE2770	"O(,2)+progesterone+reduced flavoprotein = H(,2)O+16""a""-hydroxyprogesterone+oxidized flavoprotein"	no	endoplasmic reticulum|cytosol	C21-steroid hormone biosynthesis and metabolism	RE2770	FALSE	RE2770	Reaction
6052	1-acylglycerol-3-phosphate O-acyltransferase	Enzyme										2.3.1.51	1-acylglycerol-3-phosphate O-acyltransferase					2.3.1.51						FALSE	2.3.1.51	Enzyme
7076	RE2771	Reaction																RE2771	"O(,2)+progesterone+reduced flavoprotein = H(,2)O+6""b""-hydroxyprogesterone+oxidized flavoprotein"	no	endoplasmic reticulum|cytosol	C21-steroid hormone biosynthesis and metabolism	RE2771	FALSE	RE2771	Reaction
6053	Citrate (Si)-synthase	Enzyme										2.3.3.1	Citrate (Si)-synthase					2.3.3.1						FALSE	2.3.3.1	Enzyme
7077	RE2772	Reaction																RE2772	"O(,2)+progesterone+reduced flavoprotein = H(,2)O+oxidized flavoprotein+2""b""-hydroxyprogesterone"	no	endoplasmic reticulum|cytosol	C21-steroid hormone biosynthesis and metabolism	RE2772	FALSE	RE2772	Reaction
7078	RE2773	Reaction																RE2773	"O(,2)+progesterone+reduced flavoprotein = 11-deoxycorticosterone+H(,2)O+oxidized flavoprotein"	no	endoplasmic reticulum	C21-steroid hormone biosynthesis and metabolism	RE2773	FALSE	RE2773	Reaction
6054	ATP citrate synthase	Enzyme										2.3.3.8	ATP citrate synthase					2.3.3.8						FALSE	2.3.3.8	Enzyme
7079	RE2781	Reaction																RE2781	"O(,2)+tyramine+reduced flavoprotein = dopamine+H(,2)O+oxidized flavoprotein"	no	endoplasmic reticulum|cytosol|peroxisomes	Tyrosine metabolism	RE2781	FALSE	RE2781	Reaction
7080	RE2799	Reaction																RE2799	"NADP('+)+prostaglandin F(,2""a"") = NADPH+prostaglandin H(,2)+H('+)"	yes	cytosol	Prostaglandin formation from arachidonate	RE2799	FALSE	RE2799	Reaction
7081	RE2888	Reaction																RE2888	"H(,2)O(,2)+H('+)+urate = alloxan+urea"	yes	cytosol|extracellular|nucleus	Purine metabolism	RE2888	FALSE	RE2888	Reaction
6058	Hydroxymethylbilane synthase	Enzyme										2.5.1.61	Hydroxymethylbilane synthase					2.5.1.61						FALSE	2.5.1.61	Enzyme
7082	RE2973	Reaction																RE2973	"ATP+1-phosphatidyl-`myo`-inositol 5-phosphate = ADP+H('+)+1-phosphatidyl-`myo`-inositol 3,5-bisphosphate"	yes	Golgi apparatus|endoplasmic reticulum|cytosol|nucleus	Phosphatidylinositol phosphate metabolism	RE2973	FALSE	RE2973	Reaction
7083	RE3011	Reaction																RE3011	"NAD('+)+20-hydroxy-leukotriene B(,4) = NADH+H('+)+20-oxo-leukotriene B(,4)"	yes	endoplasmic reticulum|mitochondria	Leukotriene metabolism	RE3011	FALSE	RE3011	Reaction
6059	Hexokinase	Enzyme										2.7.1.1	Hexokinase					2.7.1.1						FALSE	2.7.1.1	Enzyme
6060	Diacylglycerol kinase	Enzyme										2.7.1.107	Diacylglycerol kinase					2.7.1.107						FALSE	2.7.1.107	Enzyme
7085	RE3014	Reaction																RE3014	"NADPH+O(,2)+H('+)+20-hydroxy-leukotriene B(,4) = H(,2)O+NADP('+)+20-dihydroxyleukotriene B(,4)"	no	endoplasmic reticulum|cytosol	Leukotriene metabolism	RE3014	FALSE	RE3014	Reaction
6061	Phosphatidylinositol 3-kinase	Enzyme										2.7.1.137	Phosphatidylinositol 3-kinase					2.7.1.137						FALSE	2.7.1.137	Enzyme
7086	RE3040	Reaction																RE3040	"H(,2)O+5(`S`),6(`S`)-epoxy-15(`S`)-hydroxy-7`E`,9`E`,11`Z`,13`E`-eicosatetraenoic acid anion = lipoxin A(,4)"	yes	endoplasmic reticulum|cytosol|peroxisomes	Arachidonic acid metabolism	RE3040	FALSE	RE3040	Reaction
6063	"Phosphatidylinositol-4,5-bisphosphate 3-kinase."	Enzyme										2.7.1.153	"Phosphatidylinositol-4,5-bisphosphate 3-kinase."					2.7.1.153						FALSE	2.7.1.153	Enzyme
7087	RE3042	Reaction																RE3042	"arachidonate+O(,2)+reduced acceptor = acceptor+H(,2)O+15(`R`)-Hydroxy-(5`Z`,8`Z`,11`Z`,13`E`)-eicosatetraenoate"	no	endoplasmic reticulum|cytosol|nucleus	Arachidonic acid metabolism	RE3042	FALSE	RE3042	Reaction
7088	RE3062	Reaction																RE3062	"O(,2)+L-tyrosine+tetrahydrobiopterin = H(,2)O+L-dopa+7,8-dihydrobiopterin"	no	cytosol	Tyrosine metabolism	RE3062	FALSE	RE3062	Reaction
6064	Pyridoxal kinase	Enzyme										2.7.1.35	Pyridoxal kinase					2.7.1.35						FALSE	2.7.1.35	Enzyme
7089	RE3063	Reaction																RE3063	2 NADPH+2 H('+)+6-pyruvoyltetrahydropterin = 2 NADP('+)+tetrahydrobiopterin	yes	cytosol	Biopterin metabolism	RE3063	FALSE	RE3063	Reaction
6065	Fucokinase	Enzyme										2.7.1.52	Fucokinase					2.7.1.52						FALSE	2.7.1.52	Enzyme
7090	RE3095	Reaction																RE3095	"dopamine+H(,2)O(,2) = 2 H(,2)O+dopamine `o`-quinone"	yes	lysosomes|cytosol|peroxisomes	Tyrosine metabolism	RE3095	FALSE	RE3095	Reaction
7091	RE3096	Reaction																RE3096	"H(,2)O(,2)+dopamine `o`-quinone = 2 H(,2)O+H('+)+dopaminochrome"	yes	lysosomes|cytosol|peroxisomes	Tyrosine metabolism	RE3096	FALSE	RE3096	Reaction
7093	RE3273	Reaction																RE3273	"H(,2)O+L-""a""-Phosphatidylinositol = `myo`-inositol+phosphatidate+H('+)"	yes	Golgi apparatus|endoplasmic reticulum|cytosol	Phosphatidylinositol phosphate metabolism	RE3273	FALSE	RE3273	Reaction
7094	RE3286	Reaction																RE3286	"arachidonate+FADH(,2)+O(,2) = FAD+H(,2)O+5,6-epoxy-(8Z,11Z,14Z)-eicosatrienoic acid"	no	endoplasmic reticulum|cytosol	Arachidonic acid metabolism	RE3286	FALSE	RE3286	Reaction
7095	RE3287	Reaction																RE3287	"arachidonate+FADH(,2)+O(,2) = FAD+H(,2)O+11,12-epoxy-(5`Z`,8`Z`,14`Z`)-eicosatrienoate"	no	endoplasmic reticulum|cytosol	Arachidonic acid metabolism	RE3287	FALSE	RE3287	Reaction
7096	RE3288	Reaction																RE3288	"arachidonate+FADH(,2)+O(,2) = FAD+H(,2)O+8,9-epoxy-(5Z,11Z,14Z)-eicosatrienoic acid"	no	endoplasmic reticulum|cytosol	Arachidonic acid metabolism	RE3288	FALSE	RE3288	Reaction
7097	RE3289	Reaction																RE3289	"arachidonate+FADH(,2)+O(,2) = FAD+H(,2)O+14,15-epoxy-(5`Z`,8`Z`,11`Z`)-eicosatrienoate"	no	endoplasmic reticulum|cytosol	Arachidonic acid metabolism	RE3289	FALSE	RE3289	Reaction
7098	RE3301	Reaction																RE3301	"H(,2)O+L-""a""-Phosphatidylserine = phosphatidate+H('+)+L-serine"	yes	Golgi apparatus|endoplasmic reticulum|cytosol	Glycerophospholipid metabolism	RE3301	FALSE	RE3301	Reaction
7099	RE3308	Reaction																RE3308	"NADPH+H('+)+5-oxo-6-`trans`-leukotriene B(,4) = NADP('+)+6,7-dihydro-5-oxo-leukotriene B(,4)"	yes	endoplasmic reticulum|cytosol|mitochondria|peroxisomes	Leukotriene metabolism	RE3308	FALSE	RE3308	Reaction
7100	RE3310	Reaction																RE3310	"NADP('+)+6,7-dihydro-leukotriene B(,4) = NADPH+H('+)+6,7-dihydro-5-oxo-leukotriene B(,4)"	yes	endoplasmic reticulum|cytosol	Leukotriene metabolism	RE3310	FALSE	RE3310	Reaction
7101	RE3311	Reaction																RE3311	"NADPH+H('+)+5-oxo-6`E`-12-`epi`-LTB(,4) = NADP('+)+6,7-dihydro-5-oxo-12-`epi`-LTB(,4)"	yes	endoplasmic reticulum|cytosol|mitochondria|peroxisomes	Leukotriene metabolism	RE3311	FALSE	RE3311	Reaction
7102	RE3314	Reaction																RE3314	"NADP('+)+6,7-dihydro-12-`epi`-LTB(,4) = NADPH+H('+)+6,7-dihydro-5-oxo-12-`epi`-LTB(,4)"	yes	endoplasmic reticulum|cytosol	Leukotriene metabolism	RE3314	FALSE	RE3314	Reaction
7103	RE3332	Reaction																RE3332	"2 glutathione+9-HpODE = H(,2)O+Oxidized glutathione+9-hydroxyoctadecadienoate"	yes	cytosol|extracellular|mitochondria	Linoleate metabolism	RE3332	FALSE	RE3332	Reaction
7104	RE3333	Reaction																RE3333	"reduced acceptor+9-HpODE = acceptor+H(,2)O+9-hydroxyoctadecadienoate"	yes	endoplasmic reticulum|cytosol	Linoleate metabolism	RE3333	FALSE	RE3333	Reaction
6081	UDP-glucose--hexose-1-phosphate uridylyltransferase	Enzyme										2.7.7.12	UDP-glucose--hexose-1-phosphate uridylyltransferase					2.7.7.12						FALSE	2.7.7.12	Enzyme
7106	RE3483	Reaction																RE3483	"NAD('+)+prostaglandin E(,1) = NADH+H('+)+15-oxo-PGE(,1)"	yes	cytosol	Prostaglandin formation from dihomo gama-linoleic acid	RE3483	FALSE	RE3483	Reaction
6082	Fucose-1-phosphate guanylyltransferase	Enzyme										2.7.7.30	Fucose-1-phosphate guanylyltransferase					2.7.7.30						FALSE	2.7.7.30	Enzyme
6083	Phosphatidate cytidylyltransferase	Enzyme										2.7.7.41	Phosphatidate cytidylyltransferase					2.7.7.41						FALSE	2.7.7.41	Enzyme
7107	RE3488	Reaction																RE3488	"O(,2)+timnodonate = 15(`R`)-hydroperoxy-EPE"	no	endoplasmic reticulum|cytosol|nucleus|peroxisomes	Putative anti-Inflammatory metabolites formation from EPA	RE3488	FALSE	RE3488	Reaction
7108	RE3489	Reaction																RE3489	"reduced acceptor+15(`R`)-hydroperoxy-EPE = acceptor+H(,2)O+15(`R`)-HEPE"	yes	endoplasmic reticulum|cytosol|nucleus	Putative anti-Inflammatory metabolites formation from EPA	RE3489	FALSE	RE3489	Reaction
7109	RE3496	Reaction																RE3496	"PGH(,3) = prostaglandin E(,3)"	yes	cytosol|nucleus	Putative anti-Inflammatory metabolites formation from EPA	RE3496	FALSE	RE3496	Reaction
7110	RE3497	Reaction																RE3497	"2 O(,2)+reduced acceptor+timnodonate = acceptor+H(,2)O+PGH(,3)"	no	endoplasmic reticulum|cytosol|nucleus	Putative anti-Inflammatory metabolites formation from EPA	RE3497	FALSE	RE3497	Reaction
7111	RE3504	Reaction																RE3504	"O(,2)+reduced acceptor+timnodonate = acceptor+H(,2)O+18`R`-HEPE"	no	endoplasmic reticulum|cytosol|nucleus	Putative anti-Inflammatory metabolites formation from EPA	RE3504	FALSE	RE3504	Reaction
7112	RE3505	Reaction																RE3505	"O(,2)+reduced acceptor+timnodonate = acceptor+H(,2)O+11`R`-HEPE"	no	endoplasmic reticulum|cytosol|nucleus|peroxisomes	Putative anti-Inflammatory metabolites formation from EPA	RE3505	FALSE	RE3505	Reaction
7113	RE3553	Reaction																RE3553	"NAD('+)+prostaglandin E(,1) = NADH+prostaglandin E(,2)+H('+)"	yes	cytosol	Prostaglandin formation from arachidonate	RE3553	FALSE	RE3553	Reaction
7114	RE3571	Reaction																RE3571	"2 O(,2)+(8`Z`,11`Z`,14`Z`)-eicosatrienoic acid = prostaglandin G(,1)"	no	endoplasmic reticulum|cytosol	Prostaglandin formation from dihomo gama-linoleic acid	RE3571	FALSE	RE3571	Reaction
7115	RE3587	Reaction																RE3587	"prostaglandin H(,1) = prostaglandin E(,1)"	yes	cytosol|nucleus	Prostaglandin formation from dihomo gama-linoleic acid	RE3587	FALSE	RE3587	Reaction
7116	RE3588	Reaction																RE3588	"reduced acceptor+prostaglandin G(,1) = acceptor+H(,2)O+prostaglandin H(,1)"	yes	endoplasmic reticulum|cytosol	Prostaglandin formation from dihomo gama-linoleic acid	RE3588	FALSE	RE3588	Reaction
7117	RE3596	Reaction																RE3596	"NADPH+H('+)+12-oxo-20-carboxy-leukotriene B(,4) = NADP('+)+12-oxo-10,11-dihydro-20-COOH-LTB(,4)"	yes	cytosol|mitochondria|peroxisomes	Leukotriene metabolism	RE3596	FALSE	RE3596	Reaction
7118	RE3646	Reaction																RE3646	"arachidonate+NADPH+O(,2)+H('+) = H(,2)O+NADP('+)+8-hydroxyeicosatetraenoate"	no	endoplasmic reticulum|cytosol	Arachidonic acid metabolism	RE3646	FALSE	RE3646	Reaction
7119	RE3647	Reaction																RE3647	"arachidonate+NADPH+O(,2)+H('+) = H(,2)O+NADP('+)+11-hydroxyeicosatetraenoate"	no	endoplasmic reticulum|cytosol	Arachidonic acid metabolism	RE3647	FALSE	RE3647	Reaction
7120	RE3648	Reaction																RE3648	"arachidonate+NADPH+O(,2)+H('+) = H(,2)O+NADP('+)+9-HETE"	no	endoplasmic reticulum|cytosol	Arachidonic acid metabolism	RE3648	FALSE	RE3648	Reaction
7121	RE3649	Reaction																RE3649	"arachidonate+NADPH+O(,2)+H('+) = H(,2)O+NADP('+)+13-HETE"	no	endoplasmic reticulum|cytosol	Arachidonic acid metabolism	RE3649	FALSE	RE3649	Reaction
7122	RE3650	Reaction																RE3650	"arachidonate+NADPH+O(,2)+H('+) = H(,2)O+NADP('+)+7-HETE"	no	endoplasmic reticulum|cytosol	Arachidonic acid metabolism	RE3650	FALSE	RE3650	Reaction
7123	RE3651	Reaction																RE3651	"arachidonate+NADPH+O(,2)+H('+) = H(,2)O+NADP('+)+10-HETE"	no	endoplasmic reticulum|cytosol	Arachidonic acid metabolism	RE3651	FALSE	RE3651	Reaction
7124	RE3653	Reaction																RE3653	"arachidonate+NADPH+O(,2)+H('+) = H(,2)O+NADP('+)+18-HETE"	no	endoplasmic reticulum|cytosol	Arachidonic acid metabolism	RE3653	FALSE	RE3653	Reaction
7125	RE3654	Reaction																RE3654	"arachidonate+NADPH+O(,2)+H('+) = H(,2)O+NADP('+)+17-HETE"	no	endoplasmic reticulum|cytosol	Arachidonic acid metabolism	RE3654	FALSE	RE3654	Reaction
7126	RN0020	Reaction																RN0020	"Benzpyrene+NADPH+Oxygen+H+=Benzo[a]pyrene-2,3-oxide +NADP++H2O"	no	endoplasmic reticulum|cytosol	Xenobiotics metabolism	RN0020	FALSE	RN0020	Reaction
7127	RN0027	Reaction																RN0027	"7,12-Dimethylbenz[a]anthracene+NADPH+Oxygen+H+=7,12-Dimethylbenz[a]anthracene-3,4-oxide +NADP++H2O"	no	endoplasmic reticulum|cytosol	Xenobiotics metabolism	RN0027	FALSE	RN0027	Reaction
6104	EPHX1	Gene												"epoxide hydrolase 1, microsomal (xenobiotic)"	2052	endoplasmic reticulum|microsome|membrane|integral to membrane	EPHX1	2052						FALSE	2052	Gene
7128	RN0029	Reaction																RN0029	"7,12-Dimethylbenz[a]anthracene-3,4-diol+NADPH+Oxygen+H+=7,12-Dimethylbenz[a]anthracene-3,4-diol-1,2-epoxide +NADP++H2O"	no	endoplasmic reticulum|cytosol	Xenobiotics metabolism	RN0029	FALSE	RN0029	Reaction
6105	EPHX2	Gene												"epoxide hydrolase 2, cytoplasmic"	2053	soluble fraction|cytoplasm|peroxisome|cytosol	EPHX2	2053						FALSE	2053	Gene
7129	RN0030	Reaction																RN0030	"Dibenzo[a,l]pyrene+NADPH+Oxygen+H+=Dibenzo[a,l]pyrene-11,12-epoxide +NADP++H2O"	no	endoplasmic reticulum|cytosol	Xenobiotics metabolism	RN0030	FALSE	RN0030	Reaction
7130	RN0032	Reaction																RN0032	"Dibenzo[a,l]pyrene-11,12-diol+NADPH+Oxygen+H+=Dibenzo[a,l]pyrene-11,12-diol-13,14-epoxide +NADP++H2O"	no	endoplasmic reticulum|cytosol	Xenobiotics metabolism	RN0032	FALSE	RN0032	Reaction
6112	ALAD	Gene												"aminolevulinate, delta-, dehydratase"	210	cytosol	ALAD	210						FALSE	210	Gene
