# Supplementary material for: Isorhamnetin Exhibits Hypoglycemic Activity and Targets PI3K/AKT and COX-2 Pathways in Type 1 Diabetes
Source: Nutrients. 2025 Oct 11;17(20):3201. doi: 10.3390/nu17203201 (PMC12567359; doi:10.3390/nu17203201)
Supplement: Supplementary file 1 [file nutrients-17-03201-s001.zip › Table_S4_Edge_Table.csv]

Table S4: Edge table for the compound�Creaction�Cenzyme�Cgene network
SUID	canonicalName	direction	interaction	name	selected	shared interaction	shared name
7151	1.1.1.41 (Enzyme-Gene) 3420	undirected	Enzyme-Gene	1.1.1.41 (Enzyme-Gene) 3420	FALSE	Enzyme-Gene	1.1.1.41 (Enzyme-Gene) 3420
8175	RE3062 (Reaction-Compound) C00355	directed	Reaction-Compound	RE3062 (Reaction-Compound) C00355	FALSE	Reaction-Compound	RE3062 (Reaction-Compound) C00355
7152	1.1.1.41 (Enzyme-Gene) 3421	undirected	Enzyme-Gene	1.1.1.41 (Enzyme-Gene) 3421	FALSE	Enzyme-Gene	1.1.1.41 (Enzyme-Gene) 3421
8176	C00366 (Compound-Reaction) R02103	bidirectional	Compound-Reaction	C00366 (Compound-Reaction) R02103	FALSE	Compound-Reaction	C00366 (Compound-Reaction) R02103
7153	1.1.1.42 (Enzyme-Gene) 3417	undirected	Enzyme-Gene	1.1.1.42 (Enzyme-Gene) 3417	FALSE	Enzyme-Gene	1.1.1.42 (Enzyme-Gene) 3417
8177	C00366 (Compound-Reaction) R02106	directed	Compound-Reaction	C00366 (Compound-Reaction) R02106	FALSE	Compound-Reaction	C00366 (Compound-Reaction) R02106
7154	1.1.1.42 (Enzyme-Gene) 3418	undirected	Enzyme-Gene	1.1.1.42 (Enzyme-Gene) 3418	FALSE	Enzyme-Gene	1.1.1.42 (Enzyme-Gene) 3418
8178	R02107 (Reaction-Compound) C00366	directed	Reaction-Compound	R02107 (Reaction-Compound) C00366	FALSE	Reaction-Compound	R02107 (Reaction-Compound) C00366
8179	C00366 (Compound-Reaction) RE2888	bidirectional	Compound-Reaction	C00366 (Compound-Reaction) RE2888	FALSE	Compound-Reaction	C00366 (Compound-Reaction) RE2888
7155	1.1.1.50 (Enzyme-Gene) 1109	undirected	Enzyme-Gene	1.1.1.50 (Enzyme-Gene) 1109	FALSE	Enzyme-Gene	1.1.1.50 (Enzyme-Gene) 1109
8182	C00385 (Compound-Reaction) R02103	bidirectional	Compound-Reaction	C00385 (Compound-Reaction) R02103	FALSE	Compound-Reaction	C00385 (Compound-Reaction) R02103
8183	C00385 (Compound-Reaction) R02107	directed	Compound-Reaction	C00385 (Compound-Reaction) R02107	FALSE	Compound-Reaction	C00385 (Compound-Reaction) R02107
8184	C00410 (Compound-Reaction) RE2770	directed	Compound-Reaction	C00410 (Compound-Reaction) RE2770	FALSE	Compound-Reaction	C00410 (Compound-Reaction) RE2770
8185	C00410 (Compound-Reaction) RE2771	directed	Compound-Reaction	C00410 (Compound-Reaction) RE2771	FALSE	Compound-Reaction	C00410 (Compound-Reaction) RE2771
8186	C00410 (Compound-Reaction) RE2772	directed	Compound-Reaction	C00410 (Compound-Reaction) RE2772	FALSE	Compound-Reaction	C00410 (Compound-Reaction) RE2772
8187	C00410 (Compound-Reaction) RE2773	directed	Compound-Reaction	C00410 (Compound-Reaction) RE2773	FALSE	Compound-Reaction	C00410 (Compound-Reaction) RE2773
8188	R01310 (Reaction-Compound) C00416	directed	Reaction-Compound	R01310 (Reaction-Compound) C00416	FALSE	Reaction-Compound	R01310 (Reaction-Compound) C00416
8189	C00416 (Compound-Reaction) R01799	directed	Compound-Reaction	C00416 (Compound-Reaction) R01799	FALSE	Compound-Reaction	C00416 (Compound-Reaction) R01799
8190	R02051 (Reaction-Compound) C00416	directed	Reaction-Compound	R02051 (Reaction-Compound) C00416	FALSE	Reaction-Compound	R02051 (Reaction-Compound) C00416
8191	C00416 (Compound-Reaction) R02239	directed	Compound-Reaction	C00416 (Compound-Reaction) R02239	FALSE	Compound-Reaction	C00416 (Compound-Reaction) R02239
8192	R02240 (Reaction-Compound) C00416	directed	Reaction-Compound	R02240 (Reaction-Compound) C00416	FALSE	Reaction-Compound	R02240 (Reaction-Compound) C00416
8193	C00416 (Compound-Reaction) R02241	directed	Compound-Reaction	C00416 (Compound-Reaction) R02241	FALSE	Compound-Reaction	C00416 (Compound-Reaction) R02241
7170	1.11.1.9 (Enzyme-Gene) 257202	undirected	Enzyme-Gene	1.11.1.9 (Enzyme-Gene) 257202	FALSE	Enzyme-Gene	1.11.1.9 (Enzyme-Gene) 257202
8194	R02760 (Reaction-Compound) C00416	directed	Reaction-Compound	R02760 (Reaction-Compound) C00416	FALSE	Reaction-Compound	R02760 (Reaction-Compound) C00416
7171	1.11.1.9 (Enzyme-Gene) 2876	undirected	Enzyme-Gene	1.11.1.9 (Enzyme-Gene) 2876	FALSE	Enzyme-Gene	1.11.1.9 (Enzyme-Gene) 2876
8195	C00416 (Compound-Reaction) R07398	bidirectional	Compound-Reaction	C00416 (Compound-Reaction) R07398	FALSE	Compound-Reaction	C00416 (Compound-Reaction) R07398
7172	1.11.1.9 (Enzyme-Gene) 2877	undirected	Enzyme-Gene	1.11.1.9 (Enzyme-Gene) 2877	FALSE	Enzyme-Gene	1.11.1.9 (Enzyme-Gene) 2877
8196	C00416 (Compound-Reaction) RE3273	bidirectional	Compound-Reaction	C00416 (Compound-Reaction) RE3273	FALSE	Compound-Reaction	C00416 (Compound-Reaction) RE3273
7173	1.11.1.9 (Enzyme-Gene) 2878	undirected	Enzyme-Gene	1.11.1.9 (Enzyme-Gene) 2878	FALSE	Enzyme-Gene	1.11.1.9 (Enzyme-Gene) 2878
8197	C00416 (Compound-Reaction) RE3301	bidirectional	Compound-Reaction	C00416 (Compound-Reaction) RE3301	FALSE	Compound-Reaction	C00416 (Compound-Reaction) RE3301
7174	1.11.1.9 (Enzyme-Gene) 2879	undirected	Enzyme-Gene	1.11.1.9 (Enzyme-Gene) 2879	FALSE	Enzyme-Gene	1.11.1.9 (Enzyme-Gene) 2879
8198	C00417 (Compound-Reaction) R01325	bidirectional	Compound-Reaction	C00417 (Compound-Reaction) R01325	FALSE	Compound-Reaction	C00417 (Compound-Reaction) R01325
7175	1.11.1.9 (Enzyme-Gene) 2880	undirected	Enzyme-Gene	1.11.1.9 (Enzyme-Gene) 2880	FALSE	Enzyme-Gene	1.11.1.9 (Enzyme-Gene) 2880
8199	C00417 (Compound-Reaction) R01900	bidirectional	Compound-Reaction	C00417 (Compound-Reaction) R01900	FALSE	Compound-Reaction	C00417 (Compound-Reaction) R01900
7176	1.11.1.9 (Enzyme-Gene) 2882	undirected	Enzyme-Gene	1.11.1.9 (Enzyme-Gene) 2882	FALSE	Enzyme-Gene	1.11.1.9 (Enzyme-Gene) 2882
8200	C00427 (Compound-Reaction) R00073	directed	Compound-Reaction	C00427 (Compound-Reaction) R00073	FALSE	Compound-Reaction	C00427 (Compound-Reaction) R00073
7177	1.13.11.34 (Enzyme-Gene) 240	undirected	Enzyme-Gene	1.13.11.34 (Enzyme-Gene) 240	FALSE	Enzyme-Gene	1.13.11.34 (Enzyme-Gene) 240
8201	C00427 (Compound-Reaction) R02265	bidirectional	Compound-Reaction	C00427 (Compound-Reaction) R02265	FALSE	Compound-Reaction	C00427 (Compound-Reaction) R02265
7178	1.14.11.8 (Enzyme-Gene) 55217	undirected	Enzyme-Gene	1.14.11.8 (Enzyme-Gene) 55217	FALSE	Enzyme-Gene	1.14.11.8 (Enzyme-Gene) 55217
8202	C00427 (Compound-Reaction) R02266	bidirectional	Compound-Reaction	C00427 (Compound-Reaction) R02266	FALSE	Compound-Reaction	C00427 (Compound-Reaction) R02266
8203	C00427 (Compound-Reaction) R02268	bidirectional	Compound-Reaction	C00427 (Compound-Reaction) R02268	FALSE	Compound-Reaction	C00427 (Compound-Reaction) R02268
7179	1.14.13.13 (Enzyme-Gene) 1594	undirected	Enzyme-Gene	1.14.13.13 (Enzyme-Gene) 1594	FALSE	Enzyme-Gene	1.14.13.13 (Enzyme-Gene) 1594
8204	C00427 (Compound-Reaction) RE2799	bidirectional	Compound-Reaction	C00427 (Compound-Reaction) RE2799	FALSE	Compound-Reaction	C00427 (Compound-Reaction) RE2799
7180	1.14.13.30 (Enzyme-Gene) 126410	undirected	Enzyme-Gene	1.14.13.30 (Enzyme-Gene) 126410	FALSE	Enzyme-Gene	1.14.13.30 (Enzyme-Gene) 126410
7181	1.14.13.30 (Enzyme-Gene) 4051	undirected	Enzyme-Gene	1.14.13.30 (Enzyme-Gene) 4051	FALSE	Enzyme-Gene	1.14.13.30 (Enzyme-Gene) 4051
8205	C00430 (Compound-Reaction) R00036	directed	Compound-Reaction	C00430 (Compound-Reaction) R00036	FALSE	Compound-Reaction	C00430 (Compound-Reaction) R00036
7182	1.14.13.30 (Enzyme-Gene) 8529	undirected	Enzyme-Gene	1.14.13.30 (Enzyme-Gene) 8529	FALSE	Enzyme-Gene	1.14.13.30 (Enzyme-Gene) 8529
8206	C00446 (Compound-Reaction) R00955	bidirectional	Compound-Reaction	C00446 (Compound-Reaction) R00955	FALSE	Compound-Reaction	C00446 (Compound-Reaction) R00955
8210	C00483 (Compound-Reaction) RE2781	directed	Compound-Reaction	C00483 (Compound-Reaction) RE2781	FALSE	Compound-Reaction	C00483 (Compound-Reaction) RE2781
8211	R03683 (Reaction-Compound) C00500	directed	Reaction-Compound	R03683 (Reaction-Compound) C00500	FALSE	Reaction-Compound	R03683 (Reaction-Compound) C00500
8221	C00577 (Compound-Reaction) R01036	bidirectional	Compound-Reaction	C00577 (Compound-Reaction) R01036	FALSE	Compound-Reaction	C00577 (Compound-Reaction) R01036
8222	C00577 (Compound-Reaction) R01041	bidirectional	Compound-Reaction	C00577 (Compound-Reaction) R01041	FALSE	Compound-Reaction	C00577 (Compound-Reaction) R01041
8224	C00584 (Compound-Reaction) R02265	bidirectional	Compound-Reaction	C00584 (Compound-Reaction) R02265	FALSE	Compound-Reaction	C00584 (Compound-Reaction) R02265
8226	C00584 (Compound-Reaction) R02581	bidirectional	Compound-Reaction	C00584 (Compound-Reaction) R02581	FALSE	Compound-Reaction	C00584 (Compound-Reaction) R02581
8227	C00584 (Compound-Reaction) RE2067	bidirectional	Compound-Reaction	C00584 (Compound-Reaction) RE2067	FALSE	Compound-Reaction	C00584 (Compound-Reaction) RE2067
8228	C00584 (Compound-Reaction) RE2068	bidirectional	Compound-Reaction	C00584 (Compound-Reaction) RE2068	FALSE	Compound-Reaction	C00584 (Compound-Reaction) RE2068
8229	C00584 (Compound-Reaction) RE3553	bidirectional	Compound-Reaction	C00584 (Compound-Reaction) RE3553	FALSE	Compound-Reaction	C00584 (Compound-Reaction) RE3553
8232	C00627 (Compound-Reaction) R00278	directed	Compound-Reaction	C00627 (Compound-Reaction) R00278	FALSE	Compound-Reaction	C00627 (Compound-Reaction) R00278
7209	1.14.16.1 (Enzyme-Gene) 5053	undirected	Enzyme-Gene	1.14.16.1 (Enzyme-Gene) 5053	FALSE	Enzyme-Gene	1.14.16.1 (Enzyme-Gene) 5053
8233	C00636 (Compound-Reaction) R01818	bidirectional	Compound-Reaction	C00636 (Compound-Reaction) R01818	FALSE	Compound-Reaction	C00636 (Compound-Reaction) R01818
7210	1.14.16.2 (Enzyme-Gene) 7054	undirected	Enzyme-Gene	1.14.16.2 (Enzyme-Gene) 7054	FALSE	Enzyme-Gene	1.14.16.2 (Enzyme-Gene) 7054
8234	C00639 (Compound-Reaction) R02581	bidirectional	Compound-Reaction	C00639 (Compound-Reaction) R02581	FALSE	Compound-Reaction	C00639 (Compound-Reaction) R02581
7211	1.14.99.1 (Enzyme-Gene) 5742	undirected	Enzyme-Gene	1.14.99.1 (Enzyme-Gene) 5742	FALSE	Enzyme-Gene	1.14.99.1 (Enzyme-Gene) 5742
8235	C00639 (Compound-Reaction) R02684	bidirectional	Compound-Reaction	C00639 (Compound-Reaction) R02684	FALSE	Compound-Reaction	C00639 (Compound-Reaction) R02684
7212	1.14.99.1 (Enzyme-Gene) 5743	undirected	Enzyme-Gene	1.14.99.1 (Enzyme-Gene) 5743	FALSE	Enzyme-Gene	1.14.99.1 (Enzyme-Gene) 5743
8236	C00639 (Compound-Reaction) RE2799	bidirectional	Compound-Reaction	C00639 (Compound-Reaction) RE2799	FALSE	Compound-Reaction	C00639 (Compound-Reaction) RE2799
7213	1.14.99.3 (Enzyme-Gene) 3162	undirected	Enzyme-Gene	1.14.99.3 (Enzyme-Gene) 3162	FALSE	Enzyme-Gene	1.14.99.3 (Enzyme-Gene) 3162
8237	R02239 (Reaction-Compound) C00641	directed	Reaction-Compound	R02239 (Reaction-Compound) C00641	FALSE	Reaction-Compound	R02239 (Reaction-Compound) C00641
7214	1.14.99.3 (Enzyme-Gene) 3163	undirected	Enzyme-Gene	1.14.99.3 (Enzyme-Gene) 3163	FALSE	Enzyme-Gene	1.14.99.3 (Enzyme-Gene) 3163
8238	C00641 (Compound-Reaction) R02240	directed	Compound-Reaction	C00641 (Compound-Reaction) R02240	FALSE	Compound-Reaction	C00641 (Compound-Reaction) R02240
7215	1.17.1.4 (Enzyme-Gene) 7498	undirected	Enzyme-Gene	1.17.1.4 (Enzyme-Gene) 7498	FALSE	Enzyme-Gene	1.17.1.4 (Enzyme-Gene) 7498
8239	C00647 (Compound-Reaction) R00277	directed	Compound-Reaction	C00647 (Compound-Reaction) R00277	FALSE	Compound-Reaction	C00647 (Compound-Reaction) R00277
7216	1.17.3.2 (Enzyme-Gene) 7498	undirected	Enzyme-Gene	1.17.3.2 (Enzyme-Gene) 7498	FALSE	Enzyme-Gene	1.17.3.2 (Enzyme-Gene) 7498
8240	C00668 (Compound-Reaction) R00959	bidirectional	Compound-Reaction	C00668 (Compound-Reaction) R00959	FALSE	Compound-Reaction	C00668 (Compound-Reaction) R00959
8241	R02241 (Reaction-Compound) C00681	directed	Reaction-Compound	R02241 (Reaction-Compound) C00681	FALSE	Reaction-Compound	R02241 (Reaction-Compound) C00681
8242	C00681 (Compound-Reaction) R02760	directed	Compound-Reaction	C00681 (Compound-Reaction) R02760	FALSE	Compound-Reaction	C00681 (Compound-Reaction) R02760
8243	C00696 (Compound-Reaction) R02266	bidirectional	Compound-Reaction	C00696 (Compound-Reaction) R02266	FALSE	Compound-Reaction	C00696 (Compound-Reaction) R02266
8244	C00696 (Compound-Reaction) R02684	bidirectional	Compound-Reaction	C00696 (Compound-Reaction) R02684	FALSE	Compound-Reaction	C00696 (Compound-Reaction) R02684
7221	1.4.3.5 (Enzyme-Gene) 55163	undirected	Enzyme-Gene	1.4.3.5 (Enzyme-Gene) 55163	FALSE	Enzyme-Gene	1.4.3.5 (Enzyme-Gene) 55163
8245	C00696 (Compound-Reaction) R02799	bidirectional	Compound-Reaction	C00696 (Compound-Reaction) R02799	FALSE	Compound-Reaction	C00696 (Compound-Reaction) R02799
7222	1.5.1.34 (Enzyme-Gene) 5860	undirected	Enzyme-Gene	1.5.1.34 (Enzyme-Gene) 5860	FALSE	Enzyme-Gene	1.5.1.34 (Enzyme-Gene) 5860
7223	1.7.3.3 (Enzyme-Gene) 7377	undirected	Enzyme-Gene	1.7.3.3 (Enzyme-Gene) 7377	FALSE	Enzyme-Gene	1.7.3.3 (Enzyme-Gene) 7377
8248	C00794 (Compound-Reaction) R01787	bidirectional	Compound-Reaction	C00794 (Compound-Reaction) R01787	FALSE	Compound-Reaction	C00794 (Compound-Reaction) R01787
7225	2.2.1.1 (Enzyme-Gene) 7086	undirected	Enzyme-Gene	2.2.1.1 (Enzyme-Gene) 7086	FALSE	Enzyme-Gene	2.2.1.1 (Enzyme-Gene) 7086
8249	C00794 (Compound-Reaction) RE1342	bidirectional	Compound-Reaction	C00794 (Compound-Reaction) RE1342	FALSE	Compound-Reaction	C00794 (Compound-Reaction) RE1342
7226	2.2.1.1 (Enzyme-Gene) 8277	undirected	Enzyme-Gene	2.2.1.1 (Enzyme-Gene) 8277	FALSE	Enzyme-Gene	2.2.1.1 (Enzyme-Gene) 8277
8250	C00829 (Compound-Reaction) R07000	directed	Compound-Reaction	C00829 (Compound-Reaction) R07000	FALSE	Compound-Reaction	C00829 (Compound-Reaction) R07000
7227	2.2.1.1 (Enzyme-Gene) 84076	undirected	Enzyme-Gene	2.2.1.1 (Enzyme-Gene) 84076	FALSE	Enzyme-Gene	2.2.1.1 (Enzyme-Gene) 84076
8251	C00829 (Compound-Reaction) R07001	directed	Compound-Reaction	C00829 (Compound-Reaction) R07001	FALSE	Compound-Reaction	C00829 (Compound-Reaction) R07001
8254	R00036 (Reaction-Compound) C00931	directed	Reaction-Compound	R00036 (Reaction-Compound) C00931	FALSE	Reaction-Compound	R00036 (Reaction-Compound) C00931
8255	C00931 (Compound-Reaction) R00084	directed	Compound-Reaction	C00931 (Compound-Reaction) R00084	FALSE	Compound-Reaction	C00931 (Compound-Reaction) R00084
8262	C01019 (Compound-Reaction) R03161	directed	Compound-Reaction	C01019 (Compound-Reaction) R03161	FALSE	Compound-Reaction	C01019 (Compound-Reaction) R03161
8263	R00084 (Reaction-Compound) C01024	directed	Reaction-Compound	R00084 (Reaction-Compound) C01024	FALSE	Reaction-Compound	R00084 (Reaction-Compound) C01024
8265	C01177 (Compound-Reaction) R01185	directed	Compound-Reaction	C01177 (Compound-Reaction) R01185	FALSE	Compound-Reaction	C01177 (Compound-Reaction) R01185
8266	C01177 (Compound-Reaction) R03331	bidirectional	Compound-Reaction	C01177 (Compound-Reaction) R03331	FALSE	Compound-Reaction	C01177 (Compound-Reaction) R03331
8267	C01194 (Compound-Reaction) R03362	directed	Compound-Reaction	C01194 (Compound-Reaction) R03362	FALSE	Compound-Reaction	C01194 (Compound-Reaction) R03362
8268	C01194 (Compound-Reaction) RE3273	bidirectional	Compound-Reaction	C01194 (Compound-Reaction) RE3273	FALSE	Compound-Reaction	C01194 (Compound-Reaction) RE3273
8269	C01225 (Compound-Reaction) R03331	bidirectional	Compound-Reaction	C01225 (Compound-Reaction) R03331	FALSE	Compound-Reaction	C01225 (Compound-Reaction) R03331
8270	R03451 (Reaction-Compound) C01259	directed	Reaction-Compound	R03451 (Reaction-Compound) C01259	FALSE	Reaction-Compound	R03451 (Reaction-Compound) C01259
8273	C01561 (Compound-Reaction) R03610	directed	Compound-Reaction	C01561 (Compound-Reaction) R03610	FALSE	Compound-Reaction	C01561 (Compound-Reaction) R03610
8274	C01595 (Compound-Reaction) R07055	directed	Compound-Reaction	C01595 (Compound-Reaction) R07055	FALSE	Compound-Reaction	C01595 (Compound-Reaction) R07055
8275	C01595 (Compound-Reaction) R07056	directed	Compound-Reaction	C01595 (Compound-Reaction) R07056	FALSE	Compound-Reaction	C01595 (Compound-Reaction) R07056
8276	C01595 (Compound-Reaction) R07057	directed	Compound-Reaction	C01595 (Compound-Reaction) R07057	FALSE	Compound-Reaction	C01595 (Compound-Reaction) R07057
7252	10554 (Gene-Enzyme) 2.3.1.51	undirected	Gene-Enzyme	10554 (Gene-Enzyme) 2.3.1.51	FALSE	Gene-Enzyme	10554 (Gene-Enzyme) 2.3.1.51
8277	C01598 (Compound-Reaction) R03629	directed	Compound-Reaction	C01598 (Compound-Reaction) R03629	FALSE	Compound-Reaction	C01598 (Compound-Reaction) R03629
7253	10555 (Gene-Enzyme) 2.3.1.51	undirected	Gene-Enzyme	10555 (Gene-Enzyme) 2.3.1.51	FALSE	Gene-Enzyme	10555 (Gene-Enzyme) 2.3.1.51
7254	137964 (Gene-Enzyme) 2.3.1.51	undirected	Gene-Enzyme	137964 (Gene-Enzyme) 2.3.1.51	FALSE	Gene-Enzyme	137964 (Gene-Enzyme) 2.3.1.51
7255	2.3.1.51 (Enzyme-Gene) 254531	undirected	Enzyme-Gene	2.3.1.51 (Enzyme-Gene) 254531	FALSE	Enzyme-Gene	2.3.1.51 (Enzyme-Gene) 254531
8279	R03610 (Reaction-Compound) C01673	directed	Reaction-Compound	R03610 (Reaction-Compound) C01673	FALSE	Reaction-Compound	R03610 (Reaction-Compound) C01673
7256	2.3.1.51 (Enzyme-Gene) 55326	undirected	Enzyme-Gene	2.3.1.51 (Enzyme-Gene) 55326	FALSE	Enzyme-Gene	2.3.1.51 (Enzyme-Gene) 55326
8280	C01697 (Compound-Reaction) R01093	bidirectional	Compound-Reaction	C01697 (Compound-Reaction) R01093	FALSE	Compound-Reaction	C01697 (Compound-Reaction) R01093
7257	2.3.1.51 (Enzyme-Gene) 56894	undirected	Enzyme-Gene	2.3.1.51 (Enzyme-Gene) 56894	FALSE	Enzyme-Gene	2.3.1.51 (Enzyme-Gene) 56894
8281	C01697 (Compound-Reaction) R01095	bidirectional	Compound-Reaction	C01697 (Compound-Reaction) R01095	FALSE	Compound-Reaction	C01697 (Compound-Reaction) R01095
7258	2.3.1.51 (Enzyme-Gene) 56895	undirected	Enzyme-Gene	2.3.1.51 (Enzyme-Gene) 56895	FALSE	Enzyme-Gene	2.3.1.51 (Enzyme-Gene) 56895
8282	C01708 (Compound-Reaction) R03683	directed	Compound-Reaction	C01708 (Compound-Reaction) R03683	FALSE	Compound-Reaction	C01708 (Compound-Reaction) R03683
7259	1431 (Gene-Enzyme) 2.3.3.1	undirected	Gene-Enzyme	1431 (Gene-Enzyme) 2.3.3.1	FALSE	Gene-Enzyme	1431 (Gene-Enzyme) 2.3.3.1
7260	2.3.3.8 (Enzyme-Gene) 47	undirected	Enzyme-Gene	2.3.3.8 (Enzyme-Gene) 47	FALSE	Enzyme-Gene	2.3.3.8 (Enzyme-Gene) 47
8285	C02165 (Compound-Reaction) R03866	directed	Compound-Reaction	C02165 (Compound-Reaction) R03866	FALSE	Compound-Reaction	C02165 (Compound-Reaction) R03866
8286	C02198 (Compound-Reaction) R02268	bidirectional	Compound-Reaction	C02198 (Compound-Reaction) R02268	FALSE	Compound-Reaction	C02198 (Compound-Reaction) R02268
8288	C02505 (Compound-Reaction) R00698	bidirectional	Compound-Reaction	C02505 (Compound-Reaction) R00698	FALSE	Compound-Reaction	C02505 (Compound-Reaction) R00698
8292	C02737 (Compound-Reaction) RE3301	bidirectional	Compound-Reaction	C02737 (Compound-Reaction) RE3301	FALSE	Compound-Reaction	C02737 (Compound-Reaction) RE3301
8293	C02985 (Compound-Reaction) R01951	directed	Compound-Reaction	C02985 (Compound-Reaction) R01951	FALSE	Compound-Reaction	C02985 (Compound-Reaction) R01951
8294	R03161 (Reaction-Compound) C02985	directed	Reaction-Compound	R03161 (Reaction-Compound) C02985	FALSE	Reaction-Compound	R03161 (Reaction-Compound) C02985
8295	R07020 (Reaction-Compound) C03012	directed	Reaction-Compound	R07020 (Reaction-Compound) C03012	FALSE	Reaction-Compound	R07020 (Reaction-Compound) C03012
8296	RE2773 (Reaction-Compound) C03205	directed	Reaction-Compound	RE2773 (Reaction-Compound) C03205	FALSE	Reaction-Compound	RE2773 (Reaction-Compound) C03205
8299	C03684 (Compound-Reaction) RE3063	bidirectional	Compound-Reaction	C03684 (Compound-Reaction) RE3063	FALSE	Compound-Reaction	C03684 (Compound-Reaction) RE3063
8300	RE2770 (Reaction-Compound) C03748	directed	Reaction-Compound	RE2770 (Reaction-Compound) C03748	FALSE	Reaction-Compound	RE2770 (Reaction-Compound) C03748
8301	RE2781 (Reaction-Compound) C03758	directed	Reaction-Compound	RE2781 (Reaction-Compound) C03758	FALSE	Reaction-Compound	RE2781 (Reaction-Compound) C03758
8302	C03758 (Compound-Reaction) RE3095	bidirectional	Compound-Reaction	C03758 (Compound-Reaction) RE3095	FALSE	Compound-Reaction	C03758 (Compound-Reaction) RE3095
8303	C03793 (Compound-Reaction) R03451	directed	Compound-Reaction	C03793 (Compound-Reaction) R03451	FALSE	Compound-Reaction	C03793 (Compound-Reaction) R03451
8304	C04244 (Compound-Reaction) R01813	bidirectional	Compound-Reaction	C04244 (Compound-Reaction) R01813	FALSE	Compound-Reaction	C04244 (Compound-Reaction) R01813
8305	C04248 (Compound-Reaction) R07398	bidirectional	Compound-Reaction	C04248 (Compound-Reaction) R07398	FALSE	Compound-Reaction	C04248 (Compound-Reaction) R07398
8306	R03362 (Reaction-Compound) C04549	directed	Reaction-Compound	R03362 (Reaction-Compound) C04549	FALSE	Reaction-Compound	R03362 (Reaction-Compound) C04549
8307	C04637 (Compound-Reaction) R04545	directed	Compound-Reaction	C04637 (Compound-Reaction) R04545	FALSE	Compound-Reaction	C04637 (Compound-Reaction) R04545
8311	C04741 (Compound-Reaction) RE3483	bidirectional	Compound-Reaction	C04741 (Compound-Reaction) RE3483	FALSE	Compound-Reaction	C04741 (Compound-Reaction) RE3483
8312	C04741 (Compound-Reaction) RE3553	bidirectional	Compound-Reaction	C04741 (Compound-Reaction) RE3553	FALSE	Compound-Reaction	C04741 (Compound-Reaction) RE3553
8313	C04741 (Compound-Reaction) RE3587	bidirectional	Compound-Reaction	C04741 (Compound-Reaction) RE3587	FALSE	Compound-Reaction	C04741 (Compound-Reaction) RE3587
8314	R03866 (Reaction-Compound) C04853	directed	Reaction-Compound	R03866 (Reaction-Compound) C04853	FALSE	Reaction-Compound	R03866 (Reaction-Compound) C04853
8315	C04853 (Compound-Reaction) RE3011	bidirectional	Compound-Reaction	C04853 (Compound-Reaction) RE3011	FALSE	Compound-Reaction	C04853 (Compound-Reaction) RE3011
8316	C04853 (Compound-Reaction) RE3014	directed	Compound-Reaction	C04853 (Compound-Reaction) RE3014	FALSE	Compound-Reaction	C04853 (Compound-Reaction) RE3014
8321	C05345 (Compound-Reaction) R01819	bidirectional	Compound-Reaction	C05345 (Compound-Reaction) R01819	FALSE	Compound-Reaction	C05345 (Compound-Reaction) R01819
8322	C05379 (Compound-Reaction) R01899	bidirectional	Compound-Reaction	C05379 (Compound-Reaction) R01899	FALSE	Compound-Reaction	C05379 (Compound-Reaction) R01899
8323	C05382 (Compound-Reaction) R06590	bidirectional	Compound-Reaction	C05382 (Compound-Reaction) R06590	FALSE	Compound-Reaction	C05382 (Compound-Reaction) R06590
7300	2.5.1.61 (Enzyme-Gene) 3145	undirected	Enzyme-Gene	2.5.1.61 (Enzyme-Gene) 3145	FALSE	Enzyme-Gene	2.5.1.61 (Enzyme-Gene) 3145
8324	C05469 (Compound-Reaction) R04829	bidirectional	Compound-Reaction	C05469 (Compound-Reaction) R04829	FALSE	Compound-Reaction	C05469 (Compound-Reaction) R04829
7301	2.7.1.1 (Enzyme-Gene) 3098	undirected	Enzyme-Gene	2.7.1.1 (Enzyme-Gene) 3098	FALSE	Enzyme-Gene	2.7.1.1 (Enzyme-Gene) 3098
8325	C05469 (Compound-Reaction) R04830	bidirectional	Compound-Reaction	C05469 (Compound-Reaction) R04830	FALSE	Compound-Reaction	C05469 (Compound-Reaction) R04830
7302	2.7.1.1 (Enzyme-Gene) 3099	undirected	Enzyme-Gene	2.7.1.1 (Enzyme-Gene) 3099	FALSE	Enzyme-Gene	2.7.1.1 (Enzyme-Gene) 3099
8326	C05470 (Compound-Reaction) R04829	bidirectional	Compound-Reaction	C05470 (Compound-Reaction) R04829	FALSE	Compound-Reaction	C05470 (Compound-Reaction) R04829
7303	2.7.1.1 (Enzyme-Gene) 3101	undirected	Enzyme-Gene	2.7.1.1 (Enzyme-Gene) 3101	FALSE	Enzyme-Gene	2.7.1.1 (Enzyme-Gene) 3101
8327	C05470 (Compound-Reaction) R04830	bidirectional	Compound-Reaction	C05470 (Compound-Reaction) R04830	FALSE	Compound-Reaction	C05470 (Compound-Reaction) R04830
7304	139189 (Gene-Enzyme) 2.7.1.107	undirected	Gene-Enzyme	139189 (Gene-Enzyme) 2.7.1.107	FALSE	Gene-Enzyme	139189 (Gene-Enzyme) 2.7.1.107
7305	1606 (Gene-Enzyme) 2.7.1.107	undirected	Gene-Enzyme	1606 (Gene-Enzyme) 2.7.1.107	FALSE	Gene-Enzyme	1606 (Gene-Enzyme) 2.7.1.107
7306	1607 (Gene-Enzyme) 2.7.1.107	undirected	Gene-Enzyme	1607 (Gene-Enzyme) 2.7.1.107	FALSE	Gene-Enzyme	1607 (Gene-Enzyme) 2.7.1.107
7307	1608 (Gene-Enzyme) 2.7.1.107	undirected	Gene-Enzyme	1608 (Gene-Enzyme) 2.7.1.107	FALSE	Gene-Enzyme	1608 (Gene-Enzyme) 2.7.1.107
8332	R03629 (Reaction-Compound) C05643	directed	Reaction-Compound	R03629 (Reaction-Compound) C05643	FALSE	Reaction-Compound	R03629 (Reaction-Compound) C05643
7308	160851 (Gene-Enzyme) 2.7.1.107	undirected	Gene-Enzyme	160851 (Gene-Enzyme) 2.7.1.107	FALSE	Gene-Enzyme	160851 (Gene-Enzyme) 2.7.1.107
8333	R00073 (Reaction-Compound) C05956	directed	Reaction-Compound	R00073 (Reaction-Compound) C05956	FALSE	Reaction-Compound	R00073 (Reaction-Compound) C05956
7309	1609 (Gene-Enzyme) 2.7.1.107	undirected	Gene-Enzyme	1609 (Gene-Enzyme) 2.7.1.107	FALSE	Gene-Enzyme	1609 (Gene-Enzyme) 2.7.1.107
7310	2.7.1.107 (Enzyme-Gene) 55750	undirected	Enzyme-Gene	2.7.1.107 (Enzyme-Gene) 55750	FALSE	Enzyme-Gene	2.7.1.107 (Enzyme-Gene) 55750
8334	R01590 (Reaction-Compound) C05956	directed	Reaction-Compound	R01590 (Reaction-Compound) C05956	FALSE	Reaction-Compound	R01590 (Reaction-Compound) C05956
7311	2.7.1.107 (Enzyme-Gene) 8525	undirected	Enzyme-Gene	2.7.1.107 (Enzyme-Gene) 8525	FALSE	Enzyme-Gene	2.7.1.107 (Enzyme-Gene) 8525
8335	C05959 (Compound-Reaction) R02799	bidirectional	Compound-Reaction	C05959 (Compound-Reaction) R02799	FALSE	Compound-Reaction	C05959 (Compound-Reaction) R02799
7312	2.7.1.107 (Enzyme-Gene) 8526	undirected	Enzyme-Gene	2.7.1.107 (Enzyme-Gene) 8526	FALSE	Enzyme-Gene	2.7.1.107 (Enzyme-Gene) 8526
8336	C05966 (Compound-Reaction) R07042	bidirectional	Compound-Reaction	C05966 (Compound-Reaction) R07042	FALSE	Compound-Reaction	C05966 (Compound-Reaction) R07042
7313	2.7.1.107 (Enzyme-Gene) 8527	undirected	Enzyme-Gene	2.7.1.107 (Enzyme-Gene) 8527	FALSE	Enzyme-Gene	2.7.1.107 (Enzyme-Gene) 8527
8337	C05966 (Compound-Reaction) R07043	bidirectional	Compound-Reaction	C05966 (Compound-Reaction) R07043	FALSE	Compound-Reaction	C05966 (Compound-Reaction) R07043
7314	2.7.1.107 (Enzyme-Gene) 9162	undirected	Enzyme-Gene	2.7.1.107 (Enzyme-Gene) 9162	FALSE	Enzyme-Gene	2.7.1.107 (Enzyme-Gene) 9162
8338	R04545 (Reaction-Compound) C05981	directed	Reaction-Compound	R04545 (Reaction-Compound) C05981	FALSE	Reaction-Compound	R04545 (Reaction-Compound) C05981
7315	2.7.1.137 (Enzyme-Gene) 5286	undirected	Enzyme-Gene	2.7.1.137 (Enzyme-Gene) 5286	FALSE	Enzyme-Gene	2.7.1.137 (Enzyme-Gene) 5286
7316	2.7.1.137 (Enzyme-Gene) 5287	undirected	Enzyme-Gene	2.7.1.137 (Enzyme-Gene) 5287	FALSE	Enzyme-Gene	2.7.1.137 (Enzyme-Gene) 5287
7317	2.7.1.137 (Enzyme-Gene) 5288	undirected	Enzyme-Gene	2.7.1.137 (Enzyme-Gene) 5288	FALSE	Enzyme-Gene	2.7.1.137 (Enzyme-Gene) 5288
8341	C06205 (Compound-Reaction) R07016	directed	Compound-Reaction	C06205 (Compound-Reaction) R07016	FALSE	Compound-Reaction	C06205 (Compound-Reaction) R07016
7318	2.7.1.137 (Enzyme-Gene) 5289	undirected	Enzyme-Gene	2.7.1.137 (Enzyme-Gene) 5289	FALSE	Enzyme-Gene	2.7.1.137 (Enzyme-Gene) 5289
8342	C06314 (Compound-Reaction) RE1953	bidirectional	Compound-Reaction	C06314 (Compound-Reaction) RE1953	FALSE	Compound-Reaction	C06314 (Compound-Reaction) RE1953
7319	2.7.1.137 (Enzyme-Gene) 5290	undirected	Enzyme-Gene	2.7.1.137 (Enzyme-Gene) 5290	FALSE	Enzyme-Gene	2.7.1.137 (Enzyme-Gene) 5290
8343	C06314 (Compound-Reaction) RE3040	bidirectional	Compound-Reaction	C06314 (Compound-Reaction) RE3040	FALSE	Compound-Reaction	C06314 (Compound-Reaction) RE3040
7320	2.7.1.137 (Enzyme-Gene) 5291	undirected	Enzyme-Gene	2.7.1.137 (Enzyme-Gene) 5291	FALSE	Enzyme-Gene	2.7.1.137 (Enzyme-Gene) 5291
8344	C06439 (Compound-Reaction) RE3496	bidirectional	Compound-Reaction	C06439 (Compound-Reaction) RE3496	FALSE	Compound-Reaction	C06439 (Compound-Reaction) RE3496
7321	2.7.1.137 (Enzyme-Gene) 5294	undirected	Enzyme-Gene	2.7.1.137 (Enzyme-Gene) 5294	FALSE	Enzyme-Gene	2.7.1.137 (Enzyme-Gene) 5294
7323	2.7.1.153 (Enzyme-Gene) 5290	undirected	Enzyme-Gene	2.7.1.153 (Enzyme-Gene) 5290	FALSE	Enzyme-Gene	2.7.1.153 (Enzyme-Gene) 5290
7324	2.7.1.153 (Enzyme-Gene) 5291	undirected	Enzyme-Gene	2.7.1.153 (Enzyme-Gene) 5291	FALSE	Enzyme-Gene	2.7.1.153 (Enzyme-Gene) 5291
7325	2.7.1.153 (Enzyme-Gene) 5293	undirected	Enzyme-Gene	2.7.1.153 (Enzyme-Gene) 5293	FALSE	Enzyme-Gene	2.7.1.153 (Enzyme-Gene) 5293
7326	2.7.1.153 (Enzyme-Gene) 5294	undirected	Enzyme-Gene	2.7.1.153 (Enzyme-Gene) 5294	FALSE	Enzyme-Gene	2.7.1.153 (Enzyme-Gene) 5294
7327	2.7.1.35 (Enzyme-Gene) 8566	undirected	Enzyme-Gene	2.7.1.35 (Enzyme-Gene) 8566	FALSE	Enzyme-Gene	2.7.1.35 (Enzyme-Gene) 8566
8351	C06790 (Compound-Reaction) R07098	directed	Compound-Reaction	C06790 (Compound-Reaction) R07098	FALSE	Compound-Reaction	C06790 (Compound-Reaction) R07098
8352	C06790 (Compound-Reaction) R07099	directed	Compound-Reaction	C06790 (Compound-Reaction) R07099	FALSE	Compound-Reaction	C06790 (Compound-Reaction) R07099
7328	197258 (Gene-Enzyme) 2.7.1.52	undirected	Gene-Enzyme	197258 (Gene-Enzyme) 2.7.1.52	FALSE	Gene-Enzyme	197258 (Gene-Enzyme) 2.7.1.52
8353	C07490 (Compound-Reaction) R07107	directed	Compound-Reaction	C07490 (Compound-Reaction) R07107	FALSE	Compound-Reaction	C07490 (Compound-Reaction) R07107
8354	C07535 (Compound-Reaction) R07079	directed	Compound-Reaction	C07535 (Compound-Reaction) R07079	FALSE	Compound-Reaction	C07535 (Compound-Reaction) R07079
8355	C07535 (Compound-Reaction) R07080	directed	Compound-Reaction	C07535 (Compound-Reaction) R07080	FALSE	Compound-Reaction	C07535 (Compound-Reaction) R07080
8356	C07535 (Compound-Reaction) R07081	directed	Compound-Reaction	C07535 (Compound-Reaction) R07081	FALSE	Compound-Reaction	C07535 (Compound-Reaction) R07081
8357	C07535 (Compound-Reaction) RN0020	directed	Compound-Reaction	C07535 (Compound-Reaction) RN0020	FALSE	Compound-Reaction	C07535 (Compound-Reaction) RN0020
8358	C11036 (Compound-Reaction) R07066	directed	Compound-Reaction	C11036 (Compound-Reaction) R07066	FALSE	Compound-Reaction	C11036 (Compound-Reaction) R07066
8359	C11036 (Compound-Reaction) R07068	directed	Compound-Reaction	C11036 (Compound-Reaction) R07068	FALSE	Compound-Reaction	C11036 (Compound-Reaction) R07068
8360	C11088 (Compound-Reaction) R07112	directed	Compound-Reaction	C11088 (Compound-Reaction) R07112	FALSE	Compound-Reaction	C11088 (Compound-Reaction) R07112
8361	R07098 (Reaction-Compound) C11148	directed	Reaction-Compound	R07098 (Reaction-Compound) C11148	FALSE	Reaction-Compound	R07098 (Reaction-Compound) C11148
8362	R07107 (Reaction-Compound) C11150	directed	Reaction-Compound	R07107 (Reaction-Compound) C11150	FALSE	Reaction-Compound	R07107 (Reaction-Compound) C11150
8363	C11695 (Compound-Reaction) RE2024	directed	Compound-Reaction	C11695 (Compound-Reaction) RE2024	FALSE	Compound-Reaction	C11695 (Compound-Reaction) RE2024
8364	C11713 (Compound-Reaction) R07020	directed	Compound-Reaction	C11713 (Compound-Reaction) R07020	FALSE	Compound-Reaction	C11713 (Compound-Reaction) R07020
8365	R02106 (Reaction-Compound) C11821	directed	Reaction-Compound	R02106 (Reaction-Compound) C11821	FALSE	Reaction-Compound	R02106 (Reaction-Compound) C11821
8366	C12214 (Compound-Reaction) R06590	bidirectional	Compound-Reaction	C12214 (Compound-Reaction) R06590	FALSE	Compound-Reaction	C12214 (Compound-Reaction) R06590
8367	C12215 (Compound-Reaction) R06590	bidirectional	Compound-Reaction	C12215 (Compound-Reaction) R06590	FALSE	Compound-Reaction	C12215 (Compound-Reaction) R06590
8369	R07112 (Reaction-Compound) C13645	directed	Reaction-Compound	R07112 (Reaction-Compound) C13645	FALSE	Reaction-Compound	R07112 (Reaction-Compound) C13645
8370	C13856 (Compound-Reaction) RE2050	directed	Compound-Reaction	C13856 (Compound-Reaction) RE2050	FALSE	Compound-Reaction	C13856 (Compound-Reaction) RE2050
8371	C14039 (Compound-Reaction) R07088	directed	Compound-Reaction	C14039 (Compound-Reaction) R07088	FALSE	Compound-Reaction	C14039 (Compound-Reaction) R07088
8372	C14039 (Compound-Reaction) R07089	directed	Compound-Reaction	C14039 (Compound-Reaction) R07089	FALSE	Compound-Reaction	C14039 (Compound-Reaction) R07089
8373	C14039 (Compound-Reaction) R07090	directed	Compound-Reaction	C14039 (Compound-Reaction) R07090	FALSE	Compound-Reaction	C14039 (Compound-Reaction) R07090
8374	C14040 (Compound-Reaction) R07021	directed	Compound-Reaction	C14040 (Compound-Reaction) R07021	FALSE	Compound-Reaction	C14040 (Compound-Reaction) R07021
8375	C14040 (Compound-Reaction) R07022	directed	Compound-Reaction	C14040 (Compound-Reaction) R07022	FALSE	Compound-Reaction	C14040 (Compound-Reaction) R07022
8376	C14453 (Compound-Reaction) R07075	directed	Compound-Reaction	C14453 (Compound-Reaction) R07075	FALSE	Compound-Reaction	C14453 (Compound-Reaction) R07075
8378	C14556 (Compound-Reaction) R07087	directed	Compound-Reaction	C14556 (Compound-Reaction) R07087	FALSE	Compound-Reaction	C14556 (Compound-Reaction) R07087
8379	R07046 (Reaction-Compound) C14749	directed	Reaction-Compound	R07046 (Reaction-Compound) C14749	FALSE	Reaction-Compound	R07046 (Reaction-Compound) C14749
8380	R07052 (Reaction-Compound) C14768	directed	Reaction-Compound	R07052 (Reaction-Compound) C14768	FALSE	Reaction-Compound	R07052 (Reaction-Compound) C14768
8381	RE3286 (Reaction-Compound) C14768	directed	Reaction-Compound	RE3286 (Reaction-Compound) C14768	FALSE	Reaction-Compound	RE3286 (Reaction-Compound) C14768
8382	R07051 (Reaction-Compound) C14769	directed	Reaction-Compound	R07051 (Reaction-Compound) C14769	FALSE	Reaction-Compound	R07051 (Reaction-Compound) C14769
8383	RE3288 (Reaction-Compound) C14769	directed	Reaction-Compound	RE3288 (Reaction-Compound) C14769	FALSE	Reaction-Compound	RE3288 (Reaction-Compound) C14769
8384	R07050 (Reaction-Compound) C14770	directed	Reaction-Compound	R07050 (Reaction-Compound) C14770	FALSE	Reaction-Compound	R07050 (Reaction-Compound) C14770
8385	RE3287 (Reaction-Compound) C14770	directed	Reaction-Compound	RE3287 (Reaction-Compound) C14770	FALSE	Reaction-Compound	RE3287 (Reaction-Compound) C14770
8386	R07048 (Reaction-Compound) C14771	directed	Reaction-Compound	R07048 (Reaction-Compound) C14771	FALSE	Reaction-Compound	R07048 (Reaction-Compound) C14771
8387	RE3289 (Reaction-Compound) C14771	directed	Reaction-Compound	RE3289 (Reaction-Compound) C14771	FALSE	Reaction-Compound	RE3289 (Reaction-Compound) C14771
8388	R07054 (Reaction-Compound) C14778	directed	Reaction-Compound	R07054 (Reaction-Compound) C14778	FALSE	Reaction-Compound	R07054 (Reaction-Compound) C14778
8389	RE3648 (Reaction-Compound) C14779	directed	Reaction-Compound	RE3648 (Reaction-Compound) C14779	FALSE	Reaction-Compound	RE3648 (Reaction-Compound) C14779
8390	C14781 (Compound-Reaction) R07042	bidirectional	Compound-Reaction	C14781 (Compound-Reaction) R07042	FALSE	Compound-Reaction	C14781 (Compound-Reaction) R07042
8391	C14781 (Compound-Reaction) R07044	bidirectional	Compound-Reaction	C14781 (Compound-Reaction) R07044	FALSE	Compound-Reaction	C14781 (Compound-Reaction) R07044
8392	C14782 (Compound-Reaction) R07044	bidirectional	Compound-Reaction	C14782 (Compound-Reaction) R07044	FALSE	Compound-Reaction	C14782 (Compound-Reaction) R07044
8393	R07016 (Reaction-Compound) C14784	directed	Reaction-Compound	R07016 (Reaction-Compound) C14784	FALSE	Reaction-Compound	R07016 (Reaction-Compound) C14784
8394	R07000 (Reaction-Compound) C14786	directed	Reaction-Compound	R07000 (Reaction-Compound) C14786	FALSE	Reaction-Compound	R07000 (Reaction-Compound) C14786
8395	R07001 (Reaction-Compound) C14787	directed	Reaction-Compound	R07001 (Reaction-Compound) C14787	FALSE	Reaction-Compound	R07001 (Reaction-Compound) C14787
8396	R07022 (Reaction-Compound) C14800	directed	Reaction-Compound	R07022 (Reaction-Compound) C14800	FALSE	Reaction-Compound	R07022 (Reaction-Compound) C14800
8397	R07021 (Reaction-Compound) C14802	directed	Reaction-Compound	R07021 (Reaction-Compound) C14802	FALSE	Reaction-Compound	R07021 (Reaction-Compound) C14802
8398	C14813 (Compound-Reaction) R07043	bidirectional	Compound-Reaction	C14813 (Compound-Reaction) R07043	FALSE	Compound-Reaction	C14813 (Compound-Reaction) R07043
8399	C14813 (Compound-Reaction) R07045	bidirectional	Compound-Reaction	C14813 (Compound-Reaction) R07045	FALSE	Compound-Reaction	C14813 (Compound-Reaction) R07045
8400	C14814 (Compound-Reaction) R07045	bidirectional	Compound-Reaction	C14814 (Compound-Reaction) R07045	FALSE	Compound-Reaction	C14814 (Compound-Reaction) R07045
8401	R07055 (Reaction-Compound) C14825	directed	Reaction-Compound	R07055 (Reaction-Compound) C14825	FALSE	Reaction-Compound	R07055 (Reaction-Compound) C14825
8402	R07056 (Reaction-Compound) C14826	directed	Reaction-Compound	R07056 (Reaction-Compound) C14826	FALSE	Reaction-Compound	R07056 (Reaction-Compound) C14826
8403	R07057 (Reaction-Compound) C14827	directed	Reaction-Compound	R07057 (Reaction-Compound) C14827	FALSE	Reaction-Compound	R07057 (Reaction-Compound) C14827
8404	C14827 (Compound-Reaction) RE3332	bidirectional	Compound-Reaction	C14827 (Compound-Reaction) RE3332	FALSE	Compound-Reaction	C14827 (Compound-Reaction) RE3332
8405	C14827 (Compound-Reaction) RE3333	bidirectional	Compound-Reaction	C14827 (Compound-Reaction) RE3333	FALSE	Compound-Reaction	C14827 (Compound-Reaction) RE3333
8406	R07066 (Reaction-Compound) C14839	directed	Reaction-Compound	R07066 (Reaction-Compound) C14839	FALSE	Reaction-Compound	R07066 (Reaction-Compound) C14839
8407	R07068 (Reaction-Compound) C14840	directed	Reaction-Compound	R07068 (Reaction-Compound) C14840	FALSE	Reaction-Compound	R07068 (Reaction-Compound) C14840
8408	R07075 (Reaction-Compound) C14845	directed	Reaction-Compound	R07075 (Reaction-Compound) C14845	FALSE	Reaction-Compound	R07075 (Reaction-Compound) C14845
8409	R07079 (Reaction-Compound) C14849	directed	Reaction-Compound	R07079 (Reaction-Compound) C14849	FALSE	Reaction-Compound	R07079 (Reaction-Compound) C14849
8410	R07080 (Reaction-Compound) C14850	directed	Reaction-Compound	R07080 (Reaction-Compound) C14850	FALSE	Reaction-Compound	R07080 (Reaction-Compound) C14850
8411	R07081 (Reaction-Compound) C14851	directed	Reaction-Compound	R07081 (Reaction-Compound) C14851	FALSE	Reaction-Compound	R07081 (Reaction-Compound) C14851
8412	C14852 (Compound-Reaction) R07085	directed	Compound-Reaction	C14852 (Compound-Reaction) R07085	FALSE	Compound-Reaction	C14852 (Compound-Reaction) R07085
8413	R07085 (Reaction-Compound) C14853	directed	Reaction-Compound	R07085 (Reaction-Compound) C14853	FALSE	Reaction-Compound	R07085 (Reaction-Compound) C14853
8414	R07087 (Reaction-Compound) C14854	directed	Reaction-Compound	R07087 (Reaction-Compound) C14854	FALSE	Reaction-Compound	R07087 (Reaction-Compound) C14854
8415	R07089 (Reaction-Compound) C14857	directed	Reaction-Compound	R07089 (Reaction-Compound) C14857	FALSE	Reaction-Compound	R07089 (Reaction-Compound) C14857
8416	R07088 (Reaction-Compound) C14858	directed	Reaction-Compound	R07088 (Reaction-Compound) C14858	FALSE	Reaction-Compound	R07088 (Reaction-Compound) C14858
8417	R07090 (Reaction-Compound) C14859	directed	Reaction-Compound	R07090 (Reaction-Compound) C14859	FALSE	Reaction-Compound	R07090 (Reaction-Compound) C14859
8418	R07099 (Reaction-Compound) C14866	directed	Reaction-Compound	R07099 (Reaction-Compound) C14866	FALSE	Reaction-Compound	R07099 (Reaction-Compound) C14866
8419	R07112 (Reaction-Compound) C14870	directed	Reaction-Compound	R07112 (Reaction-Compound) C14870	FALSE	Reaction-Compound	R07112 (Reaction-Compound) C14870
8420	C15658 (Compound-Reaction) R07398	bidirectional	Compound-Reaction	C15658 (Compound-Reaction) R07398	FALSE	Compound-Reaction	C15658 (Compound-Reaction) R07398
8421	CE0074 (Compound-Reaction) RE2888	bidirectional	Compound-Reaction	CE0074 (Compound-Reaction) RE2888	FALSE	Compound-Reaction	CE0074 (Compound-Reaction) RE2888
8422	RE2771 (Reaction-Compound) CE1353	directed	Reaction-Compound	RE2771 (Reaction-Compound) CE1353	FALSE	Reaction-Compound	RE2771 (Reaction-Compound) CE1353
8425	CE1401 (Compound-Reaction) RE1933	bidirectional	Compound-Reaction	CE1401 (Compound-Reaction) RE1933	FALSE	Compound-Reaction	CE1401 (Compound-Reaction) RE1933
8426	RE3647 (Reaction-Compound) CE1450	directed	Reaction-Compound	RE3647 (Reaction-Compound) CE1450	FALSE	Reaction-Compound	RE3647 (Reaction-Compound) CE1450
8430	RE2650 (Reaction-Compound) CE1951	directed	Reaction-Compound	RE2650 (Reaction-Compound) CE1951	FALSE	Reaction-Compound	RE2650 (Reaction-Compound) CE1951
8432	CE2053 (Compound-Reaction) RE3011	bidirectional	Compound-Reaction	CE2053 (Compound-Reaction) RE3011	FALSE	Compound-Reaction	CE2053 (Compound-Reaction) RE3011
8433	RE3014 (Reaction-Compound) CE2056	directed	Reaction-Compound	RE3014 (Reaction-Compound) CE2056	FALSE	Reaction-Compound	RE3014 (Reaction-Compound) CE2056
8436	CE2516 (Compound-Reaction) RE3571	directed	Compound-Reaction	CE2516 (Compound-Reaction) RE3571	FALSE	Compound-Reaction	CE2516 (Compound-Reaction) RE3571
8437	CE2539 (Compound-Reaction) RE3332	bidirectional	Compound-Reaction	CE2539 (Compound-Reaction) RE3332	FALSE	Compound-Reaction	CE2539 (Compound-Reaction) RE3332
8438	CE2539 (Compound-Reaction) RE3333	bidirectional	Compound-Reaction	CE2539 (Compound-Reaction) RE3333	FALSE	Compound-Reaction	CE2539 (Compound-Reaction) RE3333
8439	CE2540 (Compound-Reaction) RE3488	directed	Compound-Reaction	CE2540 (Compound-Reaction) RE3488	FALSE	Compound-Reaction	CE2540 (Compound-Reaction) RE3488
8440	CE2540 (Compound-Reaction) RE3497	directed	Compound-Reaction	CE2540 (Compound-Reaction) RE3497	FALSE	Compound-Reaction	CE2540 (Compound-Reaction) RE3497
8441	CE2540 (Compound-Reaction) RE3504	directed	Compound-Reaction	CE2540 (Compound-Reaction) RE3504	FALSE	Compound-Reaction	CE2540 (Compound-Reaction) RE3504
8442	CE2540 (Compound-Reaction) RE3505	directed	Compound-Reaction	CE2540 (Compound-Reaction) RE3505	FALSE	Compound-Reaction	CE2540 (Compound-Reaction) RE3505
8443	RE3042 (Reaction-Compound) CE2565	directed	Reaction-Compound	RE3042 (Reaction-Compound) CE2565	FALSE	Reaction-Compound	RE3042 (Reaction-Compound) CE2565
8444	CE2567 (Compound-Reaction) RE3040	bidirectional	Compound-Reaction	CE2567 (Compound-Reaction) RE3040	FALSE	Compound-Reaction	CE2567 (Compound-Reaction) RE3040
8445	CE2705 (Compound-Reaction) RE1708	bidirectional	Compound-Reaction	CE2705 (Compound-Reaction) RE1708	FALSE	Compound-Reaction	CE2705 (Compound-Reaction) RE1708
8449	RE2024 (Reaction-Compound) CE4878	directed	Reaction-Compound	RE2024 (Reaction-Compound) CE4878	FALSE	Reaction-Compound	RE2024 (Reaction-Compound) CE4878
8451	CE4888 (Compound-Reaction) RE3096	bidirectional	Compound-Reaction	CE4888 (Compound-Reaction) RE3096	FALSE	Compound-Reaction	CE4888 (Compound-Reaction) RE3096
8452	CE5101 (Compound-Reaction) RE2973	bidirectional	Compound-Reaction	CE5101 (Compound-Reaction) RE2973	FALSE	Compound-Reaction	CE5101 (Compound-Reaction) RE2973
8453	CE5132 (Compound-Reaction) RE2973	bidirectional	Compound-Reaction	CE5132 (Compound-Reaction) RE2973	FALSE	Compound-Reaction	CE5132 (Compound-Reaction) RE2973
8454	CE5178 (Compound-Reaction) RE3308	bidirectional	Compound-Reaction	CE5178 (Compound-Reaction) RE3308	FALSE	Compound-Reaction	CE5178 (Compound-Reaction) RE3308
8455	CE5179 (Compound-Reaction) RE3308	bidirectional	Compound-Reaction	CE5179 (Compound-Reaction) RE3308	FALSE	Compound-Reaction	CE5179 (Compound-Reaction) RE3308
8456	CE5179 (Compound-Reaction) RE3310	bidirectional	Compound-Reaction	CE5179 (Compound-Reaction) RE3310	FALSE	Compound-Reaction	CE5179 (Compound-Reaction) RE3310
8461	CE5276 (Compound-Reaction) RE3095	bidirectional	Compound-Reaction	CE5276 (Compound-Reaction) RE3095	FALSE	Compound-Reaction	CE5276 (Compound-Reaction) RE3095
8462	CE5276 (Compound-Reaction) RE3096	bidirectional	Compound-Reaction	CE5276 (Compound-Reaction) RE3096	FALSE	Compound-Reaction	CE5276 (Compound-Reaction) RE3096
8463	CE5343 (Compound-Reaction) RE3311	bidirectional	Compound-Reaction	CE5343 (Compound-Reaction) RE3311	FALSE	Compound-Reaction	CE5343 (Compound-Reaction) RE3311
8464	CE5343 (Compound-Reaction) RE3314	bidirectional	Compound-Reaction	CE5343 (Compound-Reaction) RE3314	FALSE	Compound-Reaction	CE5343 (Compound-Reaction) RE3314
8465	CE5349 (Compound-Reaction) RE3311	bidirectional	Compound-Reaction	CE5349 (Compound-Reaction) RE3311	FALSE	Compound-Reaction	CE5349 (Compound-Reaction) RE3311
8466	CE5350 (Compound-Reaction) RE3314	bidirectional	Compound-Reaction	CE5350 (Compound-Reaction) RE3314	FALSE	Compound-Reaction	CE5350 (Compound-Reaction) RE3314
8467	CE5352 (Compound-Reaction) RE3310	bidirectional	Compound-Reaction	CE5352 (Compound-Reaction) RE3310	FALSE	Compound-Reaction	CE5352 (Compound-Reaction) RE3310
8468	CE5525 (Compound-Reaction) RE3596	bidirectional	Compound-Reaction	CE5525 (Compound-Reaction) RE3596	FALSE	Compound-Reaction	CE5525 (Compound-Reaction) RE3596
8469	CE5661 (Compound-Reaction) RE1953	bidirectional	Compound-Reaction	CE5661 (Compound-Reaction) RE1953	FALSE	Compound-Reaction	CE5661 (Compound-Reaction) RE1953
8470	RE2050 (Reaction-Compound) CE5700	directed	Reaction-Compound	RE2050 (Reaction-Compound) CE5700	FALSE	Reaction-Compound	RE2050 (Reaction-Compound) CE5700
8471	RE3646 (Reaction-Compound) CE5705	directed	Reaction-Compound	RE3646 (Reaction-Compound) CE5705	FALSE	Reaction-Compound	RE3646 (Reaction-Compound) CE5705
8472	CE5726 (Compound-Reaction) RE2067	bidirectional	Compound-Reaction	CE5726 (Compound-Reaction) RE2067	FALSE	Compound-Reaction	CE5726 (Compound-Reaction) RE2067
8473	CE5727 (Compound-Reaction) RE2068	bidirectional	Compound-Reaction	CE5727 (Compound-Reaction) RE2068	FALSE	Compound-Reaction	CE5727 (Compound-Reaction) RE2068
8476	RE2772 (Reaction-Compound) CE5888	directed	Reaction-Compound	RE2772 (Reaction-Compound) CE5888	FALSE	Reaction-Compound	RE2772 (Reaction-Compound) CE5888
8477	CE5976 (Compound-Reaction) RE3596	bidirectional	Compound-Reaction	CE5976 (Compound-Reaction) RE3596	FALSE	Compound-Reaction	CE5976 (Compound-Reaction) RE3596
8478	RE3571 (Reaction-Compound) CE6232	directed	Reaction-Compound	RE3571 (Reaction-Compound) CE6232	FALSE	Reaction-Compound	RE3571 (Reaction-Compound) CE6232
8479	CE6232 (Compound-Reaction) RE3588	bidirectional	Compound-Reaction	CE6232 (Compound-Reaction) RE3588	FALSE	Compound-Reaction	CE6232 (Compound-Reaction) RE3588
8480	CE6234 (Compound-Reaction) RE3587	bidirectional	Compound-Reaction	CE6234 (Compound-Reaction) RE3587	FALSE	Compound-Reaction	CE6234 (Compound-Reaction) RE3587
8481	CE6234 (Compound-Reaction) RE3588	bidirectional	Compound-Reaction	CE6234 (Compound-Reaction) RE3588	FALSE	Compound-Reaction	CE6234 (Compound-Reaction) RE3588
8482	CE7081 (Compound-Reaction) RE3489	bidirectional	Compound-Reaction	CE7081 (Compound-Reaction) RE3489	FALSE	Compound-Reaction	CE7081 (Compound-Reaction) RE3489
8483	CE7088 (Compound-Reaction) RE3496	bidirectional	Compound-Reaction	CE7088 (Compound-Reaction) RE3496	FALSE	Compound-Reaction	CE7088 (Compound-Reaction) RE3496
8484	RE3497 (Reaction-Compound) CE7088	directed	Reaction-Compound	RE3497 (Reaction-Compound) CE7088	FALSE	Reaction-Compound	RE3497 (Reaction-Compound) CE7088
8485	RE3505 (Reaction-Compound) CE7089	directed	Reaction-Compound	RE3505 (Reaction-Compound) CE7089	FALSE	Reaction-Compound	RE3505 (Reaction-Compound) CE7089
8486	RE3504 (Reaction-Compound) CE7090	directed	Reaction-Compound	RE3504 (Reaction-Compound) CE7090	FALSE	Reaction-Compound	RE3504 (Reaction-Compound) CE7090
8487	RE3488 (Reaction-Compound) CE7091	directed	Reaction-Compound	RE3488 (Reaction-Compound) CE7091	FALSE	Reaction-Compound	RE3488 (Reaction-Compound) CE7091
8488	CE7091 (Compound-Reaction) RE3489	bidirectional	Compound-Reaction	CE7091 (Compound-Reaction) RE3489	FALSE	Compound-Reaction	CE7091 (Compound-Reaction) RE3489
8489	CE7092 (Compound-Reaction) RE3483	bidirectional	Compound-Reaction	CE7092 (Compound-Reaction) RE3483	FALSE	Compound-Reaction	CE7092 (Compound-Reaction) RE3483
8490	RE3649 (Reaction-Compound) CE7228	directed	Reaction-Compound	RE3649 (Reaction-Compound) CE7228	FALSE	Reaction-Compound	RE3649 (Reaction-Compound) CE7228
8491	RE3650 (Reaction-Compound) CE7231	directed	Reaction-Compound	RE3650 (Reaction-Compound) CE7231	FALSE	Reaction-Compound	RE3650 (Reaction-Compound) CE7231
8492	RE3651 (Reaction-Compound) CE7234	directed	Reaction-Compound	RE3651 (Reaction-Compound) CE7234	FALSE	Reaction-Compound	RE3651 (Reaction-Compound) CE7234
8493	RE3653 (Reaction-Compound) CE7243	directed	Reaction-Compound	RE3653 (Reaction-Compound) CE7243	FALSE	Reaction-Compound	RE3653 (Reaction-Compound) CE7243
8494	RE3654 (Reaction-Compound) CE7244	directed	Reaction-Compound	RE3654 (Reaction-Compound) CE7244	FALSE	Reaction-Compound	RE3654 (Reaction-Compound) CE7244
8495	RN0020 (Reaction-Compound) CN0012	directed	Reaction-Compound	RN0020 (Reaction-Compound) CN0012	FALSE	Reaction-Compound	RN0020 (Reaction-Compound) CN0012
8496	CN0016 (Compound-Reaction) RN0030	directed	Compound-Reaction	CN0016 (Compound-Reaction) RN0030	FALSE	Compound-Reaction	CN0016 (Compound-Reaction) RN0030
8497	RN0030 (Reaction-Compound) CN0017	directed	Reaction-Compound	RN0030 (Reaction-Compound) CN0017	FALSE	Reaction-Compound	RN0030 (Reaction-Compound) CN0017
8498	CN0018 (Compound-Reaction) RN0032	directed	Compound-Reaction	CN0018 (Compound-Reaction) RN0032	FALSE	Compound-Reaction	CN0018 (Compound-Reaction) RN0032
8499	RN0032 (Reaction-Compound) CN0019	directed	Reaction-Compound	RN0032 (Reaction-Compound) CN0019	FALSE	Reaction-Compound	RN0032 (Reaction-Compound) CN0019
8500	CN0020 (Compound-Reaction) RN0027	directed	Compound-Reaction	CN0020 (Compound-Reaction) RN0027	FALSE	Compound-Reaction	CN0020 (Compound-Reaction) RN0027
8501	RN0027 (Reaction-Compound) CN0021	directed	Reaction-Compound	RN0027 (Reaction-Compound) CN0021	FALSE	Reaction-Compound	RN0027 (Reaction-Compound) CN0021
8502	CN0022 (Compound-Reaction) RN0029	directed	Compound-Reaction	CN0022 (Compound-Reaction) RN0029	FALSE	Compound-Reaction	CN0022 (Compound-Reaction) RN0029
8503	RN0029 (Reaction-Compound) CN0023	directed	Reaction-Compound	RN0029 (Reaction-Compound) CN0023	FALSE	Reaction-Compound	RN0029 (Reaction-Compound) CN0023
8504	4.2.1.24 (Enzyme-Reaction) R00036	undirected	Enzyme-Reaction	4.2.1.24 (Enzyme-Reaction) R00036	FALSE	Enzyme-Reaction	4.2.1.24 (Enzyme-Reaction) R00036
8505	1.14.99.1 (Enzyme-Reaction) R00073	undirected	Enzyme-Reaction	1.14.99.1 (Enzyme-Reaction) R00073	FALSE	Enzyme-Reaction	1.14.99.1 (Enzyme-Reaction) R00073
8506	2.5.1.61 (Enzyme-Reaction) R00084	undirected	Enzyme-Reaction	2.5.1.61 (Enzyme-Reaction) R00084	FALSE	Enzyme-Reaction	2.5.1.61 (Enzyme-Reaction) R00084
8520	2.7.1.35 (Enzyme-Reaction) R00174	undirected	Enzyme-Reaction	2.7.1.35 (Enzyme-Reaction) R00174	FALSE	Enzyme-Reaction	2.7.1.35 (Enzyme-Reaction) R00174
8521	1.4.3.5 (Enzyme-Reaction) R00277	undirected	Enzyme-Reaction	1.4.3.5 (Enzyme-Reaction) R00277	FALSE	Enzyme-Reaction	1.4.3.5 (Enzyme-Reaction) R00277
8522	1.4.3.5 (Enzyme-Reaction) R00278	undirected	Enzyme-Reaction	1.4.3.5 (Enzyme-Reaction) R00278	FALSE	Enzyme-Reaction	1.4.3.5 (Enzyme-Reaction) R00278
8524	2.3.3.1 (Enzyme-Reaction) R00351	undirected	Enzyme-Reaction	2.3.3.1 (Enzyme-Reaction) R00351	FALSE	Enzyme-Reaction	2.3.3.1 (Enzyme-Reaction) R00351
8525	2.3.3.8 (Enzyme-Reaction) R00352	undirected	Enzyme-Reaction	2.3.3.8 (Enzyme-Reaction) R00352	FALSE	Enzyme-Reaction	2.3.3.8 (Enzyme-Reaction) R00352
8526	4.1.3.6 (Enzyme-Reaction) R00362	undirected	Enzyme-Reaction	4.1.3.6 (Enzyme-Reaction) R00362	FALSE	Enzyme-Reaction	4.1.3.6 (Enzyme-Reaction) R00362
8527	3.5.3.1 (Enzyme-Reaction) R00551	undirected	Enzyme-Reaction	3.5.3.1 (Enzyme-Reaction) R00551	FALSE	Enzyme-Reaction	3.5.3.1 (Enzyme-Reaction) R00551
8531	1.1.1.41 (Enzyme-Reaction) R00709	undirected	Enzyme-Reaction	1.1.1.41 (Enzyme-Reaction) R00709	FALSE	Enzyme-Reaction	1.1.1.41 (Enzyme-Reaction) R00709
8534	2.7.7.12 (Enzyme-Reaction) R00955	undirected	Enzyme-Reaction	2.7.7.12 (Enzyme-Reaction) R00955	FALSE	Enzyme-Reaction	2.7.7.12 (Enzyme-Reaction) R00955
8535	5.4.2.2 (Enzyme-Reaction) R00959	undirected	Enzyme-Reaction	5.4.2.2 (Enzyme-Reaction) R00959	FALSE	Enzyme-Reaction	5.4.2.2 (Enzyme-Reaction) R00959
8536	1.1.1.1 (Enzyme-Reaction) R01036	undirected	Enzyme-Reaction	1.1.1.1 (Enzyme-Reaction) R01036	FALSE	Enzyme-Reaction	1.1.1.1 (Enzyme-Reaction) R01036
8537	1.1.1.2 (Enzyme-Reaction) R01036	undirected	Enzyme-Reaction	1.1.1.2 (Enzyme-Reaction) R01036	FALSE	Enzyme-Reaction	1.1.1.2 (Enzyme-Reaction) R01036
8538	1.1.1.21 (Enzyme-Reaction) R01036	undirected	Enzyme-Reaction	1.1.1.21 (Enzyme-Reaction) R01036	FALSE	Enzyme-Reaction	1.1.1.21 (Enzyme-Reaction) R01036
8539	1.1.1.1 (Enzyme-Reaction) R01041	undirected	Enzyme-Reaction	1.1.1.1 (Enzyme-Reaction) R01041	FALSE	Enzyme-Reaction	1.1.1.1 (Enzyme-Reaction) R01041
8540	1.1.1.2 (Enzyme-Reaction) R01041	undirected	Enzyme-Reaction	1.1.1.2 (Enzyme-Reaction) R01041	FALSE	Enzyme-Reaction	1.1.1.2 (Enzyme-Reaction) R01041
8541	1.1.1.21 (Enzyme-Reaction) R01041	undirected	Enzyme-Reaction	1.1.1.21 (Enzyme-Reaction) R01041	FALSE	Enzyme-Reaction	1.1.1.21 (Enzyme-Reaction) R01041
8542	1.1.1.21 (Enzyme-Reaction) R01093	undirected	Enzyme-Reaction	1.1.1.21 (Enzyme-Reaction) R01093	FALSE	Enzyme-Reaction	1.1.1.21 (Enzyme-Reaction) R01093
8543	1.1.1.21 (Enzyme-Reaction) R01095	undirected	Enzyme-Reaction	1.1.1.21 (Enzyme-Reaction) R01095	FALSE	Enzyme-Reaction	1.1.1.21 (Enzyme-Reaction) R01095
8545	3.1.3.25 (Enzyme-Reaction) R01185	undirected	Enzyme-Reaction	3.1.3.25 (Enzyme-Reaction) R01185	FALSE	Enzyme-Reaction	3.1.3.25 (Enzyme-Reaction) R01185
8546	3.1.4.4 (Enzyme-Reaction) R01310	undirected	Enzyme-Reaction	3.1.4.4 (Enzyme-Reaction) R01310	FALSE	Enzyme-Reaction	3.1.4.4 (Enzyme-Reaction) R01310
8547	4.2.1.3 (Enzyme-Reaction) R01324	undirected	Enzyme-Reaction	4.2.1.3 (Enzyme-Reaction) R01324	FALSE	Enzyme-Reaction	4.2.1.3 (Enzyme-Reaction) R01324
8548	4.2.1.3 (Enzyme-Reaction) R01325	undirected	Enzyme-Reaction	4.2.1.3 (Enzyme-Reaction) R01325	FALSE	Enzyme-Reaction	4.2.1.3 (Enzyme-Reaction) R01325
8549	2.7.1.1 (Enzyme-Reaction) R01326	undirected	Enzyme-Reaction	2.7.1.1 (Enzyme-Reaction) R01326	FALSE	Enzyme-Reaction	2.7.1.1 (Enzyme-Reaction) R01326
8553	1.14.99.1 (Enzyme-Reaction) R01590	undirected	Enzyme-Reaction	1.14.99.1 (Enzyme-Reaction) R01590	FALSE	Enzyme-Reaction	1.14.99.1 (Enzyme-Reaction) R01590
8556	1.1.1.21 (Enzyme-Reaction) R01787	undirected	Enzyme-Reaction	1.1.1.21 (Enzyme-Reaction) R01787	FALSE	Enzyme-Reaction	1.1.1.21 (Enzyme-Reaction) R01787
8557	1.5.1.34 (Enzyme-Reaction) R01793	undirected	Enzyme-Reaction	1.5.1.34 (Enzyme-Reaction) R01793	FALSE	Enzyme-Reaction	1.5.1.34 (Enzyme-Reaction) R01793
8558	1.5.1.34 (Enzyme-Reaction) R01794	undirected	Enzyme-Reaction	1.5.1.34 (Enzyme-Reaction) R01794	FALSE	Enzyme-Reaction	1.5.1.34 (Enzyme-Reaction) R01794
8559	2.7.7.41 (Enzyme-Reaction) R01799	undirected	Enzyme-Reaction	2.7.7.41 (Enzyme-Reaction) R01799	FALSE	Enzyme-Reaction	2.7.7.41 (Enzyme-Reaction) R01799
8560	1.1.1.153 (Enzyme-Reaction) R01813	undirected	Enzyme-Reaction	1.1.1.153 (Enzyme-Reaction) R01813	FALSE	Enzyme-Reaction	1.1.1.153 (Enzyme-Reaction) R01813
8561	5.4.2.8 (Enzyme-Reaction) R01818	undirected	Enzyme-Reaction	5.4.2.8 (Enzyme-Reaction) R01818	FALSE	Enzyme-Reaction	5.4.2.8 (Enzyme-Reaction) R01818
8562	5.3.1.8 (Enzyme-Reaction) R01819	undirected	Enzyme-Reaction	5.3.1.8 (Enzyme-Reaction) R01819	FALSE	Enzyme-Reaction	5.3.1.8 (Enzyme-Reaction) R01819
8563	1.1.1.42 (Enzyme-Reaction) R01899	undirected	Enzyme-Reaction	1.1.1.42 (Enzyme-Reaction) R01899	FALSE	Enzyme-Reaction	1.1.1.42 (Enzyme-Reaction) R01899
8564	4.2.1.3 (Enzyme-Reaction) R01900	undirected	Enzyme-Reaction	4.2.1.3 (Enzyme-Reaction) R01900	FALSE	Enzyme-Reaction	4.2.1.3 (Enzyme-Reaction) R01900
8565	2.7.7.30 (Enzyme-Reaction) R01951	undirected	Enzyme-Reaction	2.7.7.30 (Enzyme-Reaction) R01951	FALSE	Enzyme-Reaction	2.7.7.30 (Enzyme-Reaction) R01951
8566	3.1.4.4 (Enzyme-Reaction) R02051	undirected	Enzyme-Reaction	3.1.4.4 (Enzyme-Reaction) R02051	FALSE	Enzyme-Reaction	3.1.4.4 (Enzyme-Reaction) R02051
8567	1.17.1.4 (Enzyme-Reaction) R02103	undirected	Enzyme-Reaction	1.17.1.4 (Enzyme-Reaction) R02103	FALSE	Enzyme-Reaction	1.17.1.4 (Enzyme-Reaction) R02103
8568	1.7.3.3 (Enzyme-Reaction) R02106	undirected	Enzyme-Reaction	1.7.3.3 (Enzyme-Reaction) R02106	FALSE	Enzyme-Reaction	1.7.3.3 (Enzyme-Reaction) R02106
8569	1.17.3.2 (Enzyme-Reaction) R02107	undirected	Enzyme-Reaction	1.17.3.2 (Enzyme-Reaction) R02107	FALSE	Enzyme-Reaction	1.17.3.2 (Enzyme-Reaction) R02107
8571	3.1.3.4 (Enzyme-Reaction) R02239	undirected	Enzyme-Reaction	3.1.3.4 (Enzyme-Reaction) R02239	FALSE	Enzyme-Reaction	3.1.3.4 (Enzyme-Reaction) R02239
8572	2.7.1.107 (Enzyme-Reaction) R02240	undirected	Enzyme-Reaction	2.7.1.107 (Enzyme-Reaction) R02240	FALSE	Enzyme-Reaction	2.7.1.107 (Enzyme-Reaction) R02240
8573	2.3.1.51 (Enzyme-Reaction) R02241	undirected	Enzyme-Reaction	2.3.1.51 (Enzyme-Reaction) R02241	FALSE	Enzyme-Reaction	2.3.1.51 (Enzyme-Reaction) R02241
8574	5.3.99.3 (Enzyme-Reaction) R02265	undirected	Enzyme-Reaction	5.3.99.3 (Enzyme-Reaction) R02265	FALSE	Enzyme-Reaction	5.3.99.3 (Enzyme-Reaction) R02265
8575	5.3.99.2 (Enzyme-Reaction) R02266	undirected	Enzyme-Reaction	5.3.99.2 (Enzyme-Reaction) R02266	FALSE	Enzyme-Reaction	5.3.99.2 (Enzyme-Reaction) R02266
8576	5.3.99.5 (Enzyme-Reaction) R02268	undirected	Enzyme-Reaction	5.3.99.5 (Enzyme-Reaction) R02268	FALSE	Enzyme-Reaction	5.3.99.5 (Enzyme-Reaction) R02268
8582	1.1.1.184 (Enzyme-Reaction) R02581	undirected	Enzyme-Reaction	1.1.1.184 (Enzyme-Reaction) R02581	FALSE	Enzyme-Reaction	1.1.1.184 (Enzyme-Reaction) R02581
8583	1.1.1.189 (Enzyme-Reaction) R02581	undirected	Enzyme-Reaction	1.1.1.189 (Enzyme-Reaction) R02581	FALSE	Enzyme-Reaction	1.1.1.189 (Enzyme-Reaction) R02581
8587	1.1.1.188 (Enzyme-Reaction) R02684	undirected	Enzyme-Reaction	1.1.1.188 (Enzyme-Reaction) R02684	FALSE	Enzyme-Reaction	1.1.1.188 (Enzyme-Reaction) R02684
8588	2.3.1.51 (Enzyme-Reaction) R02760	undirected	Enzyme-Reaction	2.3.1.51 (Enzyme-Reaction) R02760	FALSE	Enzyme-Reaction	2.3.1.51 (Enzyme-Reaction) R02760
8589	1.1.1.188 (Enzyme-Reaction) R02799	undirected	Enzyme-Reaction	1.1.1.188 (Enzyme-Reaction) R02799	FALSE	Enzyme-Reaction	1.1.1.188 (Enzyme-Reaction) R02799
8591	2.7.1.52 (Enzyme-Reaction) R03161	undirected	Enzyme-Reaction	2.7.1.52 (Enzyme-Reaction) R03161	FALSE	Enzyme-Reaction	2.7.1.52 (Enzyme-Reaction) R03161
8592	3.1.4.43 (Enzyme-Reaction) R03331	undirected	Enzyme-Reaction	3.1.4.43 (Enzyme-Reaction) R03331	FALSE	Enzyme-Reaction	3.1.4.43 (Enzyme-Reaction) R03331
8593	2.7.1.137 (Enzyme-Reaction) R03362	undirected	Enzyme-Reaction	2.7.1.137 (Enzyme-Reaction) R03362	FALSE	Enzyme-Reaction	2.7.1.137 (Enzyme-Reaction) R03362
8594	1.14.11.8 (Enzyme-Reaction) R03451	undirected	Enzyme-Reaction	1.14.11.8 (Enzyme-Reaction) R03451	FALSE	Enzyme-Reaction	1.14.11.8 (Enzyme-Reaction) R03451
8596	1.14.13.13 (Enzyme-Reaction) R03610	undirected	Enzyme-Reaction	1.14.13.13 (Enzyme-Reaction) R03610	FALSE	Enzyme-Reaction	1.14.13.13 (Enzyme-Reaction) R03610
8611	1.14.99.3 (Enzyme-Reaction) R03683	undirected	Enzyme-Reaction	1.14.99.3 (Enzyme-Reaction) R03683	FALSE	Enzyme-Reaction	1.14.99.3 (Enzyme-Reaction) R03683
8612	1.14.13.30 (Enzyme-Reaction) R03866	undirected	Enzyme-Reaction	1.14.13.30 (Enzyme-Reaction) R03866	FALSE	Enzyme-Reaction	1.14.13.30 (Enzyme-Reaction) R03866
8617	2.7.1.153 (Enzyme-Reaction) R04545	undirected	Enzyme-Reaction	2.7.1.153 (Enzyme-Reaction) R04545	FALSE	Enzyme-Reaction	2.7.1.153 (Enzyme-Reaction) R04545
8619	1.1.1.50 (Enzyme-Reaction) R04829	undirected	Enzyme-Reaction	1.1.1.50 (Enzyme-Reaction) R04829	FALSE	Enzyme-Reaction	1.1.1.50 (Enzyme-Reaction) R04829
8620	1.1.1.50 (Enzyme-Reaction) R04830	undirected	Enzyme-Reaction	1.1.1.50 (Enzyme-Reaction) R04830	FALSE	Enzyme-Reaction	1.1.1.50 (Enzyme-Reaction) R04830
8625	2.2.1.1 (Enzyme-Reaction) R06590	undirected	Enzyme-Reaction	2.2.1.1 (Enzyme-Reaction) R06590	FALSE	Enzyme-Reaction	2.2.1.1 (Enzyme-Reaction) R06590
8645	1.13.11.34 (Enzyme-Reaction) R07057	undirected	Enzyme-Reaction	1.13.11.34 (Enzyme-Reaction) R07057	FALSE	Enzyme-Reaction	1.13.11.34 (Enzyme-Reaction) R07057
8661	3.1.4.50 (Enzyme-Reaction) R07398	undirected	Enzyme-Reaction	3.1.4.50 (Enzyme-Reaction) R07398	FALSE	Enzyme-Reaction	3.1.4.50 (Enzyme-Reaction) R07398
8670	1.1.1.21 (Enzyme-Reaction) RE1342	undirected	Enzyme-Reaction	1.1.1.21 (Enzyme-Reaction) RE1342	FALSE	Enzyme-Reaction	1.1.1.21 (Enzyme-Reaction) RE1342
8671	1.14.16.1 (Enzyme-Reaction) RE1465	undirected	Enzyme-Reaction	1.14.16.1 (Enzyme-Reaction) RE1465	FALSE	Enzyme-Reaction	1.14.16.1 (Enzyme-Reaction) RE1465
8676	1.5.1.34 (Enzyme-Reaction) RE1708	undirected	Enzyme-Reaction	1.5.1.34 (Enzyme-Reaction) RE1708	FALSE	Enzyme-Reaction	1.5.1.34 (Enzyme-Reaction) RE1708
8677	3.1.1.2 (Enzyme-Reaction) RE1933	undirected	Enzyme-Reaction	3.1.1.2 (Enzyme-Reaction) RE1933	FALSE	Enzyme-Reaction	3.1.1.2 (Enzyme-Reaction) RE1933
8678	1.1.1.141 (Enzyme-Reaction) RE1953	undirected	Enzyme-Reaction	1.1.1.141 (Enzyme-Reaction) RE1953	FALSE	Enzyme-Reaction	1.1.1.141 (Enzyme-Reaction) RE1953
8679	1.14.99.1 (Enzyme-Reaction) RE2024	undirected	Enzyme-Reaction	1.14.99.1 (Enzyme-Reaction) RE2024	FALSE	Enzyme-Reaction	1.14.99.1 (Enzyme-Reaction) RE2024
8680	1.14.99.1 (Enzyme-Reaction) RE2050	undirected	Enzyme-Reaction	1.14.99.1 (Enzyme-Reaction) RE2050	FALSE	Enzyme-Reaction	1.14.99.1 (Enzyme-Reaction) RE2050
8681	3.1.-.- (Enzyme-Reaction) RE2067	undirected	Enzyme-Reaction	3.1.-.- (Enzyme-Reaction) RE2067	FALSE	Enzyme-Reaction	3.1.-.- (Enzyme-Reaction) RE2067
8682	3.1.-.- (Enzyme-Reaction) RE2068	undirected	Enzyme-Reaction	3.1.-.- (Enzyme-Reaction) RE2068	FALSE	Enzyme-Reaction	3.1.-.- (Enzyme-Reaction) RE2068
8687	1.14.16.1 (Enzyme-Reaction) RE2650	undirected	Enzyme-Reaction	1.14.16.1 (Enzyme-Reaction) RE2650	FALSE	Enzyme-Reaction	1.14.16.1 (Enzyme-Reaction) RE2650
8694	1.1.1.188 (Enzyme-Reaction) RE2799	undirected	Enzyme-Reaction	1.1.1.188 (Enzyme-Reaction) RE2799	FALSE	Enzyme-Reaction	1.1.1.188 (Enzyme-Reaction) RE2799
8696	2.7.1.137 (Enzyme-Reaction) RE2973	undirected	Enzyme-Reaction	2.7.1.137 (Enzyme-Reaction) RE2973	FALSE	Enzyme-Reaction	2.7.1.137 (Enzyme-Reaction) RE2973
8697	1.1.1.1 (Enzyme-Reaction) RE3011	undirected	Enzyme-Reaction	1.1.1.1 (Enzyme-Reaction) RE3011	FALSE	Enzyme-Reaction	1.1.1.1 (Enzyme-Reaction) RE3011
8699	1.14.13.30 (Enzyme-Reaction) RE3014	undirected	Enzyme-Reaction	1.14.13.30 (Enzyme-Reaction) RE3014	FALSE	Enzyme-Reaction	1.14.13.30 (Enzyme-Reaction) RE3014
8700	3.3.2.10 (Enzyme-Reaction) RE3040	undirected	Enzyme-Reaction	3.3.2.10 (Enzyme-Reaction) RE3040	FALSE	Enzyme-Reaction	3.3.2.10 (Enzyme-Reaction) RE3040
8701	3.3.2.9 (Enzyme-Reaction) RE3040	undirected	Enzyme-Reaction	3.3.2.9 (Enzyme-Reaction) RE3040	FALSE	Enzyme-Reaction	3.3.2.9 (Enzyme-Reaction) RE3040
8702	1.14.99.1 (Enzyme-Reaction) RE3042	undirected	Enzyme-Reaction	1.14.99.1 (Enzyme-Reaction) RE3042	FALSE	Enzyme-Reaction	1.14.99.1 (Enzyme-Reaction) RE3042
8703	1.14.16.2 (Enzyme-Reaction) RE3062	undirected	Enzyme-Reaction	1.14.16.2 (Enzyme-Reaction) RE3062	FALSE	Enzyme-Reaction	1.14.16.2 (Enzyme-Reaction) RE3062
8704	1.1.1.153 (Enzyme-Reaction) RE3063	undirected	Enzyme-Reaction	1.1.1.153 (Enzyme-Reaction) RE3063	FALSE	Enzyme-Reaction	1.1.1.153 (Enzyme-Reaction) RE3063
8708	3.1.4.4 (Enzyme-Reaction) RE3273	undirected	Enzyme-Reaction	3.1.4.4 (Enzyme-Reaction) RE3273	FALSE	Enzyme-Reaction	3.1.4.4 (Enzyme-Reaction) RE3273
8713	3.1.4.4 (Enzyme-Reaction) RE3301	undirected	Enzyme-Reaction	3.1.4.4 (Enzyme-Reaction) RE3301	FALSE	Enzyme-Reaction	3.1.4.4 (Enzyme-Reaction) RE3301
8718	1.11.1.9 (Enzyme-Reaction) RE3332	undirected	Enzyme-Reaction	1.11.1.9 (Enzyme-Reaction) RE3332	FALSE	Enzyme-Reaction	1.11.1.9 (Enzyme-Reaction) RE3332
8719	1.14.99.1 (Enzyme-Reaction) RE3333	undirected	Enzyme-Reaction	1.14.99.1 (Enzyme-Reaction) RE3333	FALSE	Enzyme-Reaction	1.14.99.1 (Enzyme-Reaction) RE3333
8721	1.1.1.141 (Enzyme-Reaction) RE3483	undirected	Enzyme-Reaction	1.1.1.141 (Enzyme-Reaction) RE3483	FALSE	Enzyme-Reaction	1.1.1.141 (Enzyme-Reaction) RE3483
8722	1.14.99.1 (Enzyme-Reaction) RE3488	undirected	Enzyme-Reaction	1.14.99.1 (Enzyme-Reaction) RE3488	FALSE	Enzyme-Reaction	1.14.99.1 (Enzyme-Reaction) RE3488
8723	1.14.99.1 (Enzyme-Reaction) RE3489	undirected	Enzyme-Reaction	1.14.99.1 (Enzyme-Reaction) RE3489	FALSE	Enzyme-Reaction	1.14.99.1 (Enzyme-Reaction) RE3489
8724	5.3.99.3 (Enzyme-Reaction) RE3496	undirected	Enzyme-Reaction	5.3.99.3 (Enzyme-Reaction) RE3496	FALSE	Enzyme-Reaction	5.3.99.3 (Enzyme-Reaction) RE3496
8725	1.14.99.1 (Enzyme-Reaction) RE3497	undirected	Enzyme-Reaction	1.14.99.1 (Enzyme-Reaction) RE3497	FALSE	Enzyme-Reaction	1.14.99.1 (Enzyme-Reaction) RE3497
8726	1.14.99.1 (Enzyme-Reaction) RE3504	undirected	Enzyme-Reaction	1.14.99.1 (Enzyme-Reaction) RE3504	FALSE	Enzyme-Reaction	1.14.99.1 (Enzyme-Reaction) RE3504
8727	1.14.99.1 (Enzyme-Reaction) RE3505	undirected	Enzyme-Reaction	1.14.99.1 (Enzyme-Reaction) RE3505	FALSE	Enzyme-Reaction	1.14.99.1 (Enzyme-Reaction) RE3505
8728	1.3.1.- (Enzyme-Reaction) RE3553	undirected	Enzyme-Reaction	1.3.1.- (Enzyme-Reaction) RE3553	FALSE	Enzyme-Reaction	1.3.1.- (Enzyme-Reaction) RE3553
8729	1.14.99.1 (Enzyme-Reaction) RE3571	undirected	Enzyme-Reaction	1.14.99.1 (Enzyme-Reaction) RE3571	FALSE	Enzyme-Reaction	1.14.99.1 (Enzyme-Reaction) RE3571
8730	5.3.99.3 (Enzyme-Reaction) RE3587	undirected	Enzyme-Reaction	5.3.99.3 (Enzyme-Reaction) RE3587	FALSE	Enzyme-Reaction	5.3.99.3 (Enzyme-Reaction) RE3587
8731	1.14.99.1 (Enzyme-Reaction) RE3588	undirected	Enzyme-Reaction	1.14.99.1 (Enzyme-Reaction) RE3588	FALSE	Enzyme-Reaction	1.14.99.1 (Enzyme-Reaction) RE3588
8732	1.1.1.184 (Enzyme-Reaction) RE3596	undirected	Enzyme-Reaction	1.1.1.184 (Enzyme-Reaction) RE3596	FALSE	Enzyme-Reaction	1.1.1.184 (Enzyme-Reaction) RE3596
7996	2.7.7.12 (Enzyme-Gene) 2592	undirected	Enzyme-Gene	2.7.7.12 (Enzyme-Gene) 2592	FALSE	Enzyme-Gene	2.7.7.12 (Enzyme-Gene) 2592
7997	2.7.7.30 (Enzyme-Gene) 8790	undirected	Enzyme-Gene	2.7.7.30 (Enzyme-Gene) 8790	FALSE	Enzyme-Gene	2.7.7.30 (Enzyme-Gene) 8790
7998	1040 (Gene-Enzyme) 2.7.7.41	undirected	Gene-Enzyme	1040 (Gene-Enzyme) 2.7.7.41	FALSE	Gene-Enzyme	1040 (Gene-Enzyme) 2.7.7.41
7999	2.7.7.41 (Enzyme-Gene) 8760	undirected	Enzyme-Gene	2.7.7.41 (Enzyme-Gene) 8760	FALSE	Enzyme-Gene	2.7.7.41 (Enzyme-Gene) 8760
8004	3.1.-.- (Enzyme-Gene) 5207	undirected	Enzyme-Gene	3.1.-.- (Enzyme-Gene) 5207	FALSE	Enzyme-Gene	3.1.-.- (Enzyme-Gene) 5207
8005	3.1.-.- (Enzyme-Gene) 5208	undirected	Enzyme-Gene	3.1.-.- (Enzyme-Gene) 5208	FALSE	Enzyme-Gene	3.1.-.- (Enzyme-Gene) 5208
8006	3.1.1.2 (Enzyme-Gene) 5444	undirected	Enzyme-Gene	3.1.1.2 (Enzyme-Gene) 5444	FALSE	Enzyme-Gene	3.1.1.2 (Enzyme-Gene) 5444
8007	3.1.1.2 (Enzyme-Gene) 5445	undirected	Enzyme-Gene	3.1.1.2 (Enzyme-Gene) 5445	FALSE	Enzyme-Gene	3.1.1.2 (Enzyme-Gene) 5445
8008	3.1.1.2 (Enzyme-Gene) 5446	undirected	Enzyme-Gene	3.1.1.2 (Enzyme-Gene) 5446	FALSE	Enzyme-Gene	3.1.1.2 (Enzyme-Gene) 5446
8009	3.1.3.25 (Enzyme-Gene) 3612	undirected	Enzyme-Gene	3.1.3.25 (Enzyme-Gene) 3612	FALSE	Enzyme-Gene	3.1.3.25 (Enzyme-Gene) 3612
8010	3.1.3.25 (Enzyme-Gene) 3613	undirected	Enzyme-Gene	3.1.3.25 (Enzyme-Gene) 3613	FALSE	Enzyme-Gene	3.1.3.25 (Enzyme-Gene) 3613
8011	3.1.3.4 (Enzyme-Gene) 8611	undirected	Enzyme-Gene	3.1.3.4 (Enzyme-Gene) 8611	FALSE	Enzyme-Gene	3.1.3.4 (Enzyme-Gene) 8611
8012	3.1.3.4 (Enzyme-Gene) 8612	undirected	Enzyme-Gene	3.1.3.4 (Enzyme-Gene) 8612	FALSE	Enzyme-Gene	3.1.3.4 (Enzyme-Gene) 8612
8013	3.1.3.4 (Enzyme-Gene) 8613	undirected	Enzyme-Gene	3.1.3.4 (Enzyme-Gene) 8613	FALSE	Enzyme-Gene	3.1.3.4 (Enzyme-Gene) 8613
8014	3.1.4.4 (Enzyme-Gene) 5337	undirected	Enzyme-Gene	3.1.4.4 (Enzyme-Gene) 5337	FALSE	Enzyme-Gene	3.1.4.4 (Enzyme-Gene) 5337
8015	3.1.4.4 (Enzyme-Gene) 5338	undirected	Enzyme-Gene	3.1.4.4 (Enzyme-Gene) 5338	FALSE	Enzyme-Gene	3.1.4.4 (Enzyme-Gene) 5338
8016	3.1.4.43 (Enzyme-Gene) 306	undirected	Enzyme-Gene	3.1.4.43 (Enzyme-Gene) 306	FALSE	Enzyme-Gene	3.1.4.43 (Enzyme-Gene) 306
8017	2822 (Gene-Enzyme) 3.1.4.50	undirected	Gene-Enzyme	2822 (Gene-Enzyme) 3.1.4.50	FALSE	Gene-Enzyme	2822 (Gene-Enzyme) 3.1.4.50
8023	2052 (Gene-Enzyme) 3.3.2.10	undirected	Gene-Enzyme	2052 (Gene-Enzyme) 3.3.2.10	FALSE	Gene-Enzyme	2052 (Gene-Enzyme) 3.3.2.10
8024	2053 (Gene-Enzyme) 3.3.2.10	undirected	Gene-Enzyme	2053 (Gene-Enzyme) 3.3.2.10	FALSE	Gene-Enzyme	2053 (Gene-Enzyme) 3.3.2.10
8025	2052 (Gene-Enzyme) 3.3.2.9	undirected	Gene-Enzyme	2052 (Gene-Enzyme) 3.3.2.9	FALSE	Gene-Enzyme	2052 (Gene-Enzyme) 3.3.2.9
8026	3.5.3.1 (Enzyme-Gene) 383	undirected	Enzyme-Gene	3.5.3.1 (Enzyme-Gene) 383	FALSE	Enzyme-Gene	3.5.3.1 (Enzyme-Gene) 383
8027	3.5.3.1 (Enzyme-Gene) 384	undirected	Enzyme-Gene	3.5.3.1 (Enzyme-Gene) 384	FALSE	Enzyme-Gene	3.5.3.1 (Enzyme-Gene) 384
8028	171425 (Gene-Enzyme) 4.1.3.6	undirected	Gene-Enzyme	171425 (Gene-Enzyme) 4.1.3.6	FALSE	Gene-Enzyme	171425 (Gene-Enzyme) 4.1.3.6
8029	210 (Gene-Enzyme) 4.2.1.24	undirected	Gene-Enzyme	210 (Gene-Enzyme) 4.2.1.24	FALSE	Gene-Enzyme	210 (Gene-Enzyme) 4.2.1.24
8030	4.2.1.3 (Enzyme-Gene) 48	undirected	Enzyme-Gene	4.2.1.3 (Enzyme-Gene) 48	FALSE	Enzyme-Gene	4.2.1.3 (Enzyme-Gene) 48
8031	4.2.1.3 (Enzyme-Gene) 50	undirected	Enzyme-Gene	4.2.1.3 (Enzyme-Gene) 50	FALSE	Enzyme-Gene	4.2.1.3 (Enzyme-Gene) 50
8032	4351 (Gene-Enzyme) 5.3.1.8	undirected	Gene-Enzyme	4351 (Gene-Enzyme) 5.3.1.8	FALSE	Gene-Enzyme	4351 (Gene-Enzyme) 5.3.1.8
8033	27306 (Gene-Enzyme) 5.3.99.2	undirected	Gene-Enzyme	27306 (Gene-Enzyme) 5.3.99.2	FALSE	Gene-Enzyme	27306 (Gene-Enzyme) 5.3.99.2
8034	5.3.99.2 (Enzyme-Gene) 5730	undirected	Enzyme-Gene	5.3.99.2 (Enzyme-Gene) 5730	FALSE	Enzyme-Gene	5.3.99.2 (Enzyme-Gene) 5730
8035	10728 (Gene-Enzyme) 5.3.99.3	undirected	Gene-Enzyme	10728 (Gene-Enzyme) 5.3.99.3	FALSE	Gene-Enzyme	10728 (Gene-Enzyme) 5.3.99.3
8036	5.3.99.3 (Enzyme-Gene) 80142	undirected	Enzyme-Gene	5.3.99.3 (Enzyme-Gene) 80142	FALSE	Enzyme-Gene	5.3.99.3 (Enzyme-Gene) 80142
8037	5.3.99.3 (Enzyme-Gene) 9536	undirected	Enzyme-Gene	5.3.99.3 (Enzyme-Gene) 9536	FALSE	Enzyme-Gene	5.3.99.3 (Enzyme-Gene) 9536
8038	5.3.99.5 (Enzyme-Gene) 6916	undirected	Enzyme-Gene	5.3.99.5 (Enzyme-Gene) 6916	FALSE	Enzyme-Gene	5.3.99.5 (Enzyme-Gene) 6916
8039	283209 (Gene-Enzyme) 5.4.2.2	undirected	Gene-Enzyme	283209 (Gene-Enzyme) 5.4.2.2	FALSE	Gene-Enzyme	283209 (Gene-Enzyme) 5.4.2.2
8040	5.4.2.2 (Enzyme-Gene) 5236	undirected	Enzyme-Gene	5.4.2.2 (Enzyme-Gene) 5236	FALSE	Enzyme-Gene	5.4.2.2 (Enzyme-Gene) 5236
8041	5.4.2.2 (Enzyme-Gene) 5238	undirected	Enzyme-Gene	5.4.2.2 (Enzyme-Gene) 5238	FALSE	Enzyme-Gene	5.4.2.2 (Enzyme-Gene) 5238
8042	5.4.2.2 (Enzyme-Gene) 55276	undirected	Enzyme-Gene	5.4.2.2 (Enzyme-Gene) 55276	FALSE	Enzyme-Gene	5.4.2.2 (Enzyme-Gene) 55276
8043	5.4.2.8 (Enzyme-Gene) 5372	undirected	Enzyme-Gene	5.4.2.8 (Enzyme-Gene) 5372	FALSE	Enzyme-Gene	5.4.2.8 (Enzyme-Gene) 5372
8044	5.4.2.8 (Enzyme-Gene) 5373	undirected	Enzyme-Gene	5.4.2.8 (Enzyme-Gene) 5373	FALSE	Enzyme-Gene	5.4.2.8 (Enzyme-Gene) 5373
8045	5.4.2.8 (Enzyme-Gene) 55276	undirected	Enzyme-Gene	5.4.2.8 (Enzyme-Gene) 55276	FALSE	Enzyme-Gene	5.4.2.8 (Enzyme-Gene) 55276
8049	C00010 (Compound-Reaction) R00351	directed	Compound-Reaction	C00010 (Compound-Reaction) R00351	FALSE	Compound-Reaction	C00010 (Compound-Reaction) R00351
8050	C00010 (Compound-Reaction) R00352	directed	Compound-Reaction	C00010 (Compound-Reaction) R00352	FALSE	Compound-Reaction	C00010 (Compound-Reaction) R00352
8052	R00709 (Reaction-Compound) C00011	directed	Reaction-Compound	R00709 (Reaction-Compound) C00011	FALSE	Reaction-Compound	R00709 (Reaction-Compound) C00011
8053	R00277 (Reaction-Compound) C00014	directed	Reaction-Compound	R00277 (Reaction-Compound) C00014	FALSE	Reaction-Compound	R00277 (Reaction-Compound) C00014
8055	R00174 (Reaction-Compound) C00018	directed	Reaction-Compound	R00174 (Reaction-Compound) C00018	FALSE	Reaction-Compound	R00174 (Reaction-Compound) C00018
8056	R00277 (Reaction-Compound) C00018	directed	Reaction-Compound	R00277 (Reaction-Compound) C00018	FALSE	Reaction-Compound	R00277 (Reaction-Compound) C00018
8057	R00278 (Reaction-Compound) C00018	directed	Reaction-Compound	R00278 (Reaction-Compound) C00018	FALSE	Reaction-Compound	R00278 (Reaction-Compound) C00018
8059	R00351 (Reaction-Compound) C00024	directed	Reaction-Compound	R00351 (Reaction-Compound) C00024	FALSE	Reaction-Compound	R00351 (Reaction-Compound) C00024
8060	R00352 (Reaction-Compound) C00024	directed	Reaction-Compound	R00352 (Reaction-Compound) C00024	FALSE	Reaction-Compound	R00352 (Reaction-Compound) C00024
8062	R00709 (Reaction-Compound) C00026	directed	Reaction-Compound	R00709 (Reaction-Compound) C00026	FALSE	Reaction-Compound	R00709 (Reaction-Compound) C00026
8064	C00029 (Compound-Reaction) R00955	bidirectional	Compound-Reaction	C00029 (Compound-Reaction) R00955	FALSE	Compound-Reaction	C00029 (Compound-Reaction) R00955
8068	C00031 (Compound-Reaction) RE1342	bidirectional	Compound-Reaction	C00031 (Compound-Reaction) RE1342	FALSE	Compound-Reaction	C00031 (Compound-Reaction) RE1342
8069	C00033 (Compound-Reaction) R00362	bidirectional	Compound-Reaction	C00033 (Compound-Reaction) R00362	FALSE	Compound-Reaction	C00033 (Compound-Reaction) R00362
8071	R00351 (Reaction-Compound) C00036	directed	Reaction-Compound	R00351 (Reaction-Compound) C00036	FALSE	Reaction-Compound	R00351 (Reaction-Compound) C00036
8072	R00352 (Reaction-Compound) C00036	directed	Reaction-Compound	R00352 (Reaction-Compound) C00036	FALSE	Reaction-Compound	R00352 (Reaction-Compound) C00036
8073	C00036 (Compound-Reaction) R00362	bidirectional	Compound-Reaction	C00036 (Compound-Reaction) R00362	FALSE	Compound-Reaction	C00036 (Compound-Reaction) R00362
8074	C00052 (Compound-Reaction) R00955	bidirectional	Compound-Reaction	C00052 (Compound-Reaction) R00955	FALSE	Compound-Reaction	C00052 (Compound-Reaction) R00955
8077	C00062 (Compound-Reaction) R00551	directed	Compound-Reaction	C00062 (Compound-Reaction) R00551	FALSE	Compound-Reaction	C00062 (Compound-Reaction) R00551
8078	C00065 (Compound-Reaction) RE3301	bidirectional	Compound-Reaction	C00065 (Compound-Reaction) RE3301	FALSE	Compound-Reaction	C00065 (Compound-Reaction) RE3301
8080	R00551 (Reaction-Compound) C00077	directed	Reaction-Compound	R00551 (Reaction-Compound) C00077	FALSE	Reaction-Compound	R00551 (Reaction-Compound) C00077
8081	C00079 (Compound-Reaction) R00698	bidirectional	Compound-Reaction	C00079 (Compound-Reaction) R00698	FALSE	Compound-Reaction	C00079 (Compound-Reaction) R00698
8082	C00079 (Compound-Reaction) RE1465	directed	Compound-Reaction	C00079 (Compound-Reaction) RE1465	FALSE	Compound-Reaction	C00079 (Compound-Reaction) RE1465
8083	C00079 (Compound-Reaction) RE2650	directed	Compound-Reaction	C00079 (Compound-Reaction) RE2650	FALSE	Compound-Reaction	C00079 (Compound-Reaction) RE2650
8085	RE1465 (Reaction-Compound) C00082	directed	Reaction-Compound	RE1465 (Reaction-Compound) C00082	FALSE	Reaction-Compound	RE1465 (Reaction-Compound) C00082
8086	RE2650 (Reaction-Compound) C00082	directed	Reaction-Compound	RE2650 (Reaction-Compound) C00082	FALSE	Reaction-Compound	RE2650 (Reaction-Compound) C00082
8087	C00082 (Compound-Reaction) RE3062	directed	Compound-Reaction	C00082 (Compound-Reaction) RE3062	FALSE	Compound-Reaction	C00082 (Compound-Reaction) RE3062
8089	R00551 (Reaction-Compound) C00086	directed	Reaction-Compound	R00551 (Reaction-Compound) C00086	FALSE	Reaction-Compound	R00551 (Reaction-Compound) C00086
8094	C00103 (Compound-Reaction) R00955	bidirectional	Compound-Reaction	C00103 (Compound-Reaction) R00955	FALSE	Compound-Reaction	C00103 (Compound-Reaction) R00955
8095	C00103 (Compound-Reaction) R00959	bidirectional	Compound-Reaction	C00103 (Compound-Reaction) R00959	FALSE	Compound-Reaction	C00103 (Compound-Reaction) R00959
8098	R01310 (Reaction-Compound) C00114	directed	Reaction-Compound	R01310 (Reaction-Compound) C00114	FALSE	Reaction-Compound	R01310 (Reaction-Compound) C00114
8099	C00116 (Compound-Reaction) R01036	bidirectional	Compound-Reaction	C00116 (Compound-Reaction) R01036	FALSE	Compound-Reaction	C00116 (Compound-Reaction) R01036
8100	C00116 (Compound-Reaction) R01041	bidirectional	Compound-Reaction	C00116 (Compound-Reaction) R01041	FALSE	Compound-Reaction	C00116 (Compound-Reaction) R01041
8101	C00116 (Compound-Reaction) R03331	bidirectional	Compound-Reaction	C00116 (Compound-Reaction) R03331	FALSE	Compound-Reaction	C00116 (Compound-Reaction) R03331
8102	C00116 (Compound-Reaction) RE2067	bidirectional	Compound-Reaction	C00116 (Compound-Reaction) RE2067	FALSE	Compound-Reaction	C00116 (Compound-Reaction) RE2067
8103	C00116 (Compound-Reaction) RE2068	bidirectional	Compound-Reaction	C00116 (Compound-Reaction) RE2068	FALSE	Compound-Reaction	C00116 (Compound-Reaction) RE2068
8104	C00117 (Compound-Reaction) R06590	bidirectional	Compound-Reaction	C00117 (Compound-Reaction) R06590	FALSE	Compound-Reaction	C00117 (Compound-Reaction) R06590
8105	C00124 (Compound-Reaction) R01093	bidirectional	Compound-Reaction	C00124 (Compound-Reaction) R01093	FALSE	Compound-Reaction	C00124 (Compound-Reaction) R01093
8106	C00124 (Compound-Reaction) R01095	bidirectional	Compound-Reaction	C00124 (Compound-Reaction) R01095	FALSE	Compound-Reaction	C00124 (Compound-Reaction) R01095
8110	R01185 (Reaction-Compound) C00137	directed	Reaction-Compound	R01185 (Reaction-Compound) C00137	FALSE	Reaction-Compound	R01185 (Reaction-Compound) C00137
8111	C00137 (Compound-Reaction) RE3273	bidirectional	Compound-Reaction	C00137 (Compound-Reaction) RE3273	FALSE	Compound-Reaction	C00137 (Compound-Reaction) RE3273
8113	C00155 (Compound-Reaction) RE1933	bidirectional	Compound-Reaction	C00155 (Compound-Reaction) RE1933	FALSE	Compound-Reaction	C00155 (Compound-Reaction) RE1933
8114	C00157 (Compound-Reaction) R01310	directed	Compound-Reaction	C00157 (Compound-Reaction) R01310	FALSE	Compound-Reaction	C00157 (Compound-Reaction) R01310
8115	C00158 (Compound-Reaction) R00351	directed	Compound-Reaction	C00158 (Compound-Reaction) R00351	FALSE	Compound-Reaction	C00158 (Compound-Reaction) R00351
8116	C00158 (Compound-Reaction) R00352	directed	Compound-Reaction	C00158 (Compound-Reaction) R00352	FALSE	Compound-Reaction	C00158 (Compound-Reaction) R00352
8117	C00158 (Compound-Reaction) R00362	bidirectional	Compound-Reaction	C00158 (Compound-Reaction) R00362	FALSE	Compound-Reaction	C00158 (Compound-Reaction) R00362
8118	C00158 (Compound-Reaction) R01324	bidirectional	Compound-Reaction	C00158 (Compound-Reaction) R01324	FALSE	Compound-Reaction	C00158 (Compound-Reaction) R01324
8119	C00158 (Compound-Reaction) R01325	bidirectional	Compound-Reaction	C00158 (Compound-Reaction) R01325	FALSE	Compound-Reaction	C00158 (Compound-Reaction) R01325
8120	C00159 (Compound-Reaction) R01326	directed	Compound-Reaction	C00159 (Compound-Reaction) R01326	FALSE	Compound-Reaction	C00159 (Compound-Reaction) R01326
8126	C00219 (Compound-Reaction) R01590	directed	Compound-Reaction	C00219 (Compound-Reaction) R01590	FALSE	Compound-Reaction	C00219 (Compound-Reaction) R01590
8127	C00219 (Compound-Reaction) R07046	directed	Compound-Reaction	C00219 (Compound-Reaction) R07046	FALSE	Compound-Reaction	C00219 (Compound-Reaction) R07046
8128	C00219 (Compound-Reaction) R07048	directed	Compound-Reaction	C00219 (Compound-Reaction) R07048	FALSE	Compound-Reaction	C00219 (Compound-Reaction) R07048
8129	C00219 (Compound-Reaction) R07050	directed	Compound-Reaction	C00219 (Compound-Reaction) R07050	FALSE	Compound-Reaction	C00219 (Compound-Reaction) R07050
8130	C00219 (Compound-Reaction) R07051	directed	Compound-Reaction	C00219 (Compound-Reaction) R07051	FALSE	Compound-Reaction	C00219 (Compound-Reaction) R07051
8131	C00219 (Compound-Reaction) R07052	directed	Compound-Reaction	C00219 (Compound-Reaction) R07052	FALSE	Compound-Reaction	C00219 (Compound-Reaction) R07052
8132	C00219 (Compound-Reaction) R07054	directed	Compound-Reaction	C00219 (Compound-Reaction) R07054	FALSE	Compound-Reaction	C00219 (Compound-Reaction) R07054
8133	C00219 (Compound-Reaction) RE3042	directed	Compound-Reaction	C00219 (Compound-Reaction) RE3042	FALSE	Compound-Reaction	C00219 (Compound-Reaction) RE3042
8134	C00219 (Compound-Reaction) RE3286	directed	Compound-Reaction	C00219 (Compound-Reaction) RE3286	FALSE	Compound-Reaction	C00219 (Compound-Reaction) RE3286
8135	C00219 (Compound-Reaction) RE3287	directed	Compound-Reaction	C00219 (Compound-Reaction) RE3287	FALSE	Compound-Reaction	C00219 (Compound-Reaction) RE3287
8136	C00219 (Compound-Reaction) RE3288	directed	Compound-Reaction	C00219 (Compound-Reaction) RE3288	FALSE	Compound-Reaction	C00219 (Compound-Reaction) RE3288
8137	C00219 (Compound-Reaction) RE3289	directed	Compound-Reaction	C00219 (Compound-Reaction) RE3289	FALSE	Compound-Reaction	C00219 (Compound-Reaction) RE3289
8138	C00219 (Compound-Reaction) RE3646	directed	Compound-Reaction	C00219 (Compound-Reaction) RE3646	FALSE	Compound-Reaction	C00219 (Compound-Reaction) RE3646
8139	C00219 (Compound-Reaction) RE3647	directed	Compound-Reaction	C00219 (Compound-Reaction) RE3647	FALSE	Compound-Reaction	C00219 (Compound-Reaction) RE3647
8140	C00219 (Compound-Reaction) RE3648	directed	Compound-Reaction	C00219 (Compound-Reaction) RE3648	FALSE	Compound-Reaction	C00219 (Compound-Reaction) RE3648
8141	C00219 (Compound-Reaction) RE3649	directed	Compound-Reaction	C00219 (Compound-Reaction) RE3649	FALSE	Compound-Reaction	C00219 (Compound-Reaction) RE3649
8142	C00219 (Compound-Reaction) RE3650	directed	Compound-Reaction	C00219 (Compound-Reaction) RE3650	FALSE	Compound-Reaction	C00219 (Compound-Reaction) RE3650
8143	C00219 (Compound-Reaction) RE3651	directed	Compound-Reaction	C00219 (Compound-Reaction) RE3651	FALSE	Compound-Reaction	C00219 (Compound-Reaction) RE3651
8144	C00219 (Compound-Reaction) RE3653	directed	Compound-Reaction	C00219 (Compound-Reaction) RE3653	FALSE	Compound-Reaction	C00219 (Compound-Reaction) RE3653
8145	C00219 (Compound-Reaction) RE3654	directed	Compound-Reaction	C00219 (Compound-Reaction) RE3654	FALSE	Compound-Reaction	C00219 (Compound-Reaction) RE3654
8146	C00250 (Compound-Reaction) R00174	directed	Compound-Reaction	C00250 (Compound-Reaction) R00174	FALSE	Compound-Reaction	C00250 (Compound-Reaction) R00174
8149	C00267 (Compound-Reaction) R01787	bidirectional	Compound-Reaction	C00267 (Compound-Reaction) R01787	FALSE	Compound-Reaction	C00267 (Compound-Reaction) R01787
8150	C00268 (Compound-Reaction) R01793	bidirectional	Compound-Reaction	C00268 (Compound-Reaction) R01793	FALSE	Compound-Reaction	C00268 (Compound-Reaction) R01793
8151	C00268 (Compound-Reaction) R01794	bidirectional	Compound-Reaction	C00268 (Compound-Reaction) R01794	FALSE	Compound-Reaction	C00268 (Compound-Reaction) R01794
8152	RE1465 (Reaction-Compound) C00268	directed	Reaction-Compound	RE1465 (Reaction-Compound) C00268	FALSE	Reaction-Compound	RE1465 (Reaction-Compound) C00268
8153	RE3062 (Reaction-Compound) C00268	directed	Reaction-Compound	RE3062 (Reaction-Compound) C00268	FALSE	Reaction-Compound	RE3062 (Reaction-Compound) C00268
8154	R01799 (Reaction-Compound) C00269	directed	Reaction-Compound	R01799 (Reaction-Compound) C00269	FALSE	Reaction-Compound	R01799 (Reaction-Compound) C00269
8155	C00272 (Compound-Reaction) R01793	bidirectional	Compound-Reaction	C00272 (Compound-Reaction) R01793	FALSE	Compound-Reaction	C00272 (Compound-Reaction) R01793
7131	1.1.1.1 (Enzyme-Gene) 124	undirected	Enzyme-Gene	1.1.1.1 (Enzyme-Gene) 124	FALSE	Enzyme-Gene	1.1.1.1 (Enzyme-Gene) 124
8156	C00272 (Compound-Reaction) R01794	bidirectional	Compound-Reaction	C00272 (Compound-Reaction) R01794	FALSE	Compound-Reaction	C00272 (Compound-Reaction) R01794
7132	1.1.1.1 (Enzyme-Gene) 125	undirected	Enzyme-Gene	1.1.1.1 (Enzyme-Gene) 125	FALSE	Enzyme-Gene	1.1.1.1 (Enzyme-Gene) 125
8157	C00272 (Compound-Reaction) R01813	bidirectional	Compound-Reaction	C00272 (Compound-Reaction) R01813	FALSE	Compound-Reaction	C00272 (Compound-Reaction) R01813
7133	1.1.1.1 (Enzyme-Gene) 126	undirected	Enzyme-Gene	1.1.1.1 (Enzyme-Gene) 126	FALSE	Enzyme-Gene	1.1.1.1 (Enzyme-Gene) 126
8158	C00272 (Compound-Reaction) RE1465	directed	Compound-Reaction	C00272 (Compound-Reaction) RE1465	FALSE	Compound-Reaction	C00272 (Compound-Reaction) RE1465
7134	1.1.1.1 (Enzyme-Gene) 127	undirected	Enzyme-Gene	1.1.1.1 (Enzyme-Gene) 127	FALSE	Enzyme-Gene	1.1.1.1 (Enzyme-Gene) 127
8159	C00272 (Compound-Reaction) RE1708	bidirectional	Compound-Reaction	C00272 (Compound-Reaction) RE1708	FALSE	Compound-Reaction	C00272 (Compound-Reaction) RE1708
7135	1.1.1.1 (Enzyme-Gene) 128	undirected	Enzyme-Gene	1.1.1.1 (Enzyme-Gene) 128	FALSE	Enzyme-Gene	1.1.1.1 (Enzyme-Gene) 128
8160	C00272 (Compound-Reaction) RE2650	directed	Compound-Reaction	C00272 (Compound-Reaction) RE2650	FALSE	Compound-Reaction	C00272 (Compound-Reaction) RE2650
7136	1.1.1.1 (Enzyme-Gene) 130	undirected	Enzyme-Gene	1.1.1.1 (Enzyme-Gene) 130	FALSE	Enzyme-Gene	1.1.1.1 (Enzyme-Gene) 130
8161	C00272 (Compound-Reaction) RE3062	directed	Compound-Reaction	C00272 (Compound-Reaction) RE3062	FALSE	Compound-Reaction	C00272 (Compound-Reaction) RE3062
7137	1.1.1.1 (Enzyme-Gene) 131	undirected	Enzyme-Gene	1.1.1.1 (Enzyme-Gene) 131	FALSE	Enzyme-Gene	1.1.1.1 (Enzyme-Gene) 131
8162	C00272 (Compound-Reaction) RE3063	bidirectional	Compound-Reaction	C00272 (Compound-Reaction) RE3063	FALSE	Compound-Reaction	C00272 (Compound-Reaction) RE3063
7138	1.1.1.1 (Enzyme-Gene) 137872	undirected	Enzyme-Gene	1.1.1.1 (Enzyme-Gene) 137872	FALSE	Enzyme-Gene	1.1.1.1 (Enzyme-Gene) 137872
7139	1.1.1.141 (Enzyme-Gene) 3248	undirected	Enzyme-Gene	1.1.1.141 (Enzyme-Gene) 3248	FALSE	Enzyme-Gene	1.1.1.141 (Enzyme-Gene) 3248
7140	1.1.1.153 (Enzyme-Gene) 6697	undirected	Enzyme-Gene	1.1.1.153 (Enzyme-Gene) 6697	FALSE	Enzyme-Gene	1.1.1.153 (Enzyme-Gene) 6697
8164	R01326 (Reaction-Compound) C00275	directed	Reaction-Compound	R01326 (Reaction-Compound) C00275	FALSE	Reaction-Compound	R01326 (Reaction-Compound) C00275
7141	1.1.1.184 (Enzyme-Gene) 10901	undirected	Enzyme-Gene	1.1.1.184 (Enzyme-Gene) 10901	FALSE	Enzyme-Gene	1.1.1.184 (Enzyme-Gene) 10901
7142	1.1.1.184 (Enzyme-Gene) 873	undirected	Enzyme-Gene	1.1.1.184 (Enzyme-Gene) 873	FALSE	Enzyme-Gene	1.1.1.184 (Enzyme-Gene) 873
7143	1.1.1.184 (Enzyme-Gene) 874	undirected	Enzyme-Gene	1.1.1.184 (Enzyme-Gene) 874	FALSE	Enzyme-Gene	1.1.1.184 (Enzyme-Gene) 874
8167	C00275 (Compound-Reaction) R01818	bidirectional	Compound-Reaction	C00275 (Compound-Reaction) R01818	FALSE	Compound-Reaction	C00275 (Compound-Reaction) R01818
7144	1.1.1.188 (Enzyme-Gene) 340811	undirected	Enzyme-Gene	1.1.1.188 (Enzyme-Gene) 340811	FALSE	Enzyme-Gene	1.1.1.188 (Enzyme-Gene) 340811
8168	C00275 (Compound-Reaction) R01819	bidirectional	Compound-Reaction	C00275 (Compound-Reaction) R01819	FALSE	Compound-Reaction	C00275 (Compound-Reaction) R01819
8169	C00311 (Compound-Reaction) R00709	directed	Compound-Reaction	C00311 (Compound-Reaction) R00709	FALSE	Compound-Reaction	C00311 (Compound-Reaction) R00709
7146	1.1.1.189 (Enzyme-Gene) 873	undirected	Enzyme-Gene	1.1.1.189 (Enzyme-Gene) 873	FALSE	Enzyme-Gene	1.1.1.189 (Enzyme-Gene) 873
8170	C00311 (Compound-Reaction) R01324	bidirectional	Compound-Reaction	C00311 (Compound-Reaction) R01324	FALSE	Compound-Reaction	C00311 (Compound-Reaction) R01324
8171	C00311 (Compound-Reaction) R01899	bidirectional	Compound-Reaction	C00311 (Compound-Reaction) R01899	FALSE	Compound-Reaction	C00311 (Compound-Reaction) R01899
8172	C00311 (Compound-Reaction) R01900	bidirectional	Compound-Reaction	C00311 (Compound-Reaction) R01900	FALSE	Compound-Reaction	C00311 (Compound-Reaction) R01900
7148	1.1.1.2 (Enzyme-Gene) 10327	undirected	Enzyme-Gene	1.1.1.2 (Enzyme-Gene) 10327	FALSE	Enzyme-Gene	1.1.1.2 (Enzyme-Gene) 10327
7149	1.1.1.21 (Enzyme-Gene) 231	undirected	Enzyme-Gene	1.1.1.21 (Enzyme-Gene) 231	FALSE	Enzyme-Gene	1.1.1.21 (Enzyme-Gene) 231
8173	R01951 (Reaction-Compound) C00325	directed	Reaction-Compound	R01951 (Reaction-Compound) C00325	FALSE	Reaction-Compound	R01951 (Reaction-Compound) C00325
7150	1.1.1.41 (Enzyme-Gene) 3419	undirected	Enzyme-Gene	1.1.1.41 (Enzyme-Gene) 3419	FALSE	Enzyme-Gene	1.1.1.41 (Enzyme-Gene) 3419
8174	C00350 (Compound-Reaction) R02051	directed	Compound-Reaction	C00350 (Compound-Reaction) R02051	FALSE	Compound-Reaction	C00350 (Compound-Reaction) R02051
